# Supplementary material for: A phylogenetically-conserved axis of thalamocortical connectivity in the human brain
Source: Nat Commun. 2023 Sep 27;14:6032. doi: 10.1038/s41467-023-41722-8 (PMC10533558; doi:10.1038/s41467-023-41722-8)
Supplement: Supplementary file 4 — Supplementary Data 1 [file 41467_2023_41722_MOESM4_ESM.xlsx]

## Sheet: HumanConnectivityGeneMatrix
ThalamicSeed	CorticalROI_1	CorticalROI_2	CorticalROI_3	CorticalROI_4	CorticalROI_5	CorticalROI_6	CorticalROI_7	CorticalROI_8	CorticalROI_9	CorticalROI_10	CorticalROI_11	CorticalROI_12	CorticalROI_13	CorticalROI_14	CorticalROI_15	CorticalROI_16	CorticalROI_17	CorticalROI_18	CorticalROI_19	CorticalROI_20	CorticalROI_21	CorticalROI_22	CorticalROI_23	CorticalROI_24	CorticalROI_25	CorticalROI_26	CorticalROI_27	CorticalROI_28	CorticalROI_29	CorticalROI_30	CorticalROI_31	CorticalROI_32	CorticalROI_33	CorticalROI_34	CorticalROI_35	CorticalROI_36	CorticalROI_37	CorticalROI_38	CorticalROI_39	CorticalROI_40	CorticalROI_41	CorticalROI_42	CorticalROI_43	CorticalROI_44	CorticalROI_45	CorticalROI_46	CorticalROI_47	CorticalROI_48	CorticalROI_49
1	0.965107	0.944251	0.978453	0.875644	0.328243	0.870044	0.955616	0.991766	0.999403	0.957809	0.863376	0.97915	0.933561	0.787323	0.983172	0.962312	0.997831	0.998218	0.956987	0.855759	0.995846	0.95293	0.983866	0.983278	1	0.996556	0.988898	0.946738	0.996462	0.978813	0.998735	0.984232	0.982541	0.980705	0.988715	0.992375	0.965414	0.977875	0.984272	0.0726621	0.959731	0.990546	0.982902	0.992562	0.996812	0.994092	0.95899	0.995124	0.964698
2	0.850475	0.71049	0.897006	0.941698	0.310132	0.605131	0.795468	0.974373	0.980026	0.893513	0.901015	0.975587	0.718392	0.520994	0.894562	0.912164	0.992351	0.991082	0.944255	0.827509	0.993978	0.781363	0.908559	0.898081	0.995166	0.96798	0.93638	0.85342	0.996609	0.970237	0.992915	0.990499	0.99431	0.896688	0.920643	0.964713	0.900129	0.825345	0.991617	0.0703362	0.988536	0.91719	0.964237	0.994973	0.970883	0.961932	0.979052	0.945804	0.984508
3	0.988418	1	1	0.648562	0.925266	1	1	0.935817	0.98816	0.999847	0.659965	0.889788	1	1	1	1	0.860336	0.944011	0.901171	0.598886	0.688722	1	0.999894	0.999952	0.905867	0.998945	0.999562	0.999701	0.547252	0.861275	0.848752	0.473661	0.375634	0.960122	0.999658	0.97505	0.888369	0.995787	0.488402	0.0593323	0.249552	0.999031	0.928273	0.56135	0.996084	0.99828	0.533731	0.995928	0.316844
4	0.999515	0.988524	0.98078	0.570761	0.42559	0.958713	0.974863	0.928057	0.987588	0.929042	0.419746	0.851095	0.96723	0.947652	0.981187	0.960707	0.933986	0.96935	0.855912	0.669315	0.872788	0.963317	0.971771	0.981055	0.941115	0.971224	0.947517	0.847002	0.891965	0.832527	0.947394	0.812924	0.793238	0.693363	0.973405	0.897295	0.758444	0.89672	0.811833	0.0720803	0.737614	0.907594	0.854469	0.85364	0.970692	0.988754	0.746372	0.980707	0.745523
5	0.932812	0.998737	0.999958	0.503979	0.789459	0.999916	0.999925	0.963552	0.992203	1	0.858435	0.936217	0.999963	0.999907	0.999882	0.999841	0.929551	0.969659	0.963376	0.663397	0.825478	0.999939	1	1	0.930835	1	1	1	0.743062	0.895417	0.917441	0.67566	0.592931	1	1	0.99727	0.928848	1	0.635078	0.0755739	0.434567	1	0.98036	0.719132	1	1	0.684721	1	0.511056
6	0.945549	0.936334	0.977495	0.901356	0.364693	0.866221	0.967769	1	1	0.96582	0.860268	0.989955	0.938446	0.824726	0.984248	0.977914	1	1	0.973814	0.695076	1	0.965711	0.98979	0.983473	0.998883	0.997424	0.99389	0.933789	0.999985	0.987488	1	0.99381	0.994045	0.851594	0.991294	0.998154	0.976376	0.977344	0.991836	0.0960876	0.979672	0.993476	1	0.998795	0.999284	0.997675	0.985453	0.995554	0.982412
7	0.882133	0.757637	0.922113	0.948782	0.310132	0.636371	0.830731	0.993652	0.985295	0.910417	0.911413	0.98677	0.75263	0.518088	0.907282	0.902685	0.996429	0.994118	0.971568	0.790329	0.997829	0.803476	0.928857	0.899569	0.996119	0.97761	0.954305	0.921933	1	0.99597	0.995439	0.997056	0.99852	0.830227	0.933272	0.982521	0.961575	0.927482	0.997171	0.0576017	0.994994	0.946497	0.97722	0.998066	0.976487	0.966214	0.992834	0.965896	0.992781
8	0.853157	0.601146	0.913895	0.919016	0.503517	0.506318	0.701363	0.972969	0.947453	0.886701	0.847177	0.986083	0.595309	0.451525	0.759928	0.853586	0.975473	0.964518	0.965234	0.670552	0.981434	0.676136	0.813169	0.81906	0.97071	0.903558	0.90152	0.87059	0.985603	0.97694	0.978876	0.983317	0.986819	0.825399	0.846805	0.927209	0.932131	0.715164	0.984335	0.0524214	0.987627	0.859725	0.962693	0.986035	0.93178	0.899523	0.979116	0.875286	0.986554
9	0.776321	0.538082	0.875334	0.86369	0.701171	0.441369	0.616323	0.931693	0.914038	0.888439	0.687947	0.958675	0.523182	0.383667	0.672611	0.837369	0.921949	0.927776	0.961469	0.560953	0.94509	0.539061	0.67835	0.655184	0.946753	0.792444	0.775485	0.874622	0.948842	0.969048	0.934898	0.95197	0.9505	0.873385	0.742434	0.8228	0.913351	0.618565	0.961512	0.0703362	0.947554	0.875086	0.854469	0.943782	0.821097	0.791159	0.947152	0.739054	0.94806
10	0.749972	0.462928	0.807654	0.812885	0.745605	0.389228	0.511835	0.842757	0.81514	0.743766	0.476061	0.869615	0.41833	0.28673	0.584884	0.767804	0.815525	0.814203	0.879306	0.398208	0.858403	0.406844	0.533952	0.521948	0.73652	0.648711	0.651915	0.772528	0.854986	0.877283	0.805832	0.875277	0.859452	0.90306	0.606963	0.697685	0.870118	0.482928	0.87809	0.0872687	0.869849	0.726155	0.846313	0.848571	0.716451	0.655048	0.867387	0.577469	0.858371
11	0.534643	0.589326	0.86676	0.791036	0.256582	0.605131	0.834738	0.984329	0.969292	0.841972	0.542873	0.956391	0.762033	0.513222	0.899405	0.910763	0.997109	0.993066	0.943056	0.795989	0.991898	0.837614	0.957192	0.875438	0.992822	0.985585	0.981157	0.905353	0.995863	0.992408	0.994068	0.985076	0.990499	0.948788	0.973466	1	0.962551	0.887526	0.981417	0.0755739	0.982404	0.984789	0.994411	0.984165	0.994243	0.969921	0.985242	0.950656	0.981317
12	0.368207	0.239739	0.796589	0.932228	0.176905	0.24767	0.418776	0.962741	0.841939	0.841972	0.860716	0.981503	0.356462	0.319234	0.539319	0.798743	0.990096	0.971966	0.958006	0.7437	0.995662	0.515583	0.731929	0.589201	0.982016	0.893133	0.843705	0.875417	0.998946	0.987661	0.991048	1	1	0.794269	0.792358	0.983084	0.973882	0.515955	0.998852	0.0878554	1	0.847525	0.967181	0.999905	0.938789	0.797249	1	0.717134	1
13	0.288778	0.156741	0.840716	0.974776	0.605448	0.183202	0.325615	0.94153	0.683854	0.914593	0.890054	1	0.213508	0.202527	0.377749	0.76117	0.940157	0.890694	0.995505	0.690183	0.980628	0.300648	0.46191	0.345423	0.948786	0.66904	0.708463	0.898133	0.975392	0.989188	0.938925	0.992793	0.992198	0.842397	0.528469	0.920401	0.970866	0.285433	0.990831	0.103171	0.997315	0.765014	0.937451	0.986326	0.764524	0.533803	0.999866	0.437013	0.994747
14	0.301254	0.131159	0.83429	0.976981	0.728349	0.137619	0.307234	0.921819	0.578501	0.933532	0.922964	0.991543	0.178926	0.186922	0.315252	0.791351	0.782505	0.761155	0.982693	0.663397	0.942984	0.236206	0.355009	0.328344	0.847011	0.595636	0.654474	0.913361	0.880139	0.982573	0.774943	0.959582	0.939805	0.871219	0.373879	0.798968	0.977592	0.244437	0.950513	0.0831671	0.961391	0.713031	0.906544	0.926966	0.617286	0.396457	0.976809	0.273725	0.961454
15	0.300809	0.125532	0.818847	0.998826	1	0.125287	0.260116	0.820035	0.492082	0.886701	0.898977	0.940318	0.144395	0.135124	0.284677	0.729402	0.610174	0.587897	0.975784	0.615004	0.845551	0.19588	0.273128	0.221883	0.715348	0.459399	0.587887	0.892614	0.711964	0.960377	0.629143	0.862406	0.799964	0.939022	0.278988	0.643343	0.952298	0.169972	0.844907	0.0960876	0.828702	0.70219	0.842946	0.810645	0.458421	0.306902	0.909581	0.23697	0.851077
16	0.265016	0.141903	0.720445	1	0.946201	0.127445	0.315903	0.730877	0.510112	0.817072	0.895917	0.831537	0.142449	0.111012	0.244344	0.774288	0.536688	0.515881	0.906691	0.601699	0.746036	0.201946	0.24374	0.207379	0.601408	0.383994	0.599306	0.924104	0.633236	0.903055	0.612487	0.764751	0.687964	0.919503	0.294145	0.527496	0.949557	0.203992	0.763417	0.0849238	0.723877	0.738808	0.752235	0.717854	0.41735	0.287805	0.847859	0.219902	0.757839
17	0.241545	0.118373	0.561505	0.917744	0.949318	0.131453	0.275544	0.569177	0.4389	0.691344	0.738245	0.675933	0.132394	0.119449	0.258467	0.700479	0.434542	0.41892	0.784827	0.408241	0.609516	0.162248	0.206552	0.202539	0.495972	0.312763	0.527703	0.851608	0.523646	0.789512	0.47743	0.63269	0.541486	0.871219	0.239816	0.432465	0.88218	0.175593	0.585487	0.0837525	0.557562	0.676677	0.65783	0.525368	0.349965	0.234231	0.698497	0.224771	0.61094
18	0.255103	0.114284	0.462677	0.87478	0.850032	0.11111	0.254588	0.486556	0.380717	0.596327	0.597504	0.629937	0.121045	0.1303	0.19792	0.551712	0.371544	0.37154	0.653501	0.34185	0.552808	0.13142	0.193093	0.171853	0.429338	0.285778	0.46441	0.80258	0.465402	0.67701	0.406664	0.556434	0.534268	0.758766	0.227315	0.385308	0.783382	0.209725	0.538883	0.0831671	0.544459	0.620988	0.615805	0.491546	0.319873	0.224158	0.630619	0.194055	0.545561
19	0.143209	0.0729868	0.717686	0.867344	0.364693	0.10064	0.175395	0.833177	0.365406	0.829909	0.879513	0.940318	0.130286	0.126683	0.176987	0.556963	0.761667	0.630619	0.935524	0.883083	0.903587	0.180493	0.321584	0.181547	0.831208	0.526184	0.515073	0.797988	0.866844	0.932493	0.759889	0.945896	0.930881	0.881737	0.353802	0.879508	0.943849	0.153239	0.951245	0.0552972	0.956229	0.607777	0.868242	0.928806	0.647343	0.295075	0.959384	0.235341	0.957792
20	0.150503	0.061819	0.797296	0.921518	0.621472	0.0683823	0.145114	0.811744	0.269989	0.846589	0.916775	0.968257	0.0791614	0.0773301	0.14937	0.642691	0.505454	0.431642	0.962667	0.786827	0.826304	0.0998381	0.198957	0.121838	0.612922	0.383477	0.437267	0.861356	0.627027	0.945582	0.469998	0.875178	0.79696	0.93061	0.210926	0.74351	0.933421	0.0938163	0.855818	0.0547216	0.868268	0.552005	0.823322	0.811573	0.467468	0.176439	0.936833	0.12216	0.890683
21	0.133641	0.0582712	0.701651	0.954263	0.883179	0.0521653	0.179878	0.67063	0.226861	0.853296	0.9464	0.906521	0.0540741	0.0653391	0.136995	0.710371	0.31242	0.25707	0.915546	0.749025	0.677218	0.0869178	0.143494	0.0897485	0.482441	0.282522	0.48269	0.844185	0.35608	0.899762	0.294536	0.711769	0.536337	0.924866	0.150932	0.5414	0.925479	0.0331212	0.616925	0.056449	0.615155	0.559226	0.799672	0.588392	0.328628	0.126546	0.807241	0.0862965	0.691779
22	0.108631	0.0451208	0.550093	0.970275	0.927165	0.0561381	0.213447	0.443612	0.186768	0.642698	0.942618	0.703761	0.0590482	0.0785306	0.152226	0.716185	0.20582	0.182327	0.795223	0.731462	0.426172	0.079663	0.110679	0.0785725	0.298032	0.217393	0.466085	0.888321	0.20722	0.770471	0.175448	0.446479	0.314406	0.881553	0.116113	0.385308	0.885742	0.0331212	0.348612	0.0878554	0.37278	0.646503	0.693709	0.352686	0.221831	0.103116	0.605322	0.0669154	0.448251
23	0.0909587	0.0511848	0.459858	0.995727	0.895423	0.0634811	0.211213	0.380352	0.173897	0.584158	0.972479	0.531451	0.0657966	0.0809321	0.159845	0.702478	0.198825	0.190327	0.712632	0.721059	0.367438	0.0853047	0.108293	0.107372	0.273267	0.219595	0.522989	0.845128	0.207665	0.685538	0.178663	0.367289	0.271492	0.77535	0.110322	0.308324	0.88218	0.028282	0.344453	0.0726621	0.319024	0.640239	0.566969	0.2953	0.223879	0.118849	0.538682	0.0802964	0.365436
24	0.0850826	0.0547265	0.409445	0.993252	0.662587	0.0751285	0.197798	0.322973	0.188006	0.522702	0.963027	0.455163	0.0748099	0.0989686	0.151274	0.647224	0.201157	0.20232	0.624539	0.632253	0.355169	0.0929708	0.124358	0.102559	0.254581	0.205271	0.467758	0.803715	0.238294	0.65951	0.194731	0.395185	0.310194	0.603243	0.128674	0.311436	0.861321	0.0528251	0.37594	0.0755739	0.324337	0.624244	0.619153	0.329687	0.233701	0.125391	0.482	0.0930845	0.344959
25	0.0868898	0.0552327	0.361772	0.954781	0.610824	0.0680758	0.143992	0.312803	0.194691	0.473555	0.881024	0.442534	0.0738434	0.0617469	0.12368	0.567355	0.2291	0.182327	0.526823	0.478436	0.364792	0.0998381	0.116105	0.0849548	0.294947	0.192034	0.38834	0.763525	0.270278	0.576162	0.204363	0.391493	0.330687	0.476178	0.125774	0.268101	0.797761	0.0782069	0.405852	0.0896166	0.328881	0.559226	0.487257	0.332531	0.203787	0.128858	0.483966	0.0915727	0.354737
26	0.149591	0.0633403	0.387266	0.903808	0.687011	0.0696083	0.147357	0.322973	0.22241	0.511994	0.670968	0.465887	0.0744877	0.0725307	0.126532	0.457228	0.244886	0.235229	0.56479	0.307523	0.394326	0.0861112	0.122186	0.128278	0.313405	0.214639	0.400728	0.716018	0.289552	0.589971	0.242777	0.426198	0.353175	0.54238	0.113217	0.296363	0.74531	0.0833792	0.393248	0.065694	0.379911	0.533653	0.450984	0.341041	0.193112	0.126546	0.502135	0.101434	0.379201
27	0.0585266	0.0335266	0.385777	0.942303	0.605448	0.0433162	0.110387	0.335858	0.104446	0.56926	0.99892	0.534781	0.0409478	0.0569614	0.098063	0.433713	0.105198	0.116418	0.594152	0.995278	0.293118	0.0551621	0.0771446	0.0500053	0.176135	0.140178	0.35606	0.69773	0.1113	0.582471	0.0984698	0.284496	0.169574	0.724597	0.0690015	0.242811	0.639047	0.01871	0.25284	0.04497	0.228026	0.386236	0.396718	0.228752	0.168054	0.0537606	0.44261	0.0399588	0.279883
28	0.0379746	0.0295032	0.242916	0.8575	0.626742	0.0281057	0.120458	0.165178	0.0786281	0.459486	0.984937	0.305747	0.0334462	0.0414439	0.0810483	0.543768	0.0646474	0.0610454	0.462281	0.981555	0.139866	0.0471624	0.0603596	0.0421204	0.0915981	0.102823	0.343357	0.655369	0.053158	0.43845	0.0456552	0.136283	0.0794043	0.710638	0.0480251	0.167013	0.699944	0.0139778	0.114972	0.0432559	0.100575	0.41961	0.383924	0.0915399	0.116814	0.0425117	0.244186	0.0214864	0.129253
29	0.024656	0.0234778	0.211562	0.790784	0.538463	0.0335742	0.105915	0.120957	0.0648404	0.35987	0.953439	0.159508	0.0352003	0.0438274	0.0904935	0.502866	0.0491162	0.0453924	0.293699	0.91271	0.0853142	0.0363929	0.0507106	0.0452715	0.054543	0.0897039	0.343357	0.688286	0.0381289	0.382459	0.0227128	0.0924779	0.05191	0.530348	0.0518289	0.131536	0.669453	0.00928194	0.0718485	0.0341485	0.0638171	0.537357	0.305539	0.0673503	0.0838379	0.0391489	0.195287	0.0285436	0.0739241
30	0.0397557	0.0229762	0.17393	0.736613	0.485759	0.0284093	0.0702613	0.112533	0.0732979	0.298924	0.943595	0.215562	0.0342434	0.0188782	0.073507	0.433713	0.0536751	0.0395464	0.253302	0.825905	0.10102	0.0379861	0.0391697	0.0421204	0.0576126	0.0929798	0.278866	0.710011	0.0453063	0.317289	0.0519477	0.102819	0.0641265	0.411801	0.0499264	0.119398	0.622333	0.0379955	0.0723774	0.0369881	0.0763676	0.533653	0.283403	0.0781585	0.0818112	0.0369102	0.168634	0.0313832	0.093698
31	0.0326386	0.0224747	0.177062	0.789263	0.358604	0.0350947	0.0980955	0.122831	0.0757194	0.283526	0.918004	0.185046	0.0348813	0.0521808	0.0857685	0.412799	0.0683141	0.0522295	0.325235	0.695951	0.129867	0.0423715	0.0487842	0.0421204	0.110279	0.0962583	0.24712	0.672103	0.0619071	0.364433	0.0635194	0.126512	0.0806597	0.356289	0.0575433	0.157999	0.644525	0.0331212	0.10481	0.0409735	0.0987671	0.394643	0.278964	0.0900907	0.0948013	0.0458801	0.213818	0.0313832	0.113584
32	0.0313063	0.026489	0.169233	0.87787	0.395167	0.0439258	0.109268	0.148205	0.0932159	0.258812	0.909469	0.251966	0.0388712	0.0617469	0.0631615	0.34534	0.0959439	0.0679206	0.308063	0.524395	0.180683	0.0431695	0.0603596	0.0594977	0.157272	0.0995395	0.239626	0.592563	0.105981	0.298867	0.096343	0.171246	0.148203	0.242414	0.0642227	0.139465	0.585699	0.028282	0.168219	0.0443984	0.137131	0.37779	0.309952	0.135979	0.102534	0.0612922	0.225675	0.0500688	0.163506
33	0.065259	0.0330234	0.246047	0.811951	0.549918	0.0424018	0.0869431	0.191632	0.113014	0.335641	0.771641	0.301858	0.0463847	0.0581573	0.099957	0.394642	0.125154	0.115423	0.346578	0.440501	0.223632	0.05116	0.0747732	0.0626688	0.19186	0.121472	0.252735	0.622078	0.149086	0.385449	0.114449	0.239641	0.19401	0.342505	0.0776188	0.196728	0.618562	0.0578359	0.227569	0.0506986	0.205131	0.382018	0.323157	0.20603	0.132359	0.0756682	0.320572	0.049343	0.215897
34	0.0215589	0.0139625	0.0977472	0.718345	0.370786	0.0284093	0.0702613	0.0477847	0.0394101	0.224753	1	0.0865942	0.0265983	0.0319247	0.0434983	0.231502	0.0305114	0.0249935	0.120982	0.998011	0.0434069	0.0292339	0.0408767	0.0232991	0.0362056	0.0576554	0.16642	0.405046	0.0229718	0.163026	0.0175294	0.0460724	0.0232192	0.299615	0.0253085	0.0732786	0.425857	0	0.0403129	0.0251015	0.0345848	0.252208	0.149883	0.0426536	0.0596006	0.0279813	0.0670486	0.0158843	0.0434124
35	0.0114123	0.00796945	0.0535219	0.52449	0.461845	0.0190111	0.041514	0.0314156	0.0246782	0.108178	0.989475	0.034338	0.0162765	0.0117844	0.0472341	0.161616	0.0165448	0.0105363	0.0955923	0.991119	0.0190937	0.0209043	0.026612	0.0108395	0.0210388	0.0302428	0.121594	0.299893	0.00963033	0.126393	0.0154595	0.0224257	0.0114536	0.22598	0.0243663	0.0453186	0.277764	0.00462257	0.0143721	0.0155578	0.0167172	0.23024	0.0842694	0.015755	0.0355705	0.0202037	0.04774	0.0124031	0.0150094
36	0.00789414	0.00896736	0.0429827	0.471646	0.413435	0.0168927	0.0349158	0.0178815	0.0227856	0.0634344	0.969112	0.0315271	0.0129498	0.0141471	0.0323201	0.142709	0.0093729	0.0153442	0.0635727	0.962874	0.0167783	0.0201124	0.0194021	0.0155032	0.0180189	0.0281061	0.0809474	0.255873	0.0128505	0.0887392	0.00719987	0.019607	0.0124315	0.173284	0.0253085	0.0335084	0.266071	0.00462257	0.0112826	0.0155578	0.0149638	0.134036	0.0756518	0.015052	0.0276134	0.0113572	0.0448952	0.00755541	0.0111239
37	0.00613725	0.00747064	0.0414819	0.464551	0.346439	0.0108483	0.0360145	0.0332277	0.0206588	0.0722984	0.895894	0.0277862	0.0132664	0.0176947	0.0211891	0.139568	0.0156469	0.0134196	0.071875	0.859298	0.0230697	0.0173423	0.0158049	0.0170601	0.0150036	0.0270385	0.0993566	0.276731	0.0115619	0.106739	0.00719987	0.0217989	0.0112092	0.216253	0.0262512	0.0324845	0.240386	0.00462257	0.0148876	0.0116493	0.0137124	0.195103	0.110326	0.0139978	0.0244386	0.0157747	0.0441846	0.00686539	0.0193903
38	0.00921277	0.00597477	0.0520127	0.430854	0.316157	0.0123583	0.0283328	0.0259899	0.0268097	0.0991491	0.776501	0.0465694	0.0121583	0.0117844	0.0434983	0.133294	0.0156469	0.0105363	0.0857931	0.739411	0.0217434	0.0193206	0.0168623	0.0201773	0.00299078	0.0249049	0.104902	0.248924	0.0132803	0.109753	0.0144253	0.0299625	0.0163478	0.146903	0.0149636	0.0360704	0.296478	0.00928194	0.0159189	0.0183573	0.0154646	0.217056	0.123456	0.0118913	0.0204766	0.0194648	0.0427643	0.0103217	0.0169552
39	0.0149363	0.00348358	0.0686753	0.51043	0.395167	0.0129625	0.0327198	0.0414031	0.0294181	0.123303	0.739205	0.0569804	0.0140582	0.0176947	0.0360411	0.152151	0.0268984	0.0191986	0.111077	0.558965	0.0568487	0.0197165	0.0208848	0.0248617	0.0240633	0.0345224	0.117878	0.288316	0.0225402	0.146187	0.020638	0.0517871	0.0357907	0.104336	0.0243663	0.040176	0.317515	0.00928194	0.0345775	0.0194789	0.0404039	0.221451	0.0885915	0.0284534	0.0363677	0.0202037	0.0728031	0.0124031	0.0392256
40	0.0167004	0.00946645	0.076292	0.623244	0.647454	0.0144735	0.0338176	0.0432244	0.0401257	0.132421	0.601963	0.10492	0.0148502	0.0176947	0.0323201	0.149	0.036848	0.0424677	0.183934	0.422756	0.0812298	0.0244711	0.0242772	0.0155032	0.0699265	0.0506396	0.110457	0.292948	0.0381289	0.159959	0.0508979	0.0677337	0.0449537	0.125513	0.0187202	0.0561554	0.298817	0.0379955	0.0576077	0.02004	0.0656069	0.190718	0.0885915	0.0677099	0.0407574	0.0316966	0.129569	0.0179805	0.0669467
41	0.0030663	0.00348358	0.020606	0.595724	0.741356	0.00572028	0.0173968	0.0116009	0.0110022	0.0458494	0.937864	0.0129058	0.0070985	0.00942359	0.0156424	0.0714229	0.00624344	0.00765704	0.0443535	0.895457	0.00787531	0.00629199	0.0111576	0.0108395	0.00299078	0.0142689	0.0554002	0.141316	0.00577267	0.0635107	0.00719987	0.0124234	0.00413487	0.0661674	0.0102765	0.0131286	0.171026	0	0.00922579	0.0110919	0.00746717	0.0996244	0.0585306	0.00663551	0.0133643	0.00658473	0.013199	0.00273855	0.0074888
42	0.00394325	0.00149237	0.0325038	0.524913	0.616166	0.0063231	0.0141251	0.0071292	0.00677991	0.0400324	0.841461	0.00828395	0.00394113	0.00824391	0.0110302	0.089798	0.00356513	0.00382468	0.0429893	0.791197	0.00590303	0.00471742	0.00715135	0.00154477	0.00299078	0.00897177	0.0481556	0.143565	0.00448841	0.0314046	0.00514011	0.00713243	0.00316114	0.0513976	0.00186478	0.0136354	0.143752	0	0.00614508	0.00387019	0.00248571	0.0953569	0.0373626	0.00209274	0.00627735	0.00548538	0.0166913	0.00411163	0.00192948
43	0.00350473	0.00248778	0.020606	0.501821	0.532698	0.00451503	0.0141251	0.0071292	0.00677991	0.042938	0.709518	0.0110554	0.00473011	0.00470779	0.00826743	0.0382402	0.0022274	0.00191137	0.0307657	0.670243	0.00360493	0.00314389	0.0044143	0.00154477	0.00299078	0.00950084	0.0409373	0.0816425	0.00406051	0.0400952	0	0.00495849	0.00170149	0.0429518	0.00653395	0.00756228	0.12801	0.00462257	0.00204591	0.00664256	0.00173964	0.0531836	0.0500309	0.00209274	0.00470603	0.00328894	0.013199	0.00342477	0.00337802
44	0.00569827	0.00298563	0.0161668	0.429038	0.544204	0.00300919	0.00650856	0.0116009	0.00795171	0.0487665	0.491804	0.0166131	0.00173333	0.00353008	0.00826743	0.0683783	0.00311911	0.00573991	0.0334735	0.509619	0.00656021	0.00589825	0.0035728	0.00773636	0	0.0105594	0.0463485	0.105692	0.00299114	0.0328495	0.00205444	0.00713243	0.00389139	0.0463234	0.00373122	0.00705711	0.13474	0	0.00563215	0.00886517	0.0044767	0.0741501	0.028974	0.00279088	0.00863678	0.0051191	0.0104107	0.00479913	0.00482778
45	0.00350473	0.00348358	0.0250576	0.456528	0.555605	0.00300919	0.00868221	0.00981079	0.011942	0.0575511	0.359603	0.01847	0.0042567	0.00824391	0.00367048	0.0592767	0.00535025	0.00191137	0.0402645	0.353901	0.00952061	0.00629199	0.00609824	0.00463809	0.00598661	0.0132084	0.0554002	0.132345	0.0047024	0.0708955	0.00308247	0.011177	0.0055964	0.0401492	0.0112132	0.0171874	0.13474	0.0139778	0.00922579	0.00997804	0.00646982	0.0531836	0.0500309	0.00348929	0.00549153	0.00585175	0.0272138	0.00617601	0.00773091
46	0.000437756	0.000497358	0.0146899	0.739577	0.911129	0.000902408	0.00650856	0.00445202	0.00443881	0.0693387	0.374064	0.00920721	0.00173333	0	0.00550809	0.0472203	0.00178171	0.00191137	0.0443535	0.292199	0.00393304	0.00196443	0.000210003	0.00309081	0.00299078	0.00527234	0.0230146	0.107897	0.00106774	0.0561572	0.00205444	0.00216752	0.000972089	0.015224	0	0.00352496	0.161897	0	0.0015342	0.00608756	0.000993876	0.0531836	0.0164808	0.00104606	0.00313602	0	0.00484929	0.000683681	0.000964468
47	0.00131356	0.000497358	0.0161668	0.742518	0.932687	0.00180512	0.00325192	0.00981079	0.00443881	0.0546174	0.276064	0.00828395	0.0009453	0.00353008	0.00275226	0.0352591	0.000890638	0.000955442	0.0307657	0.22831	0.00294891	0.00157141	0.00105022	0	0	0.00421668	0.0247986	0.123416	0.000854148	0.0488361	0	0.000928591	0.000729019	0.021266	0.000932183	0.00201338	0.13474	0.00462257	0.00102264	0.00719782	0.00173964	0.0531836	0.0247974	0.00139488	0.00509874	0.0014609	0.0104107	0.001368	0
48	0.987133	0.999486	0.981778	0.766309	0.78569	0.999644	0.99882	0.739869	0.947386	0.965515	0.582885	0.652034	0.999227	0.999843	0.996456	0.9731	0.60028	0.817403	0.727173	0.844108	0.464366	0.998839	0.993807	0.996241	0.708003	0.966161	0.971901	0.891908	0.311513	0.559516	0.528702	0.278995	0.223238	0.69775	0.98438	0.818578	0.622333	0.920624	0.305087	0.0604871	0.125958	0.930655	0.732026	0.311117	0.944574	0.966968	0.28622	0.934635	0.159694
49	0.999809	0.998453	0.996821	0.753481	0.626742	0.996554	0.997626	0.981828	0.997242	0.970938	0.655579	0.926093	0.996756	0.995743	0.998407	0.992188	0.969982	0.991161	0.896326	0.603451	0.932162	0.997802	0.997288	0.998353	0.972799	0.99703	0.994714	0.963695	0.926387	0.902122	0.96095	0.842279	0.851841	0.712936	0.997261	0.983373	0.884858	0.992739	0.853985	0.0726621	0.744763	0.989172	0.951039	0.87666	0.997772	0.999438	0.787905	0.999078	0.759149
50	1	0.995348	0.986513	0.657827	0.479804	0.98128	0.98523	0.958014	0.990104	0.950773	0.531431	0.877718	0.986528	0.969995	0.990985	0.970715	0.94898	0.970043	0.822277	0.632253	0.877776	0.984404	0.987389	0.990868	0.9402	0.981465	0.980514	0.903425	0.897613	0.866572	0.947801	0.813063	0.804454	0.678682	0.987624	0.946989	0.817536	0.976804	0.82403	0.0622209	0.763071	0.949463	0.930879	0.864871	0.983173	0.993411	0.793578	0.988373	0.771435
51	0.996944	0.974067	0.944445	0.505703	0.42559	0.927815	0.954216	0.847875	0.955837	0.833608	0.321927	0.746592	0.94092	0.916258	0.960968	0.906437	0.828955	0.891945	0.700437	0.669212	0.746969	0.920314	0.933739	0.947237	0.868272	0.909745	0.897054	0.743346	0.773446	0.685538	0.864141	0.664453	0.667292	0.782217	0.944473	0.800591	0.633522	0.901929	0.680424	0.0790745	0.632386	0.807154	0.778074	0.711835	0.919416	0.954145	0.592269	0.932661	0.641431
52	0.806224	0.9818	0.993885	0.658533	0.583608	0.998635	0.998029	0.944719	0.974017	0.98745	0.965349	0.873376	0.998933	0.999225	0.997037	0.993943	0.92064	0.958585	0.89407	0.909993	0.763672	0.999023	0.99817	0.998777	0.910643	0.994599	0.996896	0.96432	0.73567	0.883728	0.90002	0.68846	0.624255	0.997963	0.998121	0.992477	0.858305	0.956659	0.691009	0.0714987	0.50576	0.995214	0.981659	0.732278	0.994288	0.996438	0.687607	0.99106	0.543293
53	0.898448	0.882518	0.957239	0.894034	0.389072	0.845521	0.965507	0.998202	0.997255	0.956701	0.832294	0.993314	0.92619	0.775052	0.980223	0.979212	0.999441	0.999066	0.970307	0.61087	0.999064	0.962236	0.987343	0.969244	0.997965	0.995613	0.994106	0.952272	0.99987	0.998309	0.999932	0.993597	0.994509	0.745446	0.989415	0.999035	0.992303	0.967558	0.994848	0.0925553	0.983559	0.992977	0.994054	1	0.997564	0.995934	0.992755	0.993727	0.988747
54	0.839144	0.745971	0.942649	0.931667	0.40126	0.652287	0.792583	0.990614	0.972751	0.932985	0.872306	0.994047	0.755506	0.613969	0.903832	0.910763	0.992901	0.989545	0.968804	0.667661	0.995058	0.792412	0.915091	0.891922	0.989935	0.965933	0.952582	0.925171	0.997579	1	0.993007	0.993972	0.996133	0.785587	0.923575	0.976408	0.970866	0.910121	0.997391	0.0872687	0.993169	0.970447	0.986053	0.99781	0.970914	0.963209	0.991193	0.958807	0.992252
55	0.908429	0.736255	0.921508	0.910496	0.626742	0.580037	0.726004	0.978999	0.959847	0.930189	0.784283	0.989955	0.650341	0.542907	0.824831	0.89311	0.971079	0.965658	0.972599	0.636566	0.982871	0.703048	0.831801	0.82588	0.959879	0.920921	0.915012	0.880099	0.985613	0.981218	0.979627	0.979467	0.981912	0.843573	0.861306	0.931719	0.953374	0.719114	0.990031	0.0587552	0.981235	0.903478	0.957175	0.987047	0.921144	0.910433	0.979623	0.870113	0.981521
56	0.894248	0.714208	0.892237	0.842251	0.753971	0.561629	0.7072	0.935495	0.936381	0.883153	0.595297	0.960263	0.632163	0.496455	0.776282	0.846819	0.94063	0.925686	0.935524	0.578243	0.95126	0.654032	0.772198	0.753229	0.954821	0.82236	0.819559	0.873824	0.949359	0.980824	0.931499	0.940915	0.94635	0.863488	0.800638	0.839623	0.911854	0.745667	0.9598	0.0674333	0.945395	0.85066	0.904322	0.950886	0.885166	0.873281	0.942485	0.821592	0.942331
57	0.893366	0.673389	0.828867	0.69499	0.745605	0.501018	0.62025	0.855448	0.889381	0.822302	0.399071	0.858207	0.546564	0.461924	0.692499	0.756093	0.834153	0.83778	0.843669	0.440781	0.856424	0.557759	0.626519	0.645479	0.811427	0.701493	0.712931	0.814793	0.838816	0.839251	0.838413	0.844432	0.839708	0.81459	0.703976	0.708203	0.826927	0.505044	0.851572	0.0884423	0.846864	0.782702	0.716068	0.840555	0.780722	0.740121	0.823611	0.735076	0.838082
58	0.751604	0.508908	0.655901	0.524067	0.714953	0.330893	0.381781	0.661187	0.745491	0.617655	0.208316	0.666508	0.384083	0.312311	0.483492	0.621792	0.628146	0.637541	0.66386	0.254443	0.644968	0.377751	0.446848	0.478332	0.654571	0.501364	0.510289	0.639842	0.647388	0.629825	0.600837	0.629894	0.626594	0.806614	0.498933	0.507983	0.595512	0.291318	0.624723	0.0954985	0.658856	0.555624	0.566969	0.6389	0.554986	0.537632	0.644433	0.543831	0.639132
59	0.345709	0.374968	0.805619	0.7885	0.199113	0.534492	0.692772	0.940934	0.885734	0.82614	0.469908	0.94289	0.647907	0.513222	0.774068	0.824843	0.977686	0.972322	0.906691	0.649514	0.972389	0.73444	0.901701	0.741509	0.97792	0.946439	0.912695	0.880099	0.985207	0.97544	0.978281	0.972687	0.982965	0.820983	0.932524	0.993606	0.966811	0.777029	0.978735	0.0784906	0.974501	0.959401	0.973758	0.980634	0.972307	0.900439	0.965333	0.840356	0.971381
60	0.334355	0.224046	0.793023	0.93433	0.310132	0.240691	0.410644	0.966845	0.821386	0.862881	0.740917	0.988766	0.324956	0.319234	0.500393	0.783733	0.981866	0.951866	0.981137	0.575815	0.992437	0.46339	0.704025	0.524601	0.971422	0.860924	0.810291	0.885385	0.995069	0.99194	0.980573	0.998434	0.998599	0.814319	0.755283	0.979808	0.980351	0.477341	1	0.0937321	0.999806	0.845936	0.973352	0.997893	0.917978	0.756563	0.998457	0.671633	0.999161
61	0.472012	0.173615	0.85238	0.953828	0.616166	0.17859	0.348089	0.939727	0.707232	0.91989	0.836282	0.999461	0.229276	0.202527	0.389265	0.769439	0.905885	0.875475	1	0.605198	0.975388	0.33845	0.479358	0.423885	0.942462	0.703457	0.728148	0.887593	0.957194	0.997636	0.90318	0.987567	0.986615	0.837862	0.542449	0.901853	0.97514	0.414613	0.987577	0.0872687	0.991849	0.795234	0.94772	0.982774	0.753964	0.544918	0.998979	0.441711	0.990957
62	0.380624	0.167481	0.84243	0.946135	0.895423	0.153341	0.343829	0.908374	0.643928	0.931879	0.807836	0.992817	0.190255	0.152005	0.346317	0.788331	0.781641	0.725834	0.991931	0.614317	0.934177	0.239418	0.383555	0.298527	0.868272	0.599309	0.66207	0.92779	0.857085	0.988346	0.787763	0.949425	0.917595	0.895701	0.408829	0.802432	0.986263	0.203992	0.939182	0.065694	0.951221	0.760414	0.904322	0.924945	0.60898	0.416704	0.972206	0.312205	0.950144
63	0.359589	0.188425	0.784994	0.941698	0.980762	0.170283	0.35446	0.839264	0.590672	0.867967	0.768859	0.932373	0.215763	0.189325	0.324438	0.775885	0.692136	0.634091	0.974213	0.566146	0.859786	0.23058	0.347381	0.307983	0.726096	0.51982	0.664575	0.921933	0.744942	0.952709	0.697106	0.876555	0.813597	0.93618	0.403509	0.660551	0.962551	0.203992	0.841974	0.0547216	0.861939	0.718338	0.81376	0.833442	0.529516	0.390986	0.918759	0.294195	0.868776
64	0.362179	0.246301	0.756895	0.943896	0.973234	0.20836	0.405536	0.728727	0.611597	0.787463	0.746837	0.871335	0.204637	0.20732	0.36704	0.812865	0.636267	0.627123	0.910386	0.488305	0.801752	0.219306	0.304132	0.258795	0.673131	0.488211	0.682927	0.918019	0.682497	0.912928	0.677382	0.801709	0.736912	0.926462	0.367518	0.579155	0.929512	0.244437	0.776043	0.0518469	0.753515	0.765014	0.80982	0.723358	0.487799	0.35442	0.845924	0.29829	0.772186
65	0.333479	0.207281	0.640684	0.931892	0.883179	0.17982	0.347025	0.629009	0.512419	0.760715	0.59239	0.725762	0.205928	0.158032	0.309721	0.710371	0.523338	0.542025	0.823591	0.371874	0.657055	0.212045	0.282083	0.245988	0.560572	0.409115	0.571843	0.881629	0.584226	0.814108	0.514617	0.688046	0.612777	0.860965	0.277087	0.515576	0.925479	0.192576	0.667091	0.07674	0.643928	0.693859	0.737192	0.608965	0.440098	0.328517	0.756497	0.275362	0.642664
66	0.430472	0.187915	0.529371	0.763286	0.858836	0.14656	0.308319	0.519796	0.516807	0.631456	0.407221	0.619674	0.173905	0.152005	0.283745	0.664955	0.415861	0.42802	0.696616	0.271618	0.549455	0.169954	0.236627	0.231537	0.423603	0.341574	0.490892	0.811522	0.47877	0.680225	0.424277	0.577892	0.506663	0.7744	0.251324	0.418391	0.828078	0.267814	0.551579	0.11087	0.527702	0.590846	0.574166	0.49722	0.367566	0.301185	0.629002	0.252465	0.550691
67	0.138652	0.109174	0.621582	0.891403	0.26246	0.206216	0.291984	0.798503	0.405615	0.738502	0.786784	0.884184	0.238582	0.228831	0.318931	0.551712	0.755793	0.662997	0.887571	0.890788	0.858287	0.318661	0.443579	0.307983	0.764336	0.553318	0.487619	0.772528	0.846093	0.908975	0.773423	0.901758	0.88693	0.876479	0.488307	0.891329	0.887498	0.209725	0.904502	0.0662735	0.905296	0.633898	0.819546	0.888155	0.732372	0.409145	0.912082	0.276181	0.914033
68	0.160993	0.0699385	0.733927	0.856736	0.467846	0.0831107	0.19444	0.806042	0.326707	0.836035	0.655827	0.958514	0.0933666	0.0773301	0.18936	0.60254	0.637876	0.590146	0.956214	0.623073	0.881605	0.15454	0.253849	0.175085	0.733081	0.434772	0.495779	0.764828	0.757912	0.940278	0.632117	0.927971	0.868968	0.931871	0.299806	0.828569	0.942076	0.115045	0.913128	0.0381256	0.917241	0.514884	0.847973	0.891583	0.572644	0.249704	0.931924	0.169259	0.936785
69	0.150959	0.0592846	0.751099	0.882235	0.847018	0.0500276	0.191081	0.77952	0.260898	0.886701	0.687715	0.944246	0.058406	0.0521808	0.16556	0.662775	0.396041	0.381888	0.967043	0.548318	0.781817	0.0760395	0.161121	0.0961491	0.584907	0.330415	0.484336	0.85342	0.509437	0.939594	0.392803	0.824799	0.693913	0.931984	0.198367	0.66858	0.959088	0.0528251	0.798222	0.0529961	0.790303	0.559226	0.862261	0.75235	0.428963	0.148548	0.894785	0.0862965	0.83167
70	0.117261	0.0516906	0.671687	0.815205	0.941333	0.0427066	0.175395	0.614599	0.220679	0.815745	0.673963	0.806469	0.0550363	0.0414439	0.14937	0.706445	0.247203	0.256079	0.888044	0.561077	0.577207	0.0579662	0.113283	0.0753856	0.388665	0.276001	0.550861	0.92779	0.299359	0.891448	0.251277	0.596217	0.42193	0.928384	0.125774	0.46858	0.950662	0.0528251	0.575489	0.0426849	0.50664	0.667827	0.744798	0.500983	0.264283	0.111934	0.751271	0.0862965	0.608322
71	0.114989	0.0567517	0.560246	0.74281	0.947772	0.0518599	0.188842	0.486556	0.221174	0.71848	0.741268	0.644293	0.0620997	0.0653391	0.173178	0.795813	0.236534	0.208313	0.821618	0.511462	0.446362	0.0836922	0.11871	0.0769787	0.322584	0.28415	0.549339	0.912765	0.236522	0.801312	0.195801	0.489131	0.311682	0.866791	0.127707	0.409578	0.919903	0.06288	0.408861	0.0421142	0.375981	0.673746	0.710595	0.365659	0.2431	0.105031	0.638631	0.0840427	0.455319
72	0.120898	0.0806153	0.49865	0.938507	0.864511	0.0843396	0.19444	0.443612	0.281019	0.633723	0.910135	0.63356	0.0875515	0.106193	0.185554	0.649476	0.277216	0.272883	0.758843	0.542369	0.487814	0.101051	0.137185	0.105767	0.409152	0.249799	0.513481	0.912165	0.332202	0.754751	0.29663	0.509103	0.388774	0.781909	0.18676	0.380307	0.914094	0.0833792	0.507846	0.0680135	0.423431	0.765014	0.619153	0.454514	0.259403	0.155126	0.592269	0.0953558	0.457816
73	0.166468	0.0729868	0.47805	0.965832	0.86729	0.091102	0.23462	0.451311	0.329115	0.535907	0.859279	0.605466	0.101128	0.111012	0.194116	0.733088	0.340409	0.324689	0.718145	0.461749	0.480866	0.115212	0.147193	0.126667	0.346882	0.260191	0.466085	0.883143	0.391502	0.710233	0.360627	0.539715	0.441518	0.668198	0.17127	0.367234	0.908043	0.120423	0.55288	0.0645354	0.454909	0.670796	0.5597	0.466248	0.26672	0.184198	0.624668	0.162906	0.467974
74	0.194286	0.0780713	0.42114	0.871278	0.719461	0.0843396	0.210096	0.388409	0.288355	0.596327	0.729998	0.51206	0.100481	0.107398	0.154131	0.577599	0.286401	0.283714	0.662833	0.340967	0.46375	0.100646	0.151545	0.117012	0.325636	0.239931	0.41999	0.813708	0.348013	0.65951	0.266111	0.477119	0.415643	0.610838	0.156743	0.327966	0.832632	0.0990799	0.417351	0.0744086	0.400386	0.611108	0.487257	0.372632	0.28131	0.168684	0.55032	0.134588	0.411338
75	0.246974	0.0959014	0.418226	0.914372	0.745605	0.0883348	0.193321	0.365031	0.350919	0.61298	0.566001	0.561765	0.104525	0.103785	0.19887	0.647224	0.294187	0.271897	0.631099	0.24563	0.420117	0.118452	0.163297	0.15893	0.298032	0.251441	0.41999	0.718988	0.335846	0.623942	0.300815	0.442924	0.370107	0.592164	0.148027	0.307286	0.825771	0.147708	0.372867	0.0744086	0.39869	0.576972	0.506891	0.396812	0.228792	0.17799	0.540531	0.155784	0.423295
76	0.289225	0.10611	0.338998	0.574376	0.728349	0.0871053	0.185481	0.352319	0.359719	0.514683	0.214187	0.427038	0.0967611	0.0641414	0.16556	0.519457	0.272614	0.27584	0.504033	0.148169	0.31995	0.102263	0.13849	0.139561	0.313405	0.190379	0.359674	0.673746	0.263902	0.558221	0.228933	0.356006	0.315396	0.592649	0.130608	0.230651	0.699944	0.136717	0.368761	0.0720803	0.315729	0.484034	0.45507	0.318991	0.212813	0.167909	0.437169	0.14476	0.330205
77	0.0616667	0.0355402	0.390241	0.817275	0.616166	0.0393555	0.102562	0.349584	0.1189	0.591487	0.995874	0.565775	0.047345	0.0569614	0.0791617	0.457228	0.154029	0.114428	0.649302	0.999112	0.348838	0.0595695	0.0816753	0.0674317	0.260819	0.150098	0.301135	0.662129	0.162675	0.632163	0.135817	0.375395	0.232114	0.755742	0.102609	0.315579	0.758444	0.0331212	0.305616	0.027922	0.275873	0.460275	0.422015	0.294939	0.221421	0.0692265	0.452077	0.0522497	0.348631
78	0.0419838	0.0269912	0.316	0.651429	0.667553	0.0290165	0.111505	0.262398	0.10469	0.467948	0.941556	0.388993	0.0261211	0.0295488	0.081992	0.471698	0.0756604	0.0551651	0.458291	0.981459	0.199047	0.0248677	0.0534953	0.0311229	0.122776	0.123121	0.301135	0.670454	0.073537	0.492392	0.0635194	0.221013	0.118758	0.761098	0.0499264	0.205217	0.761302	0.028282	0.152583	0.021163	0.149361	0.394643	0.405195	0.147693	0.141374	0.0455055	0.335795	0.0214864	0.200388
79	0.028644	0.0184658	0.197443	0.360809	0.479804	0.0178004	0.0980955	0.133154	0.0694282	0.377877	0.74792	0.227377	0.0215122	0.0259881	0.0744489	0.457228	0.0404766	0.0414935	0.376177	0.928359	0.104101	0.0181335	0.0417306	0.0155032	0.0423022	0.0858856	0.284446	0.732082	0.033355	0.373464	0.0310306	0.114487	0.053403	0.669468	0.0281375	0.136821	0.689978	0.0139778	0.0634002	0.0155578	0.0638171	0.511082	0.345037	0.0666312	0.0927687	0.0372832	0.218265	0.0186805	0.0909374
80	0.0339715	0.0164634	0.225679	0.394691	0.497617	0.0232521	0.0780385	0.111598	0.0795984	0.280442	0.635195	0.189965	0.0238952	0.0212464	0.0744489	0.500072	0.0336775	0.0414935	0.359307	0.710724	0.104101	0.0252644	0.0381033	0.0389732	0.0853916	0.0962583	0.315898	0.670454	0.0455241	0.398848	0.0477511	0.110269	0.0616291	0.485037	0.0432771	0.127839	0.704853	0.0234782	0.0750233	0.0222871	0.0725202	0.544715	0.283403	0.0741909	0.0850544	0.0395223	0.210853	0.022893	0.093949
81	0.0428755	0.0189666	0.205286	0.578374	0.538463	0.0281057	0.099212	0.131275	0.0851837	0.371892	0.783502	0.24017	0.0254849	0.0414439	0.0961696	0.427769	0.0619004	0.0787548	0.363536	0.526727	0.154721	0.0355966	0.0522098	0.0484264	0.119649	0.0951652	0.334239	0.769983	0.0682656	0.400331	0.0624656	0.154237	0.0919779	0.412383	0.0489756	0.139465	0.671194	0.0139778	0.150428	0.0301828	0.112733	0.444162	0.331929	0.115165	0.0943947	0.0473789	0.270034	0.0356605	0.143951
82	0.0522561	0.0229762	0.230382	0.6793	0.461845	0.0329662	0.0880573	0.185015	0.11473	0.39868	0.784932	0.336695	0.0398295	0.0521808	0.0923848	0.488815	0.0982557	0.106476	0.415007	0.453873	0.227091	0.0527603	0.0601449	0.0674317	0.129036	0.116529	0.336065	0.710011	0.139291	0.394392	0.0899686	0.231476	0.185611	0.391306	0.0833739	0.172849	0.720856	0.0528251	0.195207	0.0426849	0.182979	0.484034	0.413628	0.171897	0.119674	0.0646894	0.324204	0.0507952	0.204457
83	0.0738061	0.037555	0.266366	0.786198	0.515256	0.0512491	0.10815	0.243579	0.147206	0.407521	0.807836	0.365381	0.0547156	0.0462124	0.0961696	0.415805	0.154961	0.152329	0.456958	0.436998	0.273616	0.0667923	0.0978908	0.0690209	0.154131	0.162785	0.326918	0.750208	0.192754	0.442789	0.142238	0.291602	0.260673	0.379496	0.0939442	0.212111	0.754116	0.0679568	0.28332	0.0409735	0.245668	0.407175	0.327546	0.241186	0.166822	0.0966132	0.351644	0.0908175	0.248109
84	0.110447	0.0441111	0.294367	0.839145	0.600038	0.0543041	0.118219	0.255819	0.198652	0.389793	0.680481	0.336695	0.0587271	0.0641414	0.11798	0.445525	0.162892	0.140342	0.493739	0.285791	0.265032	0.0675957	0.0998399	0.0642556	0.17928	0.161681	0.315898	0.681879	0.195426	0.458587	0.169018	0.301268	0.253865	0.377719	0.0795363	0.207869	0.696644	0.0833792	0.300852	0.0426849	0.250329	0.330731	0.434506	0.269969	0.158608	0.102733	0.368092	0.0862965	0.269822
85	0.17924	0.061819	0.269486	0.741638	0.626742	0.0604201	0.168667	0.221877	0.250312	0.465134	0.428785	0.355858	0.070945	0.0593535	0.135092	0.471698	0.168025	0.200322	0.470223	0.214741	0.271901	0.0655876	0.0922637	0.0897485	0.17299	0.156165	0.308526	0.734931	0.202771	0.491003	0.180806	0.279966	0.23642	0.470606	0.0804954	0.206808	0.714521	0.0990799	0.279589	0.0535711	0.231143	0.495718	0.45507	0.233509	0.143424	0.120003	0.345174	0.0999113	0.263269
86	0.0118525	0.00697192	0.0962088	0.420389	0.413435	0.0193139	0.0404133	0.0560179	0.0365501	0.190728	0.994323	0.0933316	0.0159595	0.0188782	0.0509746	0.263338	0.0237419	0.0259608	0.153761	1	0.0517988	0.0220927	0.033203	0.0186181	0.0331635	0.0447178	0.151438	0.44497	0.0244831	0.175315	0.0216751	0.0575159	0.0259247	0.260687	0.0319144	0.0654818	0.347806	0.00462257	0.0387472	0.018918	0.0391376	0.295996	0.18538	0.0480017	0.0547767	0.0227925	0.0974122	0.0151868	0.0461257
87	0.00657634	0.00547634	0.0641177	0.203283	0.370786	0.0123583	0.0283328	0.0305102	0.0199504	0.117242	0.958219	0.0446824	0.0107343	0.0165117	0.0267485	0.228316	0.00982038	0.00669824	0.0941897	0.992409	0.0167783	0.00826166	0.0145365	0.0108395	0.0119931	0.0265049	0.114166	0.26746	0.00770059	0.121845	0.00514011	0.0217989	0.00925508	0.211393	0.0168412	0.0350452	0.31985	0.00462257	0.0107682	0.00997804	0.0147135	0.208271	0.0929222	0.00978721	0.0292025	0.010622	0.0448952	0.00962923	0.0167119
88	0.00394325	0.00547634	0.0339969	0.149589	0.473833	0.00752913	0.0184883	0.0178815	0.0147643	0.105164	0.880609	0.0334005	0.00646672	0.0106038	0.0184141	0.108342	0.00982038	0.00478206	0.0663359	0.962843	0.0118266	0.00550457	0.00862651	0.00618661	0.0089874	0.0185168	0.0608503	0.207354	0.00427445	0.0664609	0.00719987	0.011177	0.00705904	0.196233	0.0093403	0.0283938	0.235725	0	0.00614508	0.00664256	0.00597134	0.164468	0.105963	0.00628566	0.0204766	0.00731804	0.0335589	0.00617601	0.00894195
89	0.00525937	0.00697192	0.0399824	0.155489	0.340366	0.00843398	0.0163058	0.0205802	0.0182986	0.123303	0.744562	0.0296556	0.00662465	0.00824391	0.0202637	0.149	0.00892553	0.00573991	0.0649538	0.86703	0.0164477	0.0078676	0.0126353	0.00309081	0.0150036	0.0249049	0.0919783	0.241979	0.00727201	0.0947226	0.00514011	0.0177303	0.00852279	0.184743	0.00840445	0.0263516	0.214804	0.0139778	0.0112826	0.0116493	0.00971313	0.20388	0.114695	0.0125932	0.0200809	0.0102546	0.0335589	0.00548725	0.0142802
90	0.0131736	0.0064733	0.0429827	0.203283	0.395167	0.00722757	0.0206727	0.035949	0.0317925	0.114217	0.593291	0.0579296	0.0108924	0.0129655	0.0276762	0.202846	0.0205901	0.0143817	0.136618	0.635574	0.0350474	0.00589825	0.0164393	0.0139474	0.0423022	0.031312	0.0938211	0.286	0.0154302	0.146187	0.0113256	0.0454384	0.0308524	0.174489	0.0253085	0.0442892	0.273086	0.00928194	0.0247078	0.00997804	0.0330692	0.217056	0.0885915	0.026685	0.0355705	0.0168809	0.072083	0.0151868	0.0352924
91	0.0136141	0.012463	0.0808741	0.268762	0.250725	0.0123583	0.039313	0.0551016	0.0372647	0.15074	0.527128	0.0971891	0.0104179	0.0188782	0.0295328	0.199666	0.0232914	0.0259608	0.160927	0.428977	0.0544908	0.0122057	0.0187669	0.0217377	0.0392518	0.0414935	0.125314	0.393803	0.029456	0.147715	0.0237509	0.054968	0.0390062	0.215037	0.0309696	0.058225	0.345481	0.0234782	0.0403129	0.021163	0.0416708	0.23024	0.172041	0.0309318	0.0423557	0.0220525	0.0836309	0.0221894	0.0485951
92	0.0206747	0.0129627	0.103909	0.464551	0.239079	0.0190111	0.0338176	0.0836713	0.053289	0.144622	0.613542	0.133098	0.0196072	0.0176947	0.042565	0.272873	0.0432017	0.0502743	0.21136	0.341409	0.0931576	0.0288367	0.0293741	0.0389732	0.0699265	0.0701107	0.162671	0.460229	0.0544688	0.220071	0.0487997	0.0989373	0.0711303	0.168471	0.0271942	0.0790097	0.373286	0.028282	0.0866933	0.0222871	0.071495	0.256598	0.145465	0.0662717	0.0535721	0.0316966	0.142067	0.0271273	0.0866755
93	0.0370845	0.0219733	0.130229	0.563483	0.443764	0.0247681	0.0547525	0.119083	0.076931	0.246431	0.490389	0.152648	0.025803	0.0295488	0.0444318	0.256976	0.0719851	0.0581037	0.250411	0.243688	0.121606	0.0363929	0.0449348	0.0374011	0.0822926	0.0826158	0.173921	0.453709	0.0785962	0.263389	0.0751333	0.113189	0.0914742	0.176296	0.0394843	0.0920743	0.414527	0.0782069	0.0957402	0.018918	0.0954116	0.282892	0.180931	0.0915399	0.074525	0.0507551	0.169373	0.0421158	0.111313
94	0.0864379	0.0415881	0.186465	0.647843	0.566895	0.0332702	0.0891718	0.144438	0.139808	0.283526	0.382407	0.212608	0.043985	0.0414439	0.0876579	0.320299	0.116327	0.0876443	0.308063	0.209379	0.159909	0.05076	0.0603596	0.0674317	0.107159	0.096805	0.21711	0.504954	0.105538	0.326469	0.0974063	0.185325	0.131436	0.253378	0.0470749	0.122562	0.511672	0.0429045	0.182251	0.027922	0.1491	0.339355	0.243348	0.143298	0.0931751	0.0768067	0.223452	0.0588223	0.169099
95	0.140019	0.0390668	0.136449	0.596113	0.647454	0.039051	0.101445	0.107861	0.180084	0.243335	0.19344	0.164413	0.0406282	0.0331132	0.0810483	0.285566	0.0913244	0.0807283	0.243179	0.100479	0.122638	0.0479616	0.0549957	0.0500053	0.116524	0.0728252	0.209597	0.479599	0.10266	0.260297	0.096343	0.136935	0.117238	0.246068	0.0527806	0.0967899	0.5074	0.0429045	0.164443	0.027922	0.109108	0.37779	0.318761	0.104244	0.0866772	0.0711195	0.198252	0.0802964	0.11838
96	0.00701551	0.00298563	0.0399824	0.24997	0.389072	0.0096409	0.0163058	0.0178815	0.013823	0.0931507	0.969688	0.0277862	0.00852059	0.0141471	0.0211891	0.108342	0.00892553	0.00669824	0.0484532	0.964555	0.0124861	0.00826166	0.0109465	0.00618661	0.00299078	0.0158608	0.0499643	0.221179	0.00727201	0.0620375	0.0102934	0.0108656	0.00901095	0.102582	0.0102765	0.0131286	0.207852	0	0.0107682	0.0116493	0.00746717	0.12971	0.0500309	0.00663551	0.0157323	0.00621819	0.0244012	0.00479913	0.0108813
97	0.0017516	0.00199002	0.0117403	0.178804	0.515256	0.00331029	0.0152152	0.015187	0.00701421	0.0604901	0.891278	0.010131	0.0042567	0.00353008	0.00734726	0.0959616	0.00311911	0	0.0348293	0.908011	0.00327689	0.00314389	0.00567714	0	0	0.0110889	0.0517747	0.173002	0.00299114	0.0415486	0.00514011	0.00526888	0.00145832	0.0633146	0.0027978	0.0095844	0.125772	0.00462257	0.00204591	0.00387019	0.00372982	0.0826057	0.0373626	0.00279088	0.00470603	0.00365481	0.0180904	0.00342477	0.00241219
98	0.0030663	0.00149237	0.0176451	0.120834	0.467846	0.00180512	0.0097698	0.00445202	0.00490676	0.0516892	0.757739	0.00828395	0.00252161	0.00117618	0.00734726	0.0744728	0.00401125	0	0.0253652	0.813527	0.00327689	0.00432394	0.00210094	0.00309081	0.0119931	0.00474443	0.0247986	0.112317	0.00213607	0.0357435	0	0.00309733	0.00218791	0.0508328	0.00466506	0.0100903	0.121306	0.00462257	0.00255777	0.00553282	0.00149102	0.0699366	0.020633	0.00244178	0.00509874	0.00292317	0.0125014	0.001368	0.00168818
99	0.00262797	0.00199002	0.0161668	0.0983058	0.449803	0.00210609	0.00433695	0.00445202	0.00490676	0.0693387	0.599223	0.00736125	0.00220626	0.00235287	0.00826743	0.0442208	0.00178171	0.00191137	0.032119	0.650481	0.00327689	0.00314389	0.00273162	0.00154477	0.0089874	0.00632859	0.0355417	0.0859857	0.000854148	0.0400952	0.00308247	0.00402765	0.00121519	0.0661674	0.00186478	0.0100903	0.112408	0.00928194	0.00102264	0.00442414	0.00298325	0.0490217	0.0247974	0.00698543	0.00627735	0.00219186	0.0118042	0.001368	0.00289504
100	0.00525937	0.00199002	0.0235724	0.117721	0.389072	0.00270812	0.00542249	0.0124967	0.010063	0.0487665	0.470789	0.0119803	0.00141809	0.00235287	0.00918798	0.0623051	0.00490381	0.00191137	0.0484532	0.462575	0.00360493	0.00471742	0.00420389	0.00463809	0	0.0126783	0.0355417	0.0969017	0.00213607	0.0517606	0.00308247	0.00899801	0.00340453	0.0627447	0.00466506	0.0141425	0.13474	0.00462257	0.00358195	0.00442414	0.00597134	0.0783732	0.0373626	0.00488693	0.00981758	0.00402075	0.0159922	0.00617601	0.00724672
101	0.00701551	0.00199002	0.020606	0.137847	0.328243	0.0039126	0.0130356	0.00623631	0.012412	0.0516892	0.360633	0.0147584	0.00394113	0	0.00642748	0.065339	0.00445748	0.00573991	0.0348293	0.349351	0.00984985	0.00471742	0.00378314	0.00618661	0.0210388	0.0137386	0.039137	0.148069	0.00363269	0.0738579	0.00616973	0.0105542	0.00779078	0.0747601	0.007469	0.0176954	0.177895	0.00462257	0.00871196	0.0138812	0.0087146	0.0826057	0.0415742	0.00698543	0.0141533	0.00658473	0.0236988	0.00686539	0.00894195
102	0.00921277	0.00298563	0.0339969	0.211644	0.358604	0.0063231	0.0119465	0.023283	0.0206588	0.132421	0.265626	0.034338	0.0042567	0.00470779	0.0156424	0.0836532	0.00982038	0.00957606	0.0732623	0.237715	0.0161173	0.0102329	0.0107355	0.0108395	0.0180189	0.0185168	0.06267	0.193572	0.00941582	0.0917288	0.0092617	0.0258764	0.0148783	0.0530935	0.0055993	0.0182035	0.189382	0.0139778	0.0154032	0.0105349	0.0202284	0.116773	0.0585306	0.0143491	0.0109991	0.00988725	0.0413451	0.00893733	0.017442
103	0.0167004	0.012463	0.0701965	0.35474	0.45583	0.0096409	0.0141251	0.036857	0.0353596	0.144622	0.275363	0.0750858	0.0105761	0.0141471	0.0332499	0.139568	0.0223906	0.0269285	0.0969958	0.188722	0.0440771	0.0185291	0.0158049	0.0217377	0.0331635	0.0254381	0.0736196	0.170726	0.0285904	0.115791	0.0289484	0.0524229	0.0328264	0.0990785	0.0243663	0.0417175	0.256723	0.0139778	0.0560302	0.0144398	0.0393908	0.12971	0.0415742	0.0440786	0.0335786	0.0224224	0.076407	0.022893	0.0456321
104	0.0451061	0.0164634	0.0931347	0.502685	0.705808	0.0199194	0.0338176	0.0845982	0.0689448	0.153803	0.288155	0.128224	0.0221474	0.024802	0.03418	0.231502	0.0614428	0.0551651	0.195471	0.16713	0.088722	0.0256611	0.0340547	0.0155032	0.0668429	0.0587364	0.136493	0.297579	0.0660716	0.190718	0.058254	0.0976445	0.0743873	0.124922	0.0356967	0.0727581	0.31985	0.0234782	0.0952073	0.0172368	0.0807335	0.243423	0.101608	0.0817698	0.0539736	0.0369102	0.131772	0.0385237	0.0974658
105	0.0769602	0.0300059	0.114722	0.575577	0.677363	0.0205251	0.056964	0.0827448	0.11473	0.135467	0.194664	0.102985	0.0269164	0.0283615	0.0453656	0.218761	0.0600704	0.047344	0.148037	0.103203	0.0870177	0.0316183	0.0383165	0.029556	0.0668429	0.0581958	0.117878	0.36887	0.0636599	0.198433	0.0687934	0.0931233	0.0864403	0.139157	0.0300252	0.0743198	0.317515	0.0478478	0.106947	0.0122069	0.0732893	0.23024	0.141052	0.0806859	0.0455553	0.0500044	0.135446	0.0457223	0.0871767
106	0.00131356	0.00149237	0.0146899	0.288054	0.642333	0.00300919	0.00542249	0.00445202	0.00490676	0.0693387	0.626934	0.0119803	0.00394113	0.00353008	0.00550809	0.0532369	0.00178171	0.00478206	0.0484532	0.481284	0.00656021	0.00275067	0.00504563	0.00928733	0.00299078	0.00950084	0.0337466	0.125644	0.0023498	0.0649852	0.00205444	0.00278734	0.00340453	0.0245757	0.00186478	0.00554246	0.168741	0	0.00460675	0.00830913	0.00273446	0.0741501	0.028974	0.00209274	0.0070635	0.00328894	0.0104107	0.00342477	0.00241219
107	0.000875608	0.000497358	0.0191249	0.217231	0.637173	0.00120328	0.00868221	0.0071292	0.00373713	0.0634344	0.494862	0.0110554	0.00204861	0.00235287	0.00367048	0.0502257	0.00133612	0.00382468	0.0294137	0.423606	0.00229314	0.00157141	0.00126032	0.00154477	0	0.00316161	0.0194521	0.127875	0.00106774	0.0371926	0.00411102	0.00123824	0.000729019	0.0196148	0.00186478	0.00352496	0.184781	0.00462257	0.000511245	0.00497835	0.00149102	0.0741501	0.028974	0.00139488	0.00195939	0.00292317	0.0104107	0.00411163	0.000964468
108	0.0017516	0.00199002	0.0161668	0.18617	0.626742	0.00150418	0.00433695	0.00266971	0.00420488	0.0487665	0.389361	0.00920721	0.00173333	0.00117618	0.00367048	0.0532369	0.000445265	0.00286778	0.0294137	0.375657	0	0.00196443	0.00294188	0.00154477	0.00299078	0.00474443	0.0176738	0.127875	0.00128136	0.0371926	0.00205444	0.00216752	0.00121519	0.0179662	0.0055993	0.00503786	0.125772	0.00462257	0.00102264	0.00608756	0.00149102	0.0531836	0.0247974	0.00139488	0.00549153	0.00292317	0.0111073	0.000683681	0.000964468
109	0.000875608	0	0.020606	0.173296	0.532698	0.00270812	0.00868221	0.00623631	0.00326952	0.0313508	0.284915	0.00459652	0.00141809	0.00235287	0.00367048	0.0352591	0.00178171	0.00191137	0.032119	0.295326	0.000327397	0.00196443	0.00231115	0	0	0.00210714	0.0176738	0.10349	0.000427027	0.0561572	0.00102695	0.00278734	0.000729019	0.0328927	0.00186478	0.00655208	0.107978	0.00462257	0	0.00608756	0.00124243	0.036603	0.0164808	0.00279088	0.00392086	0.00182634	0.0152934	0.00824606	0.00144691
110	0.00131356	0	0.0132144	0.176967	0.532698	0.00150418	0.00433695	0.00623631	0.00210107	0.0604901	0.222694	0.00920721	0.0009453	0.00235287	0.00550809	0.0472203	0.00133612	0.00573991	0.0307657	0.251605	0.00294891	0.00235752	0.00231115	0.00154477	0.00299078	0.00580039	0.0194521	0.0773131	0.000427027	0.0386432	0.00102695	0.000928591	0.00218791	0.0407092	0.00186478	0.00554246	0.125772	0.0139778	0.00204591	0.0105349	0.00198829	0.0324865	0.028974	0.000697303	0.0035284	0.00219186	0.0111073	0.00617601	0.00313652
111	0.00218974	0.00248778	0.0220885	0.213505	0.449803	0.00120328	0.00325192	0.00445202	0.00467277	0.0198606	0.167381	0.00551753	0.00204861	0.005886	0.00183444	0.0233986	0.00311911	0.00286778	0.0199852	0.189018	0.00327689	0.00393052	0.00336247	0.00309081	0.00598661	0.00632859	0.0301619	0.0708452	0.00170867	0.0342958	0	0.00651102	0.00316114	0.030669	0.000932183	0.00806759	0.0991552	0.00928194	0.00614508	0.0206014	0.00124243	0.0242894	0.0164808	0.00174378	0.00313602	0.00695134	0.0125014	0.0103217	0.00434439
112	0.0030663	0.00199002	0.020606	0.227962	0.515256	0.00150418	0.00759513	0.00534392	0.00607723	0.0516892	0.154461	0.01847	0.00252161	0.00117618	0.00458909	0.0532369	0.00401125	0.00957606	0.0594359	0.179981	0.0101792	0.00511096	0.00546661	0.00618661	0.00598661	0.0110889	0.0176738	0.105692	0.00427445	0.0502976	0.00823053	0.0127352	0.00730292	0.0491399	0.0027978	0.00756228	0.143752	0.028282	0.00819829	0.0127647	0.0092138	0.0407312	0.0373626	0.00873604	0.00824334	0.0051191	0.030031	0.0117087	0.00821522
113	0.0105322	0.00348358	0.0354914	0.331791	0.526907	0.0039126	0.00868221	0.0241848	0.0166484	0.0752631	0.155759	0.0409141	0.00394113	0.0106038	0.0165659	0.0714229	0.0134039	0.0191986	0.0608138	0.154182	0.024065	0.00826166	0.00883732	0.00773636	0.0119931	0.0185168	0.0265845	0.141316	0.0126357	0.0590948	0.0154595	0.0287044	0.0207625	0.0627447	0.0159022	0.0248212	0.180188	0.0139778	0.0174669	0.0172368	0.0167172	0.0741501	0.0331624	0.0235056	0.0177078	0.0154061	0.0448952	0.0103217	0.0198777
114	0.0264276	0.00697192	0.0459879	0.465884	0.561265	0.0096409	0.0360145	0.0432244	0.030605	0.0693387	0.203062	0.0645855	0.0123166	0.0141471	0.0221148	0.114557	0.0359417	0.0317735	0.125238	0.123828	0.0477668	0.0189248	0.020673	0.0201773	0.0270923	0.0281061	0.0644913	0.145816	0.0350899	0.152301	0.037288	0.0632583	0.0444575	0.0718902	0.0243663	0.0381222	0.210168	0.0478478	0.0576077	0.0177969	0.0505577	0.108184	0.0972612	0.0444349	0.0311906	0.0220525	0.0836309	0.0214864	0.048101
115	0.0442137	0.0154628	0.0626007	0.560636	0.745605	0.0141713	0.0492299	0.0395834	0.064358	0.123303	0.158618	0.0837121	0.0188138	0.0141471	0.0295328	0.102143	0.0359417	0.0385734	0.126658	0.0872093	0.059209	0.022489	0.025126	0.0217377	0.0362056	0.0468696	0.0754495	0.221179	0.0392151	0.14466	0.036244	0.0648558	0.0531542	0.119018	0.0271942	0.0509889	0.254387	0.0331212	0.0665652	0.0110919	0.0531025	0.121079	0.119072	0.0515738	0.0311906	0.0313247	0.0865263	0.0299622	0.0624706
116	0.0017516	0.000497358	0.0117403	0.38776	0.561265	0.000902408	0.00325192	0	0.00256835	0.0575511	0.213486	0.010131	0.00110289	0	0.00275226	0.0532369	0.000890638	0.00191137	0.0294137	0.158149	0.00294891	0.00157141	0.000210003	0.00154477	0	0.0026343	0.0123506	0.132345	0	0.0502976	0	0.000309472	0.000242975	0.00595383	0.000932183	0.00251709	0.143752	0.00462257	0.00102264	0.00886517	0.000993876	0.0448708	0.0123413	0.000348617	0.00235152	0.00219186	0.013199	0.00686539	0.000482166
117	0.000437756	0.000497358	0.0161668	0.321929	0.621472	0.000902408	0.00542249	0.00356061	0.0014004	0.0342387	0.182004	0.00551753	0.000630159	0.00117618	0.00275226	0.0352591	0.000445265	0.000955442	0.0159639	0.166688	0.00327689	0.000785573	0.000840134	0	0.00299078	0.00105327	0.0212324	0.145816	0.000213502	0.0576253	0.00102695	0.000928591	0.000485981	0.0141292	0	0.00251709	0.148274	0.00928194	0.00102264	0.0133229	0.000993876	0.0448708	0	0.000697303	0.00039171	0.00255747	0.00901843	0.000683681	0.00120567
118	0.000875608	0	0.0146899	0.331791	0.652538	0.00120328	0.00542249	0.00266971	0.000933466	0.0575511	0.144181	0.00920721	0.00189096	0.00235287	0.00550809	0.026354	0.000445265	0.000955442	0.017303	0.153888	0.000982386	0.000785573	0.00189076	0.00154477	0.00598661	0.00474443	0.014123	0.150325	0.000213502	0.0400952	0	0.00123824	0.000485981	0.0229196	0.00466506	0.00251709	0.189382	0	0	0.0116493	0.00049687	0.0573562	0.0123413	0	0.00274373	0.00255747	0.0173907	0.00893733	0.0007233
119	0.00218974	0	0.00732665	0.331791	0.561265	0.00120328	0.00325192	0.00356061	0.00233469	0.0546174	0.126391	0.0110554	0.0015757	0.00117618	0.00367048	0.0623051	0.00133612	0.00286778	0.0294137	0.133272	0.00196536	0.000392753	0.000840134	0	0.00299078	0.00316161	0.0176738	0.0838124	0.000640576	0.0488361	0.00102695	0.00216752	0	0.021266	0.00186478	0.00352496	0.136989	0	0.0015342	0.0116493	0.00223698	0.0161415	0	0.000697303	0.00156734	0.00219186	0.0097144	0.00755541	0.00144691
120	0.00218974	0.00248778	0.0161668	0.310645	0.566895	0.000601572	0.00325192	0.00534392	0.00397099	0.066384	0.11938	0.0129058	0.00126048	0.00235287	0.00275226	0.0322843	0.00178171	0.00669824	0.0226726	0.113993	0.00327689	0.00393052	0.00105022	0.00154477	0.0089874	0.00368907	0.014123	0.0838124	0.00256356	0.0605655	0.00308247	0.00526888	0.00364794	0.0351208	0.000932183	0.00655208	0.157347	0.0139778	0.00306978	0.0155578	0.00372982	0.0242894	0.0331624	0.00453742	0.00431341	0.00219186	0.0244012	0.00962923	0.00482778
121	0.00218974	0.00298563	0.0250576	0.324748	0.657582	0.00180512	0.00759513	0.0214806	0.00771729	0.0634344	0.129219	0.0175413	0.00204861	0	0.00918798	0.056254	0.00311911	0.0105363	0.0280629	0.101912	0.0131457	0.0066858	0.00336247	0.00463809	0.00299078	0.00950084	0.0176738	0.110106	0.0066293	0.0502976	0.00719987	0.0136707	0.00827875	0.0435131	0.0027978	0.00756228	0.168741	0.0139778	0.00768476	0.0155578	0.00996284	0.036603	0.0331624	0.00768547	0.0058844	0.00841864	0.0258069	0.00824606	0.00845743
122	0.00657634	0.00348358	0.0235724	0.3771	0.701171	0.0039126	0.00650856	0.013393	0.0131174	0.066384	0.124508	0.0287206	0.00520361	0.00706471	0.00918798	0.0683783	0.0093729	0.0105363	0.0443535	0.098904	0.0194247	0.00865578	0.00694069	0.0170601	0.00598661	0.0100301	0.039137	0.123416	0.00941582	0.0857539	0.00823053	0.020233	0.0136545	0.0502683	0.00466506	0.0182035	0.143752	0.01871	0.0190162	0.0206014	0.0154646	0.0531836	0.0415742	0.0139978	0.0106052	0.0135645	0.0392183	0.0165824	0.0179289
123	0.0105322	0.0064733	0.0325038	0.497493	0.840869	0.00752913	0.0184883	0.0214806	0.0225492	0.066384	0.159918	0.0503489	0.00694054	0.0106038	0.012874	0.0959616	0.0214902	0.0230602	0.0843969	0.101625	0.0383872	0.0122057	0.0149592	0.00928733	0.0119931	0.0211761	0.0517747	0.13907	0.0229718	0.0797968	0.0154595	0.0375282	0.0281408	0.0638847	0.0121502	0.0314611	0.159621	0.0528251	0.0382255	0.0177969	0.0330692	0.0699366	0.0500309	0.031286	0.0292025	0.0246439	0.0555847	0.0221894	0.0392256
124	0.000875608	0	0.0117403	0.605788	0.897767	0.00240709	0.00650856	0.0017793	0.0014004	0.0371326	0.0929177	0.0129058	0.00141809	0	0.00091702	0.0412274	0.000445265	0.000955442	0.0240183	0.0927613	0.00360493	0.00196443	0.00105022	0.00309081	0.00299078	0.00421668	0.0052808	0.0708452	0.000854148	0.0285193	0.00205444	0.0024774	0.00121519	0.0201649	0.0027978	0.00302095	0.13474	0.00928194	0.00306978	0.0116493	0.00173964	0.0407312	0.00821449	0.00104606	0.00039171	0.000365097	0.0159922	0.00686539	0.00144691
125	0.000875608	0.000497358	0.0102676	0.506134	0.883179	0.00120328	0.00433695	0.00356061	0.00326952	0.0516892	0.0980631	0.00920721	0.0015757	0.00235287	0.00183444	0.026354	0.00133612	0.000955442	0.0294137	0.0974736	0.00393304	0.00275067	0.00273162	0.00154477	0.00598661	0.00368907	0.0123506	0.0881623	0.00213607	0.0488361	0.00205444	0.0018577	0.00291779	0.0401492	0.00373122	0.00655208	0.161897	0.00928194	0.00204591	0.0166769	0.00472572	0.0161415	0.020633	0.00209274	0.00117538	0.00768482	0.0166913	0.00824606	0.00241219
126	0.00262797	0.00149237	0.0161668	0.459207	0.847018	0.00120328	0.00325192	0.00891644	0.00397099	0.0371326	0.0962901	0.0129058	0.00220626	0	0.00550809	0.0412274	0.00311911	0.00765704	0.0402645	0.0802608	0.00426121	0.00393052	0.00210094	0.00773636	0.0119931	0.0105594	0.0158974	0.0773131	0.00363269	0.0649852	0.00411102	0.00930913	0.00437838	0.0423908	0.00373122	0.00402912	0.130251	0.00462257	0.00255777	0.0183573	0.00646982	0.0324865	0.0164808	0.00558616	0.0058844	0.00768482	0.0208922	0.0103217	0.00434439
127	0.00657634	0.000497358	0.0280321	0.459653	0.900078	0.00150418	0.00650856	0.013393	0.0110022	0.028469	0.100768	0.0221902	0.00299469	0.005886	0.00826743	0.0382402	0.00401125	0.00669824	0.0361862	0.0896271	0.0118266	0.00314389	0.00483516	0.00618661	0.00598661	0.00474443	0.0158974	0.0816425	0.00705775	0.0694161	0.00514011	0.0102428	0.00632758	0.0536593	0.0055993	0.0095844	0.12801	0.0234782	0.00973976	0.0161172	0.00896418	0.0615395	0.00821449	0.0080356	0.00627735	0.0102546	0.0272138	0.0130981	0.0111239
128	0.00438186	0.00348358	0.0220885	0.448013	0.840869	0.00421379	0.00542249	0.0178815	0.011707	0.0575511	0.107972	0.0287206	0.00394113	0.00942359	0.00458909	0.0352591	0.00892553	0.0105363	0.0663359	0.0757397	0.0174395	0.00865578	0.00778344	0.0155032	0.0180189	0.0132084	0.0176738	0.0881623	0.00963033	0.0635107	0.0092617	0.0224257	0.0138992	0.0513976	0.0093403	0.0131286	0.155075	0.0234782	0.0184997	0.0105349	0.0162161	0.0531836	0.0415742	0.0101377	0.0106052	0.0165121	0.0349721	0.0200822	0.0181724
129	0.0127331	0.0064733	0.0354914	0.468546	0.944604	0.00602168	0.0119465	0.0305102	0.0194783	0.0693387	0.118441	0.0390328	0.0070985	0.0165117	0.00734726	0.056254	0.0134039	0.0143817	0.0941897	0.0799778	0.0293822	0.00944422	0.0126353	0.0139474	0.0210388	0.0211761	0.0337466	0.116748	0.017367	0.0947226	0.0144253	0.0296479	0.0227276	0.0547916	0.0112132	0.0176954	0.161897	0.0578359	0.0371826	0.00942148	0.0187229	0.0448708	0.0373626	0.0217414	0.0165223	0.0235328	0.04774	0.019381	0.0279374
130	0.990745	0.999542	0.987957	0.712701	0.631976	0.999819	0.999258	0.842757	0.960688	0.983999	0.702046	0.706264	0.999399	0.999829	0.996201	0.990108	0.693559	0.849227	0.758023	0.795918	0.554758	0.999207	0.995299	0.998462	0.778059	0.978217	0.98603	0.911562	0.430523	0.66173	0.648885	0.385629	0.319352	0.626668	0.990096	0.886052	0.681521	0.940856	0.424303	0.056449	0.195491	0.971486	0.821442	0.389941	0.963599	0.979752	0.391448	0.966393	0.241273
131	0.985153	0.99746	0.944223	0.672813	0.473833	0.997452	0.993386	0.684739	0.950243	0.893513	0.475582	0.506935	0.994339	0.997769	0.983095	0.939744	0.508592	0.699863	0.504033	0.666417	0.365453	0.988051	0.976758	0.980758	0.608344	0.903067	0.938941	0.718988	0.330271	0.434098	0.496669	0.266021	0.214097	0.872404	0.965207	0.726901	0.511672	0.7868	0.273185	0.109091	0.154569	0.8683	0.690826	0.28519	0.895734	0.929035	0.274454	0.882325	0.164777
132	0.998117	0.997099	0.992072	0.749481	0.594594	0.994544	0.995373	0.970499	0.996762	0.976967	0.676878	0.903219	0.99449	0.996235	0.996237	0.993821	0.965333	0.985456	0.866914	0.574233	0.896625	0.997475	0.996648	0.996947	0.949183	0.993771	0.989061	0.935702	0.920185	0.87341	0.971283	0.814582	0.828582	0.653559	0.99612	0.978999	0.855248	0.990015	0.868283	0.0802428	0.732329	0.991659	0.97495	0.871161	0.996191	0.997128	0.755699	0.997099	0.791249
133	0.99984	0.994979	0.989532	0.647483	0.642333	0.987142	0.988389	0.958686	0.987831	0.947328	0.552692	0.895193	0.98725	0.979366	0.991472	0.971207	0.933165	0.970796	0.834476	0.623412	0.880106	0.985628	0.987917	0.991291	0.934432	0.982563	0.984231	0.897455	0.874739	0.819202	0.932878	0.808587	0.811293	0.897667	0.986528	0.949016	0.773893	0.941963	0.838192	0.065694	0.740577	0.965122	0.896193	0.85929	0.978992	0.992524	0.729513	0.985584	0.753477
134	0.9977	0.987788	0.954369	0.518122	0.521093	0.969535	0.976827	0.867856	0.961334	0.878581	0.373638	0.699346	0.967485	0.969913	0.975533	0.9079	0.8159	0.886342	0.720875	0.704976	0.702673	0.954482	0.953423	0.964537	0.855445	0.923431	0.915771	0.750208	0.724141	0.737364	0.815432	0.622131	0.632486	0.958001	0.958148	0.838662	0.624211	0.916256	0.633176	0.096677	0.551975	0.862637	0.775817	0.691143	0.923973	0.965068	0.541146	0.941617	0.592757
135	0.553887	0.826509	0.928499	0.742518	0.328243	0.976259	0.950395	0.856732	0.873485	0.834825	0.996197	0.699346	0.976875	0.952393	0.956756	0.912164	0.822532	0.872037	0.706107	0.999847	0.665869	0.979154	0.974152	0.97523	0.758016	0.935064	0.95192	0.814793	0.669237	0.712231	0.785832	0.574319	0.580241	0.978852	0.974896	0.957449	0.662438	0.707149	0.597365	0.0860959	0.499134	0.970797	0.943501	0.631698	0.949704	0.951699	0.571307	0.899185	0.492172
136	0.870624	0.844617	0.954369	0.940476	0.268358	0.847814	0.947633	0.992242	0.990633	0.96427	0.795059	0.996458	0.927756	0.844343	0.97148	0.956591	0.997779	0.995049	0.985986	0.587031	0.99629	0.950782	0.982795	0.954515	0.996119	0.992939	0.984903	0.939854	0.997895	0.998574	0.996858	0.993735	0.994555	0.74926	0.983007	0.996997	1	0.931355	0.995182	0.0849238	0.98949	0.991891	0.995925	0.997005	0.996616	0.991566	0.985295	0.981159	0.986916
137	0.915288	0.758878	0.920591	0.934111	0.358604	0.713966	0.840973	0.984651	0.969793	0.952823	0.83765	0.993885	0.798378	0.742035	0.882987	0.954384	0.987325	0.981292	0.96074	0.640735	0.990735	0.855233	0.926088	0.874533	0.981543	0.964341	0.949182	0.900144	0.993373	0.988853	0.987418	0.988586	0.992126	0.798935	0.928818	0.967343	0.983003	0.879688	0.993008	0.0790745	0.987739	0.965122	0.972526	0.993252	0.971292	0.96346	0.988311	0.939834	0.98844
138	0.950896	0.767655	0.907397	0.904521	0.578068	0.685489	0.785217	0.975869	0.962773	0.92729	0.753472	0.966706	0.73418	0.641682	0.882987	0.885372	0.968248	0.964872	0.945145	0.617175	0.972867	0.776211	0.874039	0.881174	0.974542	0.925385	0.891448	0.886125	0.973605	0.957901	0.972651	0.970582	0.971915	0.823592	0.903481	0.920298	0.953374	0.869257	0.971487	0.0529961	0.970794	0.935161	0.960556	0.977197	0.926272	0.939666	0.964446	0.929034	0.964415
139	0.962619	0.819877	0.923312	0.762456	0.691773	0.698666	0.77192	0.954158	0.952778	0.917939	0.550856	0.956391	0.760239	0.623921	0.88422	0.888007	0.925009	0.946536	0.925975	0.5893	0.928364	0.747043	0.829119	0.855648	0.929775	0.884025	0.880955	0.857872	0.923631	0.921707	0.91908	0.919236	0.91734	0.805491	0.846159	0.866555	0.855248	0.682171	0.935692	0.0524214	0.902403	0.839435	0.880907	0.927309	0.874715	0.916597	0.916918	0.873672	0.911437
140	0.950249	0.79841	0.857145	0.626978	0.687011	0.669969	0.720467	0.844479	0.916103	0.799178	0.347214	0.804146	0.707608	0.611452	0.804997	0.860087	0.832264	0.843422	0.785582	0.512908	0.812101	0.681367	0.744166	0.750755	0.791112	0.788757	0.719532	0.796828	0.791352	0.795866	0.80981	0.772324	0.768954	0.824626	0.770822	0.759572	0.748267	0.589132	0.784835	0.0884423	0.759655	0.789045	0.84124	0.797902	0.793077	0.83946	0.742233	0.785812	0.768918
141	0.831285	0.696427	0.671687	0.424491	0.503517	0.492365	0.531877	0.624929	0.750899	0.658038	0.187762	0.566575	0.506969	0.423994	0.600998	0.628848	0.588115	0.583374	0.580202	0.382042	0.566619	0.515583	0.552874	0.614029	0.498654	0.574396	0.587887	0.48599	0.562351	0.514382	0.532185	0.519889	0.539842	0.781909	0.612505	0.526619	0.414527	0.443389	0.531789	0.129334	0.551352	0.503431	0.602224	0.517725	0.593844	0.61639	0.483311	0.632136	0.526806
142	0.223409	0.240749	0.71304	0.786198	0.210396	0.398773	0.512757	0.894225	0.745358	0.811714	0.503361	0.931279	0.473027	0.428275	0.585594	0.783733	0.935236	0.912954	0.911595	0.595116	0.938685	0.579902	0.762029	0.635578	0.916457	0.852466	0.811863	0.793315	0.952955	0.923311	0.921877	0.959114	0.964958	0.891501	0.81823	0.970819	0.93406	0.537455	0.961331	0.0819968	0.965953	0.82213	0.927386	0.955212	0.912329	0.758757	0.957387	0.645223	0.960844
143	0.349189	0.204227	0.812332	0.930537	0.304118	0.28472	0.4208	0.957334	0.793045	0.892682	0.708475	0.992312	0.324336	0.273833	0.493189	0.74744	0.961907	0.916755	0.978618	0.494211	0.98166	0.45776	0.670338	0.529882	0.943345	0.837342	0.748769	0.869771	0.98346	0.99348	0.968527	0.993571	0.992738	0.836407	0.748926	0.959784	0.99917	0.437665	0.995793	0.0744086	0.994663	0.780553	0.977945	0.991504	0.901778	0.705049	0.996123	0.609647	0.996017
144	0.387007	0.17617	0.833098	0.941089	0.677363	0.180743	0.333136	0.936615	0.704103	0.916615	0.786053	0.997996	0.228794	0.192928	0.391029	0.837369	0.885014	0.829357	0.996989	0.545032	0.963466	0.300648	0.475259	0.382141	0.903035	0.694204	0.730269	0.892614	0.936368	0.99408	0.874821	0.981917	0.971673	0.834696	0.538592	0.882457	0.979573	0.261955	0.975412	0.0744086	0.983003	0.736315	0.904322	0.970063	0.734395	0.536995	0.992794	0.405368	0.983919
145	0.468843	0.27242	0.804937	0.931442	0.843964	0.193646	0.366077	0.896666	0.670927	0.879508	0.752699	0.978804	0.275086	0.20732	0.351747	0.767804	0.798584	0.76707	0.991232	0.529053	0.926266	0.301827	0.432741	0.342329	0.824012	0.613776	0.653197	0.907877	0.82328	0.99408	0.75882	0.937629	0.888541	0.907015	0.47339	0.787539	0.973882	0.285433	0.902038	0.065694	0.919843	0.82213	0.890037	0.898899	0.619637	0.480685	0.959775	0.395777	0.934537
146	0.511121	0.279911	0.782011	0.913315	0.967288	0.248579	0.39732	0.863928	0.724485	0.866963	0.717654	0.946334	0.293087	0.233597	0.442863	0.76117	0.750285	0.728054	0.962429	0.539315	0.866532	0.321778	0.412739	0.392694	0.816551	0.564583	0.670777	0.928818	0.785112	0.930267	0.778955	0.892538	0.84053	0.928976	0.509431	0.70282	0.961083	0.373787	0.870962	0.04497	0.860776	0.812891	0.863777	0.855503	0.610174	0.477964	0.926724	0.416504	0.889469
147	0.553528	0.372594	0.742627	0.857881	0.930875	0.292783	0.488454	0.780434	0.714871	0.834825	0.627393	0.873038	0.317034	0.305364	0.44117	0.798743	0.705034	0.68711	0.900737	0.4419	0.794438	0.323724	0.424154	0.392694	0.79945	0.561568	0.670777	0.884641	0.750518	0.892949	0.723737	0.816909	0.758558	0.896524	0.445444	0.636363	0.942076	0.297208	0.77047	0.0633777	0.787809	0.733803	0.759503	0.76739	0.581459	0.477964	0.848956	0.413329	0.790316
148	0.508466	0.348173	0.677851	0.754899	0.861693	0.267612	0.374473	0.68353	0.658784	0.804833	0.379176	0.735743	0.29953	0.220478	0.418942	0.704466	0.594749	0.611465	0.783312	0.322652	0.680568	0.303005	0.372606	0.353137	0.5777	0.471024	0.53083	0.836471	0.645283	0.749349	0.590551	0.702487	0.647534	0.839785	0.409714	0.534044	0.839314	0.181234	0.693027	0.0860959	0.675999	0.667827	0.682062	0.674618	0.508737	0.409145	0.724733	0.437013	0.657745
149	0.531325	0.307188	0.537205	0.540031	0.696493	0.222116	0.313739	0.544881	0.600391	0.538523	0.224274	0.595562	0.247386	0.214502	0.339052	0.543768	0.45086	0.477692	0.612328	0.237565	0.537031	0.248238	0.303077	0.314267	0.400408	0.372056	0.442404	0.693033	0.502899	0.586231	0.437805	0.532708	0.489579	0.685268	0.303574	0.378804	0.739329	0.261955	0.502332	0.123363	0.515607	0.529932	0.529927	0.516804	0.40069	0.361496	0.549103	0.350556	0.525118
150	0.122717	0.07858	0.676829	0.856545	0.467846	0.150567	0.239066	0.769737	0.358057	0.776759	0.673007	0.915698	0.164991	0.158032	0.213117	0.61942	0.631735	0.58034	0.910386	0.753354	0.839987	0.233394	0.331819	0.228321	0.726096	0.475349	0.492524	0.796828	0.747045	0.922912	0.686704	0.886205	0.840713	0.93714	0.364783	0.839047	0.914833	0.175593	0.880598	0.043827	0.878476	0.491838	0.81376	0.850107	0.627786	0.320953	0.910122	0.197274	0.891886
151	0.15324	0.0547265	0.708336	0.877189	0.621472	0.081575	0.186601	0.798928	0.304681	0.808986	0.567729	0.960889	0.0941747	0.0929521	0.186506	0.592679	0.521798	0.462854	0.96025	0.522577	0.822	0.131826	0.229286	0.1444	0.694796	0.420246	0.474421	0.827439	0.633236	0.936812	0.510165	0.877044	0.780181	0.939741	0.261843	0.737197	0.94844	0.0679568	0.862609	0.0375568	0.840222	0.552005	0.80982	0.823448	0.510115	0.20166	0.908309	0.136149	0.882862
152	0.129998	0.0602981	0.66753	0.781018	0.850032	0.0555266	0.198916	0.693107	0.235756	0.834825	0.567873	0.900405	0.0497469	0.062944	0.160798	0.702478	0.329166	0.342033	0.933548	0.452487	0.69479	0.0712125	0.146975	0.080167	0.535361	0.317055	0.537049	0.904714	0.397087	0.902589	0.341227	0.722542	0.568089	0.936394	0.164491	0.552089	0.952298	0.0578359	0.682837	0.0432559	0.663673	0.61442	0.832478	0.646507	0.3582	0.136185	0.857503	0.0999113	0.724101
153	0.122263	0.0547265	0.605341	0.77892	0.949318	0.0414877	0.186601	0.549498	0.259176	0.803432	0.597642	0.78482	0.0527915	0.0343022	0.16175	0.780621	0.274456	0.240202	0.849004	0.384794	0.545242	0.0639819	0.121968	0.110584	0.382759	0.272736	0.558426	0.926751	0.286493	0.835914	0.206503	0.5817	0.38925	0.878945	0.143187	0.437763	0.924794	0.0578359	0.498175	0.0381256	0.479419	0.679589	0.778074	0.473357	0.267532	0.135028	0.71856	0.109072	0.551713
154	0.144576	0.0719705	0.517478	0.723913	0.900078	0.0778905	0.221257	0.502921	0.297868	0.709003	0.652966	0.687137	0.0940131	0.0821332	0.194116	0.710371	0.320129	0.286661	0.803134	0.435313	0.506887	0.122098	0.156986	0.160545	0.476975	0.277633	0.570365	0.918587	0.332202	0.829091	0.306036	0.528094	0.404863	0.82668	0.170301	0.405643	0.901744	0.0833792	0.446398	0.0512726	0.439979	0.70219	0.716068	0.43801	0.288984	0.171785	0.695212	0.122933	0.503073
155	0.180608	0.0974318	0.525425	0.846926	0.888183	0.0997163	0.21233	0.544881	0.404691	0.693344	0.771369	0.701875	0.125746	0.138742	0.238681	0.752661	0.397776	0.363972	0.807356	0.474491	0.558641	0.164276	0.193527	0.221883	0.437891	0.339453	0.564421	0.916873	0.407371	0.812634	0.368732	0.602863	0.49502	0.802093	0.208995	0.416437	0.925479	0.125828	0.576747	0.0570252	0.519514	0.673746	0.690826	0.530827	0.339719	0.225321	0.728649	0.147116	0.560845
156	0.243356	0.122464	0.555187	0.941394	0.811165	0.119739	0.241287	0.517405	0.447646	0.729542	0.712902	0.656211	0.142125	0.142359	0.241513	0.708413	0.449613	0.417092	0.770123	0.375802	0.584174	0.143993	0.211322	0.191238	0.482441	0.321339	0.521412	0.857872	0.432132	0.815574	0.439725	0.585737	0.491541	0.764398	0.223463	0.44208	0.90727	0.115045	0.555044	0.0599096	0.516911	0.646503	0.602224	0.520791	0.329422	0.248545	0.677913	0.210992	0.545767
157	0.302587	0.133205	0.464083	0.835995	0.861693	0.128987	0.250159	0.503731	0.450547	0.65152	0.533687	0.597861	0.142936	0.132712	0.249999	0.60254	0.39126	0.366814	0.667947	0.301725	0.497697	0.136692	0.197002	0.197697	0.397481	0.291737	0.450918	0.824342	0.414116	0.655044	0.381817	0.519889	0.443117	0.68322	0.232127	0.362685	0.839314	0.209725	0.490738	0.0802428	0.46345	0.56281	0.59532	0.458439	0.315084	0.251249	0.614797	0.202108	0.47089
158	0.319851	0.140368	0.438497	0.710803	0.728349	0.132686	0.240176	0.453015	0.427369	0.626893	0.317926	0.515461	0.130286	0.12186	0.221651	0.564771	0.326007	0.312077	0.599885	0.200749	0.411786	0.13872	0.18005	0.189623	0.382759	0.271102	0.377645	0.762218	0.353961	0.576162	0.30186	0.41866	0.40015	0.636684	0.182888	0.283831	0.766953	0.175593	0.436627	0.0896166	0.41914	0.518671	0.467248	0.401944	0.282118	0.23152	0.507904	0.202108	0.415805
159	0.31632	0.144973	0.332885	0.402523	0.521093	0.112959	0.175395	0.322973	0.378605	0.407521	0.136259	0.365381	0.117642	0.0905466	0.167464	0.370138	0.262931	0.247155	0.357896	0.109813	0.3267	0.118047	0.153504	0.170238	0.226416	0.184309	0.32325	0.553855	0.26852	0.462864	0.231065	0.309619	0.297766	0.48614	0.153837	0.213701	0.549396	0.158794	0.311955	0.135917	0.30429	0.373553	0.340675	0.313625	0.199682	0.18187	0.355947	0.192448	0.32081
160	0.069305	0.0279958	0.385777	0.737802	0.503517	0.0604201	0.113742	0.34319	0.116447	0.495699	0.96793	0.521384	0.055678	0.0653391	0.0971162	0.412799	0.172692	0.131361	0.596451	0.997113	0.325689	0.0804685	0.107859	0.0610828	0.254581	0.171063	0.252735	0.689874	0.172703	0.567242	0.15616	0.35034	0.245782	0.640729	0.115148	0.338239	0.686612	0.0234782	0.318806	0.0228495	0.28845	0.511082	0.475295	0.287359	0.218553	0.0847891	0.458125	0.0639649	0.330205
161	0.0513614	0.0259869	0.272603	0.590639	0.532698	0.0271951	0.083602	0.283017	0.10078	0.495699	0.825485	0.417843	0.0273938	0.0366812	0.0678604	0.45139	0.0788797	0.0925919	0.562391	0.985172	0.269155	0.0272484	0.0683128	0.0484264	0.135302	0.122022	0.345177	0.708495	0.100447	0.563388	0.0645735	0.266021	0.147694	0.759434	0.065178	0.238584	0.712924	0.0234782	0.220564	0.0161172	0.197836	0.386236	0.417828	0.190984	0.136455	0.0526331	0.411711	0.0299622	0.241273
162	0.0410923	0.0184658	0.216268	0.398379	0.549918	0.0147758	0.099212	0.15763	0.075235	0.401632	0.606458	0.259822	0.0207183	0.0271746	0.0801049	0.47457	0.0395689	0.0492972	0.408133	0.9169	0.137796	0.0149703	0.0342676	0.0279902	0.0637627	0.0957117	0.32325	0.716018	0.0405192	0.439898	0.0540483	0.164047	0.0648762	0.730474	0.0451754	0.136821	0.701586	0.00928194	0.0888198	0.00997804	0.0861343	0.46427	0.358076	0.103517	0.0923623	0.0294665	0.237526	0.0200822	0.125711
163	0.0259846	0.0109643	0.167668	0.274877	0.473833	0.0150781	0.0980955	0.140674	0.0645992	0.353835	0.466941	0.188981	0.0135831	0.00942359	0.0810483	0.445525	0.0409306	0.0220941	0.342321	0.739584	0.0965737	0.0209043	0.0334159	0.0217377	0.0606859	0.0907955	0.302984	0.670454	0.033355	0.346273	0.0310306	0.103466	0.0509151	0.551163	0.040432	0.112551	0.699944	0.00462257	0.0586599	0.0166769	0.0673977	0.423732	0.327546	0.0669907	0.0741207	0.0250144	0.178992	0.020784	0.0876778
164	0.0428755	0.0164634	0.227247	0.338358	0.555605	0.0235553	0.10368	0.14538	0.0846976	0.410457	0.541312	0.231315	0.0242131	0.0259881	0.0933308	0.424787	0.0742817	0.0600645	0.412261	0.505789	0.144699	0.0268515	0.0573548	0.0342599	0.138437	0.107205	0.31037	0.729211	0.0645367	0.380962	0.0709054	0.156852	0.100046	0.438937	0.0442261	0.148992	0.681521	0.0331212	0.157433	0.0284869	0.127516	0.522441	0.379639	0.122824	0.0883006	0.0440081	0.261922	0.0313832	0.147504
165	0.0495728	0.0410837	0.292816	0.558597	0.538463	0.0360073	0.114861	0.230375	0.132419	0.35987	0.680775	0.373914	0.0459047	0.0641414	0.0782187	0.47457	0.15263	0.132359	0.464934	0.392882	0.250574	0.0643833	0.0734803	0.0468485	0.254581	0.168855	0.359674	0.809317	0.158887	0.533238	0.126194	0.278347	0.221461	0.433778	0.0661335	0.251255	0.674658	0.0478478	0.280122	0.029052	0.236075	0.499582	0.446884	0.237166	0.156555	0.0749095	0.380869	0.047893	0.243046
166	0.0995607	0.0562453	0.346616	0.743103	0.701171	0.0567495	0.140628	0.321127	0.213257	0.422148	0.734786	0.434352	0.055678	0.0725307	0.130336	0.505652	0.21933	0.192326	0.521804	0.383781	0.329732	0.0957976	0.0957259	0.108978	0.254581	0.190931	0.363282	0.680264	0.26104	0.592454	0.236392	0.380365	0.303739	0.497104	0.111287	0.24809	0.748267	0.0782069	0.339243	0.0426849	0.293058	0.487944	0.392464	0.284105	0.177913	0.127317	0.439212	0.0915727	0.317092
167	0.139108	0.061819	0.300563	0.830426	0.667553	0.076049	0.178758	0.297945	0.259422	0.511994	0.670848	0.437085	0.0862599	0.0809321	0.152226	0.448461	0.238391	0.255088	0.521804	0.292943	0.33444	0.0893382	0.124793	0.117012	0.260819	0.20472	0.35606	0.773793	0.277519	0.560809	0.235327	0.377571	0.310938	0.477844	0.128674	0.269152	0.706478	0.104373	0.356387	0.043827	0.332409	0.514884	0.413628	0.323632	0.206249	0.144682	0.44938	0.120614	0.339806
168	0.213409	0.0816333	0.291265	0.819555	0.719461	0.0693018	0.17091	0.301666	0.287378	0.503881	0.456049	0.422448	0.0810965	0.0881418	0.164607	0.508429	0.207684	0.215301	0.518023	0.190057	0.316229	0.0962015	0.125662	0.115404	0.226416	0.178238	0.38834	0.667141	0.252662	0.503444	0.2268	0.330068	0.278269	0.525595	0.103573	0.265999	0.716113	0.115045	0.29608	0.0432559	0.287682	0.569927	0.467248	0.275775	0.199271	0.139274	0.415871	0.110605	0.317092
169	0.23747	0.0913119	0.292816	0.682344	0.667553	0.0843396	0.160816	0.267093	0.309294	0.450964	0.293318	0.407664	0.0880359	0.0605501	0.171274	0.527639	0.216071	0.231248	0.47286	0.160943	0.275674	0.0945859	0.125228	0.139561	0.238951	0.173822	0.326918	0.6688	0.221887	0.50619	0.243841	0.280614	0.257397	0.477289	0.113217	0.217412	0.693322	0.115045	0.276922	0.0860959	0.258861	0.427843	0.438645	0.276137	0.17134	0.140819	0.36738	0.133029	0.298421
170	0.0171416	0.0159631	0.113175	0.259831	0.328243	0.0314466	0.0558581	0.0781167	0.0401257	0.193816	0.980983	0.118495	0.0356789	0.0474054	0.0444318	0.225131	0.036848	0.0395464	0.17098	0.999308	0.0683341	0.0403774	0.0404498	0.0248617	0.0853916	0.0711962	0.127175	0.325306	0.0374773	0.146187	0.0310306	0.0629389	0.0375216	0.272257	0.0432771	0.0957415	0.317515	0.0379955	0.0628731	0.00997804	0.0556498	0.256598	0.203199	0.0669907	0.0684657	0.0261264	0.0995945	0.019381	0.0654538
171	0.00569827	0.00348358	0.0747666	0.135149	0.461845	0.00692605	0.0250472	0.026893	0.0157061	0.14768	0.887296	0.0465694	0.00757244	0.00706471	0.024894	0.17427	0.00758402	0.0114969	0.0998054	0.990786	0.0237332	0.0110219	0.00862651	0.00618661	0.0150036	0.0307773	0.117878	0.290632	0.00684351	0.143134	0.00411102	0.0236798	0.00803475	0.215645	0.0140255	0.0283938	0.331514	0.00462257	0.0154032	0	0.013212	0.225845	0.0929222	0.0122423	0.0216644	0.00585175	0.0541561	0.00479913	0.0184159
172	0.00262797	0.00199002	0.0399824	0.0948059	0.382976	0.00451503	0.0184883	0.00891644	0.011472	0.081207	0.698735	0.0240534	0.00299469	0.00353008	0.0184141	0.158459	0.00535025	0.00382468	0.071875	0.953194	0.0105085	0.00235752	0.00609824	0.00463809	0.00299078	0.017454	0.103053	0.228105	0.00213607	0.0694161	0.00308247	0.0105542	0.00413487	0.255814	0.0055993	0.0151569	0.249717	0.00928194	0.00819829	0.00331651	0.00397875	0.190718	0.0799561	0.00593588	0.018894	0.00365481	0.0356791	0.001368	0.00773091
173	0.00482057	0.000497358	0.0369871	0.0757317	0.328243	0.00361143	0.00542249	0.0124967	0.013823	0.117242	0.511941	0.0334005	0.00173333	0.00235287	0.0110302	0.120788	0.00445748	0.00573991	0.0649538	0.843995	0.0101792	0.00393052	0.00609824	0.00309081	0.00598661	0.0116186	0.0663141	0.188989	0.00406051	0.076825	0.00411102	0.0136707	0.00535273	0.215645	0.007469	0.0141425	0.196296	0.00462257	0.0123118	0.00608756	0.00622056	0.147047	0.0713569	0.00838579	0.0157323	0.00658473	0.0258069	0.00273855	0.00652069
174	0.00701551	0.00398162	0.0610847	0.125294	0.274275	0.00783071	0.0349158	0.035949	0.0197144	0.117242	0.383341	0.0446824	0.00725647	0.00470779	0.0174898	0.142709	0.010268	0.0124581	0.0816074	0.59665	0.0210806	0.00944422	0.0130576	0.0108395	0.0150036	0.0286401	0.0975103	0.309145	0.013925	0.115791	0.0133915	0.0318513	0.0134098	0.185347	0.0168412	0.0360704	0.308169	0	0.0190162	0.00497835	0.0222376	0.155748	0.0972612	0.0185699	0.0268192	0.0102546	0.0527285	0.0103217	0.0235371
175	0.017583	0.0104649	0.0839337	0.294645	0.376881	0.0129625	0.0404133	0.0587692	0.0444247	0.14768	0.570027	0.11364	0.015484	0.0165117	0.0388352	0.269696	0.0354887	0.0327437	0.159493	0.368524	0.0679955	0.0280425	0.020673	0.0264254	0.0423022	0.0538754	0.168294	0.357459	0.0340054	0.19689	0.0446079	0.0866752	0.0573884	0.202292	0.0253085	0.0587427	0.396279	0.00462257	0.0539285	0.02004	0.0638171	0.239029	0.114695	0.0601675	0.0467562	0.0250144	0.122234	0.019381	0.0771694
176	0.0308624	0.0149626	0.106995	0.41765	0.40735	0.0187084	0.0547525	0.0910944	0.0648404	0.237141	0.508163	0.181113	0.0184965	0.0366812	0.0481688	0.266518	0.0573278	0.0698878	0.243179	0.293986	0.125046	0.0280425	0.0359717	0.0389732	0.0822926	0.0711962	0.173921	0.500768	0.0665103	0.226259	0.058254	0.133024	0.09828	0.241805	0.0489756	0.113077	0.44161	0.0139778	0.102674	0.0284869	0.113251	0.317746	0.243348	0.0937148	0.0862714	0.0417639	0.170113	0.0285436	0.121665
177	0.0643606	0.0199685	0.166103	0.537945	0.532698	0.0344864	0.0791507	0.147263	0.110564	0.301997	0.535412	0.245087	0.0345624	0.0402526	0.0914391	0.276049	0.108905	0.105483	0.289382	0.267885	0.162331	0.0451654	0.0597155	0.0579134	0.104042	0.107205	0.220865	0.507041	0.119508	0.338671	0.104856	0.174847	0.137275	0.250941	0.0508775	0.122035	0.530702	0.0478478	0.163364	0.0273575	0.150923	0.356518	0.265626	0.144397	0.0927687	0.0552649	0.267823	0.0537064	0.170879
178	0.109539	0.0521964	0.202149	0.620241	0.652538	0.0427066	0.105915	0.159516	0.171176	0.301997	0.421658	0.227377	0.0505479	0.0593535	0.0990099	0.38549	0.135389	0.139344	0.374776	0.208932	0.179644	0.0708104	0.0795173	0.0674317	0.125905	0.139628	0.218987	0.634569	0.145969	0.385449	0.113382	0.207268	0.156341	0.290505	0.0661335	0.157469	0.651754	0.06288	0.197366	0.021163	0.164209	0.382018	0.323157	0.158689	0.116814	0.0851698	0.311835	0.071357	0.181817
179	0.156888	0.0719705	0.239784	0.694004	0.710401	0.0598082	0.110387	0.18596	0.23625	0.314269	0.289381	0.277462	0.0600116	0.0438274	0.12178	0.394642	0.145637	0.135352	0.381772	0.140271	0.183455	0.058367	0.082107	0.0785725	0.141573	0.137975	0.252735	0.551869	0.147528	0.389925	0.133678	0.205958	0.185611	0.371191	0.0814547	0.157999	0.612867	0.0833792	0.206001	0.0364197	0.191842	0.41961	0.327546	0.199792	0.123763	0.106181	0.247145	0.10372	0.196827
180	0.217502	0.060805	0.208424	0.597281	0.647454	0.0573611	0.161938	0.173676	0.243408	0.416314	0.173467	0.250001	0.0637067	0.0343022	0.136995	0.394642	0.127478	0.145335	0.313796	0.0973306	0.195235	0.0595695	0.0687432	0.0849548	0.125905	0.117627	0.218987	0.537839	0.142185	0.317289	0.14652	0.196789	0.164484	0.370002	0.108393	0.137879	0.524395	0.0578359	0.189269	0.0587552	0.151964	0.403008	0.247807	0.169328	0.117222	0.110399	0.236045	0.105247	0.185379
181	0.00789414	0.00149237	0.0265442	0.130662	0.485759	0.00752913	0.0108579	0.0160847	0.0152351	0.132421	0.893386	0.034338	0.00694054	0.0153292	0.0202637	0.105241	0.0093729	0.00765704	0.0621927	0.90201	0.0177702	0.0074736	0.0117907	0.00773636	0.0240633	0.0217084	0.069964	0.154844	0.0117766	0.0947226	0.0102934	0.0230526	0.0129206	0.0857157	0.0121502	0.0232921	0.196296	0.01871	0.0179832	0.00165705	0.0154646	0.112475	0.0627961	0.0161067	0.018894	0.00768482	0.0335589	0.00548725	0.017442
182	0.00218974	0.000994814	0.020606	0.101815	0.526907	0.00120328	0.00433695	0.00266971	0.00654565	0.0516892	0.709134	0.0138318	0.00204861	0.00235287	0.00826743	0.056254	0.00133612	0.00286778	0.0307657	0.780733	0.00327689	0.00117846	0.00252137	0.00154477	0.00299078	0.00844284	0.0463485	0.145816	0.000640576	0.0400952	0.00205444	0.00588984	0.000972089	0.0351208	0.0027978	0.0111025	0.161897	0.00928194	0.00204591	0.00719782	0.00124243	0.0699366	0.028974	0.00279088	0.00549153	0	0.0111073	0.00411163	0.00289504
183	0.0017516	0	0.020606	0.0865323	0.526907	0.00150418	0.00542249	0.00356061	0.00467277	0.0516892	0.561736	0.0119803	0.00189096	0	0.00458909	0.0623051	0.00178171	0.000955442	0.0240183	0.678812	0.00229314	0.00157141	0.00378314	0.00154477	0	0.00580039	0.039137	0.123416	0.000854148	0.0386432	0	0.00495849	0.00121519	0.0351208	0.0027978	0.00756228	0.136989	0.00928194	0.0015342	0.00276309	0.00173964	0.0407312	0.0247974	0.00139488	0.00549153	0.0014609	0.0111073	0.00205295	0.0007233
184	0.00350473	0.000497358	0.0250576	0.0731546	0.491697	0.00120328	0.00868221	0.0071292	0.00490676	0.0400324	0.454427	0.00920721	0.00126048	0.00353008	0.00367048	0.056254	0.00133612	0.000955442	0.0186434	0.603568	0.00262099	0.00157141	0.00273162	0.00154477	0.00299078	0.00474443	0.0283723	0.0990946	0.000427027	0.0430033	0.00102695	0.00340738	0.00170149	0.0542253	0.000932183	0.00806759	0.123538	0	0.00306978	0.00387019	0.00273446	0.0490217	0.0331624	0.00279088	0.00549153	0.00402075	0.0152934	0.00617601	0.00313652
185	0.00394325	0.000994814	0.0235724	0.0930595	0.431656	0.00120328	0.0108579	0.00981079	0.00818617	0.0516892	0.366631	0.0277862	0.00283699	0.00235287	0.00642748	0.0532369	0.00713705	0.00382468	0.0429893	0.475716	0.0144658	0.00275067	0.00399351	0.00463809	0.00299078	0.00738542	0.0373385	0.13907	0.0047024	0.0473758	0.00514011	0.0121118	0.00657137	0.0868734	0.0093403	0.0131286	0.155075	0.00928194	0.00460675	0.00553282	0.00721778	0.0490217	0.045797	0.00628566	0.00824334	0.00365481	0.0194907	0.00686539	0.00773091
186	0.00877313	0.00547634	0.0384841	0.120389	0.42559	0.00511759	0.00868221	0.0178815	0.0164128	0.0634344	0.305551	0.034338	0.0042567	0.00706471	0.00734726	0.0867232	0.00847825	0.0172705	0.07604	0.315835	0.0280515	0.0066858	0.00883732	0.00928733	0.0210388	0.0163917	0.0517747	0.182128	0.010274	0.076825	0.00616973	0.0293333	0.0141439	0.0753348	0.0130876	0.0263516	0.161897	0.00928194	0.0102539	0.0110919	0.0167172	0.0996244	0.0799561	0.0182178	0.0248352	0.0128284	0.0406359	0.01449	0.0252471
187	0.0114123	0.00398162	0.0520127	0.181104	0.298119	0.00933912	0.0195803	0.0341344	0.028232	0.0931507	0.243851	0.0427973	0.00994345	0.0106038	0.0174898	0.12391	0.010268	0.0153442	0.092788	0.226072	0.0327127	0.0110219	0.0149592	0.0155032	0.0150036	0.0275722	0.0463485	0.19816	0.014355	0.0977206	0.020638	0.0331115	0.0232192	0.0938369	0.0121502	0.0314611	0.19399	0.01871	0.0252261	0.0161172	0.0239971	0.151395	0.0373626	0.0213888	0.0319863	0.0154061	0.0541561	0.024302	0.027448
188	0.0171416	0.0064733	0.0550322	0.27723	0.589117	0.00843398	0.0316224	0.040493	0.0336942	0.090158	0.221203	0.0703069	0.014375	0.0236164	0.0351104	0.136429	0.0287042	0.0317735	0.106844	0.16713	0.0544908	0.0145752	0.0255505	0.0217377	0.0210388	0.0318467	0.0736196	0.223487	0.0279414	0.135513	0.0185651	0.0559232	0.0387587	0.110195	0.0309696	0.0535708	0.280103	0.0331212	0.037704	0.0138812	0.0419243	0.168834	0.110326	0.0344772	0.0367665	0.025385	0.0923267	0.0356605	0.0515618
189	0.0527036	0.0179651	0.100826	0.46544	0.621472	0.0147758	0.0459208	0.0716509	0.0694282	0.153803	0.25913	0.119467	0.02469	0.0212464	0.0434983	0.241057	0.0600704	0.0551651	0.182493	0.141294	0.0842926	0.0292339	0.0321389	0.0279902	0.0853916	0.0549549	0.132764	0.336819	0.0577481	0.198433	0.0487997	0.0953831	0.0726331	0.134996	0.0394843	0.0717175	0.336173	0.0379955	0.0856305	0.018918	0.0758543	0.190718	0.119072	0.0727495	0.0624184	0.0470041	0.128835	0.0335192	0.0754214
190	0.0841793	0.0340299	0.142679	0.573975	0.723926	0.0290165	0.0691515	0.117211	0.140794	0.21856	0.238231	0.16147	0.0399892	0.0176947	0.0650404	0.241057	0.0848663	0.0896226	0.246072	0.123248	0.125046	0.0463634	0.0543526	0.0626688	0.122776	0.0973518	0.16642	0.411763	0.102217	0.260297	0.0857242	0.129441	0.113188	0.20108	0.0499264	0.0920743	0.423596	0.0478478	0.135361	0.02004	0.115583	0.269757	0.180931	0.123919	0.0785709	0.0714982	0.172332	0.0661769	0.119391
191	0.147768	0.0501735	0.175496	0.594163	0.762163	0.0439258	0.10368	0.140674	0.181074	0.230947	0.188897	0.185046	0.0491063	0.0474054	0.0659801	0.288735	0.0940955	0.119404	0.246072	0.100622	0.14539	0.0471624	0.0605743	0.0817622	0.100928	0.106109	0.202084	0.464558	0.104209	0.28963	0.0836037	0.13824	0.129406	0.243632	0.062313	0.102562	0.468285	0.0528251	0.154738	0.0358516	0.123882	0.269757	0.261174	0.123554	0.0919559	0.0794649	0.177511	0.0788013	0.138119
192	0.00131356	0.00149237	0.0191249	0.0731546	0.621472	0.00180512	0.00325192	0.00623631	0.00186748	0.0400324	0.524703	0.0129058	0.00126048	0	0.00550809	0.0592767	0.000445265	0.000955442	0.0226726	0.409098	0.00327689	0.000392753	0.00105022	0	0.00299078	0.00580039	0.0373385	0.134584	0.00128136	0.0430033	0	0.0018577	0.00170149	0.0240234	0.00373122	0.00402912	0.136989	0	0.00306978	0.00387019	0.00223698	0.0826057	0.020633	0.00139488	0.00313602	0.00109555	0.0111073	0	0.00168818
193	0.000437756	0.00149237	0.0087964	0.0770225	0.497617	0.000902408	0.00216742	0.0017793	0.0014004	0.0487665	0.388853	0.00920721	0	0.00117618	0.00275226	0.056254	0.00178171	0.00191137	0.0307657	0.316874	0.00130998	0.000785573	0.000210003	0	0.00299078	0.00368907	0.0158974	0.13907	0	0.0357435	0.00205444	0.00154794	0.000242975	0.0179662	0.00186478	0.00554246	0.136989	0.0139778	0.000511245	0.00442414	0.00124243	0.0202092	0	0.000697303	0.00274373	0.000365097	0.00554335	0.00273855	0.0007233
194	0.00262797	0.00149237	0.0161668	0.0791771	0.467846	0	0.0097698	0	0.00303576	0.0722984	0.300923	0.00920721	0.0009453	0	0.00091702	0.0683783	0.000445265	0.00382468	0.0146261	0.292646	0.00229314	0.00117846	0.00147045	0.00463809	0.00299078	0.00368907	0.0176738	0.112317	0.000427027	0.0386432	0.00102695	0.000619002	0.00170149	0.010306	0.000932183	0.00251709	0.157347	0	0.00255777	0.00497835	0.00149102	0.0202092	0.00410066	0.000697303	0.00195939	0.0014609	0.00901843	0.00755541	0.000964468
195	0.000875608	0.000497358	0.0132144	0.0939324	0.413435	0.000300769	0.00216742	0.00266971	0.00186748	0.0487665	0.233841	0.0147584	0.000630159	0.00235287	0.00275226	0.0472203	0.00133612	0.00286778	0.0294137	0.277438	0.00163763	0.00235752	0.00210094	0.00309081	0.00598661	0.0026343	0.014123	0.110106	0.000213502	0.0532248	0	0.00309733	0.00121519	0.0317803	0	0.00453342	0.146012	0.00928194	0.0015342	0.0110919	0.000993876	0.0242894	0.0123413	0.00209274	0.00274373	0.00182634	0.00832277	0.00411163	0.00241219
196	0.00262797	0.000994814	0.0220885	0.08004	0.45583	0.00180512	0.00433695	0.00356061	0.00420488	0.0371326	0.196062	0.00367608	0.00267929	0.00235287	0.00091702	0.0532369	0.00311911	0.00478206	0.0253652	0.246825	0.00360493	0.00117846	0.00189076	0.00463809	0.0089874	0.00316161	0.0105801	0.136826	0.000640576	0.0285193	0.00102695	0.00402765	0.00389139	0.0284494	0.000932183	0.00554246	0.13474	0.00462257	0.00255777	0.00942148	0.0042277	0.0202092	0.0123413	0.00209274	0.00509874	0.00365481	0.0125014	0.00548725	0.00337802
197	0.00262797	0.00199002	0.0176451	0.104453	0.340366	0.00180512	0.00433695	0.00802257	0.00514079	0.042938	0.159051	0.0175413	0.0015757	0.00353008	0.00734726	0.056254	0.00401125	0.00478206	0.0213283	0.232042	0.00491775	0.00393052	0.00231115	0.00463809	0.00299078	0.00950084	0.0283723	0.0838124	0.00256356	0.0371926	0.00205444	0.00495849	0.00316114	0.0362364	0.00373122	0.00756228	0.130251	0.00462257	0.00717138	0.0206014	0.00572215	0.0573562	0.020633	0.00453742	0.0090303	0.00731804	0.0180904	0.0103217	0.00555311
198	0.00569827	0.00199002	0.020606	0.122617	0.352519	0.00511759	0.00542249	0.0169828	0.00912434	0.0458494	0.129819	0.01847	0.00236393	0.00470779	0.00734726	0.0532369	0.00356513	0.00957606	0.0525633	0.18546	0.00590303	0.00471742	0.00525611	0.00928733	0.0089874	0.0132084	0.0158974	0.110106	0.00320497	0.0605655	0.00514011	0.00868694	0.00705904	0.0412695	0.00466506	0.0105963	0.146012	0.00928194	0.0128267	0.0127647	0.0102126	0.0324865	0.028974	0.0115405	0.00784998	0.00878567	0.0229967	0.0110149	0.00894195
199	0.00921277	0.00447976	0.0399824	0.200037	0.316157	0.00662456	0.00759513	0.0259899	0.0197144	0.066384	0.135657	0.0334005	0.00457229	0.00942359	0.0119519	0.0775279	0.0093729	0.0134196	0.0746507	0.170228	0.0260572	0.0122057	0.0109465	0.0170601	0.0301258	0.0222408	0.0283723	0.145816	0.0115619	0.0664609	0.0113256	0.020233	0.0156129	0.0559249	0.0093403	0.0222733	0.189382	0.00928194	0.0148876	0.02004	0.0162161	0.0699366	0.045797	0.018922	0.0181031	0.0168809	0.0427643	0.0165824	0.0220725
200	0.0233282	0.00747064	0.0489979	0.29841	0.509397	0.00873566	0.022859	0.0414031	0.0377413	0.135467	0.1555	0.0645855	0.0124749	0.0165117	0.025821	0.130163	0.0259961	0.0230602	0.106844	0.125859	0.0497819	0.0220927	0.0194021	0.0108395	0.0270923	0.0334518	0.0554002	0.186701	0.0329215	0.103729	0.0331147	0.0463895	0.0318392	0.0627447	0.0140255	0.0376091	0.242718	0.028282	0.0403129	0.0127647	0.0381251	0.0910977	0.0670716	0.0383839	0.0319863	0.0194648	0.0800163	0.0335192	0.052304
201	0.0535987	0.0239794	0.0962088	0.466772	0.723926	0.020828	0.0283328	0.0698065	0.0800836	0.120271	0.183835	0.107824	0.0261211	0.0236164	0.0406995	0.161616	0.0513947	0.0512517	0.163797	0.0997629	0.0693499	0.0391815	0.0385298	0.0201773	0.0484149	0.0598177	0.0993566	0.255873	0.0498838	0.149243	0.0540483	0.0802404	0.0681267	0.101997	0.0356967	0.05719	0.298817	0.0234782	0.0824445	0.0166769	0.0597305	0.195103	0.105963	0.0734701	0.0479577	0.0458801	0.124433	0.0435567	0.0734251
202	0.105908	0.0390668	0.103909	0.621744	0.872735	0.0326622	0.0680419	0.0994672	0.130696	0.178389	0.162259	0.129199	0.0391906	0.0414439	0.0537829	0.234687	0.0793398	0.0541862	0.179613	0.0806853	0.10787	0.0391815	0.0485702	0.0468485	0.0791964	0.0581958	0.134628	0.325306	0.0788163	0.193803	0.0740758	0.104761	0.0909705	0.162464	0.0470749	0.0701573	0.31985	0.06288	0.119793	0.0172368	0.0897394	0.177578	0.158734	0.0871942	0.0628211	0.060915	0.129569	0.0515222	0.0949535
203	0.109085	0.0345333	0.0992864	0.591031	0.647454	0.0363116	0.0613913	0.0781167	0.150168	0.102155	0.0982321	0.10492	0.0385518	0.0307365	0.0603452	0.177439	0.0564141	0.0483204	0.139469	0.0425599	0.07851	0.0395801	0.0404498	0.0468485	0.054543	0.0565749	0.125314	0.232727	0.0575294	0.175315	0.0550991	0.0706148	0.0696281	0.177502	0.040432	0.0685979	0.252052	0.028282	0.0782016	0.0284869	0.060241	0.221451	0.132242	0.0540773	0.0579917	0.0518817	0.109069	0.0529778	0.0679424
204	0.000437756	0.000497358	0.0102676	0.100937	0.292133	0.000601572	0.00108345	0.000889399	0.00163392	0.0371326	0.183922	0.00183689	0.0015757	0.00117618	0.00367048	0.029316	0.000445265	0.00382468	0.0280629	0.145973	0.000654859	0.00117846	0.000840134	0.00309081	0.00299078	0.0026343	0.0123506	0.0794761	0.000640576	0.0371926	0	0.00123824	0.000729019	0.00758373	0.00186478	0.00201338	0.130251	0.00462257	0.0015342	0.00830913	0.00124243	0.0202092	0	0.00104606	0.00039171	0.00109555	0.00901843	0.00479913	0
205	0.0017516	0.000994814	0.0146899	0.109745	0.382976	0.000601572	0.00216742	0.000889399	0.00233469	0.042938	0.143319	0.00551753	0.00126048	0	0.00091702	0.0472203	0.000445265	0.00191137	0.0375444	0.179242	0.00163763	0.000392753	0.000210003	0.00618661	0.00299078	0.00210714	0.0176738	0.110106	0.000640576	0.0371926	0	0.000309472	0.000972089	0.0081276	0.00186478	0.00352496	0.13474	0.0234782	0.00255777	0.0144398	0.00049687	0.0448708	0.00821449	0.000348617	0.000783504	0.00292317	0.0111073	0.00273855	0.000482166
206	0.00131356	0.00149237	0.0146899	0.0671641	0.310132	0.00120328	0.00325192	0.00356061	0.0014004	0.0400324	0.121345	0.00459652	0.00110289	0.00235287	0.00091702	0.0352591	0.00178171	0.00191137	0.0226726	0.170375	0.00196536	0.00157141	0.00189076	0.00773636	0.00299078	0.00368907	0.0105801	0.0794761	0.00192236	0.0532248	0.00102695	0.00216752	0.00145832	0.0179662	0.000932183	0.000503121	0.171026	0.00928194	0.0015342	0.0127647	0.000745356	0.0120865	0.00821449	0.000697303	0.00117538	0.00365481	0.0118042	0.00755541	0.00192948
207	0.0017516	0.000497358	0.0087964	0.0778839	0.286164	0.00120328	0.00433695	0.00266971	0.00163392	0.0546174	0.0961213	0.0119803	0.0015757	0.00235287	0.00367048	0.0412274	0.00178171	0.00191137	0.0280629	0.160502	0.00262099	0.000392753	0.00063007	0.00154477	0.00299078	0.00527234	0.014123	0.094712	0.00128136	0.0546903	0.00102695	0.00371749	0.000729019	0.0317803	0	0.00402912	0.12801	0.00928194	0.00255777	0.0172368	0.00173964	0.0407312	0.0164808	0.00244178	0.00431341	0.00548538	0.013199	0.0130981	0.00289504
208	0.0017516	0.000497358	0.020606	0.066311	0.346439	0.000902408	0.00325192	0.00534392	0.00303576	0.0575511	0.103392	0.0129058	0.00283699	0.005886	0.00458909	0.0233986	0.00311911	0.00478206	0.0253652	0.123248	0.00458945	0.00511096	0.00378314	0	0.0119931	0.00632859	0.0247986	0.127875	0.0023498	0.0546903	0.00205444	0.00526888	0.00462192	0.0530935	0.00186478	0.00402912	0.141495	0.00928194	0.00614508	0.0206014	0.00472572	0.00804451	0.0123413	0.00244178	0.00470603	0.00548538	0.0138968	0.0137937	0.00506952
209	0.00525937	0.00199002	0.020606	0.108862	0.322195	0.00270812	0.00433695	0.00891644	0.00701421	0.081207	0.11018	0.0193993	0.00267929	0.00117618	0.00826743	0.0623051	0.00401125	0.00382468	0.0361862	0.0993334	0.010838	0.00314389	0.00336247	0.00154477	0.00598661	0.0132084	0.0265845	0.0990946	0.00534449	0.0502976	0.0113256	0.00837592	0.00657137	0.0513976	0.00653395	0.0105963	0.189382	0.0379955	0.00922579	0.0206014	0.00796604	0.0531836	0.0373626	0.0080356	0.0094239	0.00805169	0.0328528	0.0165824	0.0111239
210	0.00482057	0.00248778	0.0161668	0.149136	0.437715	0.00451503	0.0130356	0.0169828	0.0164128	0.0693387	0.104663	0.01847	0.00409891	0.0106038	0.00826743	0.0805881	0.00847825	0.00861632	0.0621927	0.109238	0.0174395	0.00944422	0.00820494	0.0170601	0.0240633	0.0179853	0.0283723	0.118968	0.00812927	0.0620375	0.0123583	0.018043	0.00925508	0.0395894	0.0140255	0.0151569	0.171026	0.0331212	0.0200498	0.0161172	0.0149638	0.0615395	0.0331624	0.0217414	0.0137588	0.0161434	0.030031	0.0221894	0.0167119
211	0.0131736	0.00597477	0.0535219	0.235443	0.467846	0.00752913	0.0130356	0.0287008	0.0251517	0.0782326	0.121857	0.0418554	0.00836254	0.005886	0.0239672	0.065339	0.0205901	0.0172705	0.0830016	0.0940452	0.038053	0.0110219	0.0113686	0.0108395	0.0210388	0.0297085	0.0355417	0.13907	0.0193055	0.0812844	0.0175294	0.0252485	0.0212536	0.059899	0.0234243	0.0324845	0.175603	0.028282	0.0257445	0.0177969	0.0310499	0.0615395	0.0542755	0.0277459	0.0204766	0.0198342	0.050589	0.0299622	0.0308762
212	0.0339715	0.0154628	0.0610847	0.383594	0.796866	0.0144735	0.0316224	0.0505257	0.0556908	0.126339	0.156106	0.0750858	0.0192898	0.0224312	0.0295328	0.12391	0.0382081	0.0366286	0.135193	0.0859308	0.0534809	0.0300285	0.0297992	0.0279902	0.0453566	0.0372012	0.0846193	0.214261	0.034873	0.127911	0.037288	0.0607045	0.0432175	0.0839807	0.0206008	0.0484098	0.254387	0.0139778	0.0634002	0.0127647	0.0505577	0.112475	0.0972612	0.0497871	0.0427554	0.0398957	0.0952315	0.047893	0.0614769
213	0.0724552	0.037555	0.0839337	0.554094	0.923338	0.0241616	0.056964	0.0688848	0.0956539	0.153803	0.142371	0.0962242	0.0302592	0.0295488	0.0453656	0.145853	0.0577847	0.0590839	0.136618	0.0758808	0.0774908	0.0367911	0.0438663	0.0436954	0.0730133	0.0657725	0.108605	0.286	0.0559987	0.178392	0.0561504	0.0876416	0.0611299	0.124922	0.0413801	0.0717175	0.32685	0.0429045	0.0702625	0.02004	0.076111	0.168834	0.158734	0.0803248	0.0515656	0.0488788	0.109799	0.0471689	0.0806683
214	0.119989	0.0395709	0.067155	0.633276	0.955259	0.0302313	0.0525424	0.0698065	0.132911	0.117242	0.10043	0.0875557	0.0302592	0.0414439	0.0444318	0.155303	0.0651055	0.0444171	0.11249	0.0520948	0.0707051	0.0363929	0.0425847	0.03583	0.0699265	0.039883	0.0864572	0.232727	0.0542503	0.141608	0.0435609	0.0802404	0.0668761	0.178707	0.046125	0.0654818	0.235725	0.0478478	0.0744939	0.023975	0.0587097	0.151395	0.114695	0.0587332	0.044755	0.0571467	0.0974122	0.0558956	0.0669467
215	0.00131356	0.000497358	0.0117403	0.089139	0.413435	0.000902408	0.00108345	0.00266971	0.00256835	0.028469	0.0799939	0.00367608	0.000787725	0	0	0.029316	0.000445265	0.000955442	0.0213283	0.107799	0.000982386	0.00157141	0.000420026	0.00618661	0.00299078	0.00158013	0.0070452	0.0751536	0.00106774	0.0256398	0	0.0018577	0.000972089	0.00378471	0	0.00352496	0.12801	0.00928194	0.00102264	0.0138812	0.000745356	0.0283819	0.00821449	0.000697303	0.00039171	0.00292317	0.00693242	0.0130981	0.00144691
216	0.0017516	0.000994814	0.00732665	0.0654586	0.239079	0.00120328	0.00108345	0.0017793	0.00303576	0.0546174	0.0781558	0.0110554	0.00189096	0.00470779	0.00275226	0.0412274	0.000445265	0.000955442	0.0267134	0.108662	0.000327397	0.00235752	0.00231115	0.00463809	0.00598661	0.00316161	0.0070452	0.0925255	0.000854148	0.0342958	0.00102695	0.00371749	0.000485981	0.0317803	0.00186478	0.00201338	0.125772	0.0139778	0.00306978	0.0222871	0.00273446	0.0202092	0.0123413	0.00209274	0.00195939	0.0047529	0.0118042	0.0158843	0.00241219
217	0.00218974	0.00298563	0.0117403	0.0813356	0.239079	0.00270812	0.00650856	0.00534392	0.00350331	0.0255933	0.0744857	0.0129058	0.00126048	0.00353008	0.00367048	0.0352591	0.0026732	0.00382468	0.0280629	0.0950444	0.00163763	0.00275067	0.00126032	0.00463809	0.00598661	0.00474443	0.0123506	0.0580073	0.00128136	0.0357435	0.00102695	0.00495849	0.00243117	0.0367946	0.00186478	0.00756228	0.139241	0.00462257	0.00358195	0.027922	0.00323208	0.0283819	0	0.00139488	0.00313602	0.00585175	0.014595	0.0124031	0.00168818
218	0.0017516	0.000497358	0.00732665	0.0830653	0.144574	0.00150418	0.00108345	0.00623631	0.00256835	0.0400324	0.0749856	0.0138318	0.00220626	0.00706471	0.00458909	0.0532369	0.00311911	0.00382468	0.0199852	0.0909086	0.00853324	0.00314389	0.00252137	0.00618661	0.00598661	0.00950084	0.0158974	0.0708452	0.00363269	0.0517606	0.00616973	0.00930913	0.0051091	0.0502683	0.00373122	0.00857305	0.10356	0.0139778	0.00511937	0.0296173	0.00397875	0.0407312	0	0.00733542	0.00274373	0.00951997	0.0180904	0.0179805	0.00652069
219	0.00218974	0.00199002	0.0235724	0.103573	0.221791	0.00180512	0.00433695	0.00802257	0.00935896	0.0458494	0.0840954	0.0147584	0.00551933	0.005886	0.00734726	0.0175077	0.0066902	0.00765704	0.0443535	0.0823846	0.0111675	0.0114164	0.00504563	0.0170601	0.00299078	0.0116186	0.0355417	0.0925255	0.00620094	0.0694161	0.00205444	0.0105542	0.00876685	0.0564919	0.00653395	0.0111025	0.125772	0.0331212	0.00871196	0.0267931	0.00522387	0.0826057	0.0164808	0.0129443	0.00627735	0.0131964	0.0356791	0.022893	0.00918426
220	0.00482057	0.00348358	0.0220885	0.129318	0.461845	0.00481629	0.00542249	0.0205802	0.0128822	0.0693387	0.0823364	0.0221902	0.00599298	0.00353008	0.00367048	0.0472203	0.00847825	0.00765704	0.071875	0.0781398	0.0144658	0.00944422	0.00757272	0.0123929	0.0240633	0.020112	0.0265845	0.101291	0.0104886	0.0708955	0.0123583	0.0146067	0.0104762	0.0530935	0.0130876	0.0156643	0.157347	0.028282	0.0159189	0.0245381	0.0112119	0.0324865	0.0331624	0.0203312	0.0113931	0.0235328	0.0314413	0.024302	0.0228046
221	0.0122928	0.0064733	0.0429827	0.203283	0.594594	0.00602168	0.00650856	0.0223816	0.0225492	0.084186	0.103308	0.0380928	0.00836254	0.00942359	0.0119519	0.0959616	0.0160958	0.0211285	0.0649538	0.0823846	0.0303807	0.0153655	0.0126353	0.0201773	0.0362056	0.0281061	0.0481556	0.157106	0.0175823	0.0812844	0.0247894	0.0290188	0.0271556	0.0638847	0.0159022	0.0217641	0.139241	0.028282	0.0267816	0.0144398	0.0217351	0.0699366	0.0542755	0.0316404	0.0212684	0.0294665	0.0605925	0.0356605	0.0365207
222	0.0237707	0.0194675	0.0535219	0.293232	0.78569	0.0111502	0.0316224	0.0496116	0.041319	0.102155	0.139959	0.0645855	0.0156425	0.0188782	0.0230408	0.130163	0.0404766	0.0278967	0.125238	0.0864989	0.0497819	0.0216966	0.0238529	0.0232991	0.0453566	0.0420306	0.0717911	0.195865	0.0322713	0.106739	0.0331147	0.0546497	0.0439614	0.0650256	0.0206008	0.0509889	0.247383	0.0730659	0.046587	0.018918	0.0409106	0.0868473	0.0885915	0.0373178	0.0319863	0.0376562	0.0843544	0.0522497	0.052799
223	0.0486789	0.0234778	0.0701965	0.445765	0.964767	0.020828	0.0305254	0.059687	0.0898057	0.123303	0.134368	0.0904421	0.025803	0.0188782	0.0462997	0.149	0.050483	0.0532077	0.130922	0.0772923	0.0642745	0.0340047	0.0321389	0.0248617	0.0668429	0.0490232	0.117878	0.182128	0.0514113	0.186093	0.046703	0.0763862	0.0586351	0.100245	0.0262512	0.0623693	0.261396	0.0528251	0.0872248	0.0149987	0.0581995	0.138367	0.123456	0.0619614	0.0479577	0.0425117	0.109069	0.047893	0.0709316
224	0.0873417	0.0365474	0.0808741	0.529557	0.973234	0.0290165	0.0547525	0.059687	0.120373	0.117242	0.0914863	0.0683981	0.0382325	0.0366812	0.0565937	0.12391	0.0450201	0.0424677	0.116733	0.052511	0.0625848	0.0363929	0.0385298	0.0279902	0.0362056	0.0431051	0.0791134	0.202754	0.0477031	0.118816	0.0446079	0.0607045	0.0561424	0.191996	0.0432771	0.0535708	0.198604	0.0679568	0.0607656	0.018918	0.0482695	0.0996244	0.114695	0.0497871	0.0507634	0.0425117	0.0749648	0.0551653	0.0634646
225	0.0030663	0	0.0029262	0.244811	0.509397	0.00120328	0.00108345	0.000889399	0.000233315	0.0170037	0.06991	0.000918158	0.00110289	0.00117618	0.00183444	0.0204498	0.00178171	0	0.0267134	0.0833768	0.00130998	0.00314389	0.00168059	0.00463809	0	0.000526559	0.0052808	0.0432024	0.00128136	0.0256398	0.00102695	0.000928591	0.000729019	0.0229196	0.000932183	0.00201338	0.0816716	0.00928194	0.000511245	0.0245381	0.00049687	0.0242894	0.0123413	0.00209274	0.000783504	0.00621819	0.0111073	0.00617601	0.00192948
226	0.00131356	0.000994814	0.00146235	0.115057	0.389072	0.000601572	0	0.000889399	0.00116692	0.0400324	0.0646854	0.00643911	0.00126048	0.00117618	0.00183444	0.0352591	0.00178171	0.000955442	0.0226726	0.0877779	0.00294891	0.00314389	0.00105022	0.00309081	0.00598661	0.00105327	0.0158974	0.0622718	0.000213502	0.0386432	0	0.00433787	0.00267446	0.0317803	0.00186478	0.00554246	0.123538	0.01871	0.00255777	0.0183573	0.00124243	0.0283819	0.00821449	0.00174378	0.00313602	0.00731804	0.0138968	0.0151868	0.00217082
227	0.00262797	0.000994814	0.0117403	0.127975	0.26246	0.00240709	0.00325192	0.00534392	0.00865519	0.0313508	0.0674198	0.00736125	0.00299469	0.00117618	0.00183444	0.0204498	0.00356513	0.00669824	0.0334735	0.0853629	0.00656021	0.00550457	0.0035728	0.00309081	0.00299078	0.00527234	0.00881163	0.0432024	0.00213607	0.045917	0.00102695	0.00433787	0.00340453	0.0581944	0	0.00907865	0.119077	0.0478478	0.00409427	0.027922	0.00323208	0.036603	0.0123413	0.00558616	0.00195939	0.0113572	0.0236988	0.00893733	0.00458607
228	0.00394325	0.00199002	0.0117403	0.116833	0.239079	0.00150418	0.00433695	0.00891644	0.00748289	0.0313508	0.0612951	0.0193993	0.00394113	0.005886	0.00275226	0.0233986	0.00713705	0.00478206	0.0307657	0.064217	0.00688889	0.00629199	0.00399351	0.0108395	0.00598661	0.00738542	0.0176738	0.0644097	0.00192236	0.0561572	0.00411102	0.00651102	0.00340453	0.0793635	0.00466506	0.00655208	0.132494	0.00928194	0.00614508	0.0217249	0.00372982	0.0242894	0.0247974	0.00628566	0.00392086	0.0113572	0.0173907	0.020784	0.00579496
229	0.00613725	0.00298563	0.0161668	0.1347	0.176905	0.00361143	0.0108579	0.0116009	0.0112371	0.0516892	0.0675857	0.0166131	0.00441449	0.00824391	0.00550809	0.0322843	0.00803108	0.00573991	0.0402645	0.0710915	0.0128159	0.0074736	0.00651942	0.0108395	0.00299078	0.00791406	0.0230146	0.0708452	0.00534449	0.0502976	0.00205444	0.0124234	0.00779078	0.052528	0.00466506	0.00857305	0.10356	0.028282	0.0138569	0.027922	0.00846505	0.0324865	0.0373626	0.0101377	0.00824334	0.0150377	0.039927	0.0264201	0.0135514
230	0.00745478	0.00199002	0.0146899	0.136048	0.298119	0.00541892	0.00542249	0.015187	0.0171197	0.0722984	0.0767368	0.0287206	0.00662465	0.00824391	0.00642748	0.0442208	0.00803108	0.0114969	0.0566835	0.0637972	0.0164477	0.00983854	0.00820494	0.0108395	0.0240633	0.0211761	0.0337466	0.0622718	0.00684351	0.084263	0.00719987	0.0155432	0.0143887	0.0553581	0.00840445	0.0161719	0.101356	0.0234782	0.0143721	0.0217249	0.0159656	0.0407312	0.045797	0.0132954	0.0117872	0.0235328	0.0427643	0.0320946	0.018903
231	0.0105322	0.00597477	0.0280321	0.188476	0.538463	0.00843398	0.0119465	0.026893	0.0204227	0.0634344	0.101107	0.0324635	0.00836254	0.00824391	0.0211891	0.0683783	0.0169939	0.0143817	0.0704886	0.0661778	0.0267218	0.00904997	0.0141139	0.0279902	0.0240633	0.0227734	0.0301619	0.134584	0.01457	0.0887392	0.020638	0.0268186	0.0197807	0.059899	0.0102765	0.0238016	0.119077	0.0833792	0.0226362	0.0251015	0.0222376	0.065733	0.0585306	0.0280996	0.0212684	0.0246439	0.0598764	0.0328066	0.0232929
232	0.0299748	0.0114638	0.0459879	0.295115	0.793184	0.0147758	0.0163058	0.0386742	0.0472957	0.084186	0.130162	0.0588791	0.0145334	0.0212464	0.0313907	0.102143	0.0318677	0.0230602	0.092788	0.0760218	0.0440771	0.0252644	0.0198257	0.0279902	0.0453566	0.0281061	0.0754495	0.125644	0.0296724	0.11277	0.0299893	0.0470239	0.0338141	0.0747601	0.0224828	0.0546043	0.19399	0.0379955	0.0439707	0.0177969	0.0366072	0.0996244	0.0627961	0.0422975	0.0331804	0.0425117	0.0756858	0.0370909	0.0461257
233	0.0630133	0.024983	0.0580562	0.388223	0.919391	0.0265882	0.0470234	0.0532701	0.0844546	0.117242	0.12879	0.0779578	0.0275529	0.0259881	0.0444318	0.0928775	0.0591559	0.0385734	0.130922	0.0748935	0.0659652	0.0276454	0.0391697	0.0264254	0.0576126	0.0495619	0.0772808	0.241979	0.0468313	0.166095	0.0404226	0.0597475	0.0511638	0.102582	0.0375898	0.0587427	0.273086	0.0478478	0.0723774	0.0301828	0.0525934	0.160106	0.101608	0.053004	0.0503624	0.0590301	0.103964	0.044278	0.0604837
234	0.000875608	0.00149237	0.00439154	0.222826	0.778022	0.000902408	0.00108345	0.00266971	0.00560894	0.0198606	0.0556895	0.010131	0.00236393	0.00117618	0	0.0116439	0.000890638	0.00191137	0.0186434	0.0591877	0.00130998	0.00314389	0.00231115	0.0108395	0.00598661	0.00421668	0.0123506	0.053758	0.000854148	0.0256398	0.00205444	0.00371749	0.00170149	0.0407092	0.000932183	0.00503786	0.0773358	0.01871	0.0015342	0.0155578	0.00298325	0.0324865	0.0164808	0.00279088	0.00431341	0.0128284	0.0104107	0.0117087	0.0026536
235	0.00394325	0.000994814	0.00585836	0.136048	0.594594	0.000902408	0.00433695	0.00623631	0.00701421	0.0198606	0.057995	0.0138318	0.00236393	0.00117618	0.00367048	0.0145724	0.00178171	0.00573991	0.0307657	0.064217	0.00491775	0.00432394	0.00336247	0.00309081	0.00299078	0	0.00881163	0.0816425	0.00128136	0.0488361	0.00514011	0.00557933	0.00462192	0.070171	0.00653395	0.00554246	0.0903858	0.0331212	0.00204591	0.018918	0.00497478	0.036603	0.00821449	0.00628566	0.00549153	0.0124605	0.0159922	0.019381	0.00700468
236	0.00350473	0.00199002	0.00732665	0.132904	0.389072	0.00180512	0.00433695	0.00356061	0.00537485	0.0516892	0.0529771	0.0166131	0.00315241	0.00235287	0.00458909	0.0352591	0.0022274	0.00191137	0.0334735	0.0534826	0.00721763	0.00235752	0.00546661	0.00618661	0.0150036	0.00527234	0.014123	0.0794761	0.00256356	0.0371926	0.00616973	0.0062004	0.0051091	0.0741857	0.0027978	0.00907865	0.101356	0.0379955	0.00511937	0.0307486	0.00472572	0.0283819	0.0123413	0.00908636	0.00431341	0.0154061	0.0272138	0.0320946	0.00434439
237	0.00438186	0.00199002	0.0220885	0.126187	0.376881	0.00180512	0.00325192	0.015187	0.00912434	0.0458494	0.058572	0.0147584	0.00694054	0.00824391	0.00826743	0.0233986	0.00445748	0.00765704	0.0334735	0.0486319	0.0128159	0.0074736	0.00588768	0.00309081	0.00299078	0.0137386	0.0265845	0.112317	0.00513044	0.0430033	0.00308247	0.00930913	0.00876685	0.0593305	0.0027978	0.00857305	0.114628	0.0379955	0.00922579	0.021163	0.00846505	0.036603	0.0164808	0.010839	0.00824334	0.0257557	0.0251039	0.0471689	0.00918426
238	0.00789414	0.00298563	0.0191249	0.153672	0.526907	0.00662456	0.00650856	0.0223816	0.017827	0.0575511	0.0784063	0.0390328	0.00473011	0.005886	0.00367048	0.056254	0.010268	0.0182344	0.0525633	0.0512629	0.0207493	0.0106274	0.00925901	0.0123929	0.0089874	0.01533	0.0355417	0.0794761	0.00984485	0.0546903	0.0113256	0.01992	0.00998763	0.0707438	0.0130876	0.0161719	0.12801	0.0730659	0.0200498	0.027922	0.0134622	0.0283819	0.0500309	0.0129443	0.0141533	0.0261264	0.0392183	0.044278	0.020609
239	0.0153772	0.00697192	0.0295213	0.206067	0.600038	0.0063231	0.0163058	0.0287008	0.0320301	0.0371326	0.0978097	0.0380928	0.00994345	0.005886	0.0137964	0.0532369	0.0232914	0.0172705	0.071875	0.0667385	0.0243969	0.0122057	0.0147479	0.0170601	0.0180189	0.0211761	0.0535866	0.112317	0.0162908	0.0827731	0.0196013	0.0271328	0.0237108	0.0559249	0.00653395	0.0278831	0.152805	0.0478478	0.0273004	0.0228495	0.0189737	0.0573562	0.0585306	0.0220942	0.0216644	0.0376562	0.0562993	0.0471689	0.0328378
240	0.034416	0.012463	0.0444847	0.265941	0.814633	0.0165902	0.0206727	0.0296053	0.0571331	0.0722984	0.105002	0.0550835	0.016435	0.0117844	0.0165659	0.0775279	0.0237419	0.0249935	0.102618	0.0667385	0.0447475	0.0205083	0.0257628	0.0201773	0.0180189	0.0361293	0.0499643	0.159371	0.0285904	0.102225	0.0341574	0.043854	0.0301125	0.0724638	0.0262512	0.0365832	0.152805	0.0528251	0.0434478	0.02004	0.0305454	0.0826057	0.0885915	0.0362522	0.0339768	0.0470041	0.0663303	0.0558956	0.0372581
241	0.0724552	0.021472	0.0580562	0.323808	0.923338	0.0271951	0.0349158	0.0505257	0.0791132	0.0782326	0.11001	0.0598291	0.0323304	0.0236164	0.0388352	0.111448	0.0463847	0.0376008	0.0913871	0.0625385	0.0551642	0.0252644	0.0308625	0.0342599	0.0514771	0.0436426	0.0608503	0.163907	0.033355	0.117303	0.0425144	0.0543315	0.0432175	0.116073	0.0319144	0.0499569	0.203225	0.0782069	0.0544538	0.0127647	0.0419243	0.1039	0.0585306	0.0490728	0.043955	0.0470041	0.0785719	0.0588223	0.0545322
242	0.00131356	0.00149237	0.0146899	0.176048	0.908984	0.00180512	0.00216742	0.0071292	0.00490676	0.0342387	0.0480591	0.0138318	0.00204861	0.00235287	0.00183444	0.0204498	0.00356513	0.00478206	0.0267134	0.0350119	0.00458945	0.00471742	0.00399351	0.00154477	0	0.00844284	0.00881163	0.0751536	0.00277734	0.0386432	0	0.00651102	0.00267446	0.0950003	0.00653395	0.00251709	0.0860216	0.0578359	0.00614508	0.0228495	0.00248571	0.0407312	0.00821449	0.00279088	0.00470603	0.0176188	0.0152934	0.0235972	0.00241219
243	0.00350473	0.00199002	0.0161668	0.128423	0.714953	0.00270812	0.00433695	0.00802257	0.00818617	0.0458494	0.0503519	0.0110554	0.00536147	0.005886	0.00550809	0.0472203	0.00401125	0.00286778	0.0307657	0.0391232	0.0088623	0.00865578	0.00462472	0.00618661	0.0089874	0.00844284	0.0230146	0.0601377	0.00406051	0.045917	0.00308247	0.0121118	0.00462192	0.0967469	0.0055993	0.00705711	0.088202	0.0331212	0.00665815	0.0172368	0.00522387	0.0448708	0.00410066	0.0080356	0.0058844	0.0213127	0.0236988	0.037807	0.0074888
244	0.00438186	0.00298563	0.0102676	0.130214	0.578068	0.00300919	0.00325192	0.00623631	0.00935896	0.0546174	0.0536342	0.0156855	0.00599298	0.005886	0.00918798	0.0502257	0.0066902	0.00765704	0.0389039	0.0403593	0.011497	0.0078676	0.00694069	0.00618661	0.00598661	0.0116186	0.0283723	0.105692	0.00320497	0.0430033	0.00823053	0.0118001	0.00535273	0.0782113	0.00840445	0.0136354	0.0903858	0.0679568	0.0143721	0.0267931	0.00771659	0.0699366	0.020633	0.0104883	0.0070635	0.0309529	0.0279177	0.0471689	0.00918426
245	0.0127331	0.00348358	0.0117403	0.149136	0.503517	0.00511759	0.00542249	0.015187	0.0173555	0.0458494	0.0633614	0.0268522	0.00646672	0.00235287	0.00918798	0.0502257	0.00982038	0.0191986	0.0484532	0.0354224	0.0111675	0.0106274	0.00904816	0.00618661	0.00598661	0.020112	0.0301619	0.10349	0.00877245	0.0502976	0.00719987	0.018043	0.0109648	0.0764847	0.0102765	0.0202373	0.121306	0.06288	0.0216012	0.0245381	0.0124617	0.0242894	0.0542755	0.0118913	0.0129699	0.0346741	0.0378018	0.047893	0.0198777
246	0.0250988	0.00996564	0.0429827	0.181104	0.621472	0.0108483	0.0152152	0.0305102	0.0287064	0.0546174	0.088711	0.0399732	0.00962719	0.00942359	0.00918798	0.0744728	0.0178923	0.0230602	0.055309	0.0478021	0.0207493	0.0141801	0.0124241	0.0264254	0.0150036	0.0190484	0.0319534	0.116748	0.0160756	0.0620375	0.0113256	0.0277613	0.0217448	0.0741857	0.0121502	0.0253312	0.161897	0.06288	0.0319756	0.0122069	0.0209816	0.0573562	0.0799561	0.0245649	0.0216644	0.0492539	0.050589	0.0602889	0.0252471
247	0.0406467	0.024983	0.0369871	0.217231	0.855941	0.0181031	0.0316224	0.023283	0.0566522	0.084186	0.0934231	0.0437396	0.0177034	0.0176947	0.0165659	0.0502257	0.036848	0.0259608	0.102618	0.0558452	0.0393902	0.0185291	0.0191904	0.0186181	0.0331635	0.0334518	0.059032	0.123416	0.0216771	0.0917288	0.0289484	0.037844	0.0274019	0.0920932	0.0206008	0.0350452	0.157347	0.0679568	0.042925	0.0228495	0.0252549	0.0783732	0.0627961	0.0327038	0.0323843	0.0526331	0.0562993	0.0676543	0.0389796
248	0.0136141	0.00946645	0.0146899	0.147325	0.807654	0.0063231	0.0130356	0.0124967	0.0187704	0.0371326	0.0646026	0.010131	0.00678259	0.005886	0.00918798	0.0204498	0.0111634	0.0143817	0.0334735	0.0285996	0.0151262	0.00629199	0.0115797	0.0123929	0.0119931	0.00844284	0.0283723	0.0580073	0.00941582	0.0400952	0.0123583	0.0127352	0.0107205	0.0713169	0.00466506	0.0141425	0.0816716	0.0782069	0.0107682	0.0222871	0.0127118	0.036603	0.020633	0.0125932	0.0090303	0.0443823	0.030031	0.0617577	0.0164686
249	0.0215589	0.012463	0.020606	0.130214	0.691773	0.00752913	0.0141251	0.023283	0.0341699	0.0371326	0.0687474	0.0231216	0.0170691	0.0129655	0.0221148	0.0532369	0.0205901	0.0134196	0.0498221	0.0266965	0.0257251	0.0157607	0.0155934	0.0311229	0.0150036	0.0249049	0.0373385	0.101291	0.0132803	0.0620375	0.0133915	0.01992	0.0163478	0.0650256	0.0168412	0.0232921	0.12801	0.0885825	0.0273004	0.0183573	0.0154646	0.0741501	0.0415742	0.0196265	0.0244386	0.0466294	0.0349721	0.0588223	0.0198777
250	0.973854	0.99587	0.957064	0.663452	0.479804	0.997515	0.991862	0.682317	0.939918	0.907534	0.535637	0.535612	0.99253	0.997232	0.981568	0.927454	0.546457	0.731357	0.531815	0.579937	0.387155	0.992452	0.974897	0.984353	0.628655	0.91414	0.930635	0.706974	0.325758	0.448555	0.534787	0.285466	0.239712	0.940452	0.966534	0.774551	0.455002	0.846146	0.299262	0.144318	0.166555	0.885293	0.744798	0.312192	0.900729	0.935106	0.281076	0.891872	0.226818
251	0.996633	0.990903	0.977593	0.636951	0.449803	0.988618	0.978919	0.916338	0.979641	0.920532	0.534662	0.833615	0.980371	0.974487	0.986203	0.963244	0.887819	0.943054	0.777948	0.507376	0.783469	0.979909	0.980733	0.988294	0.886026	0.960468	0.965444	0.868122	0.814638	0.815574	0.893675	0.724056	0.731056	0.74857	0.982606	0.924218	0.759876	0.914756	0.767507	0.0860959	0.684084	0.942072	0.942772	0.788229	0.972519	0.982123	0.624668	0.978246	0.713628
252	0.995571	0.992548	0.941266	0.641332	0.526907	0.983654	0.977368	0.816913	0.958063	0.900743	0.400081	0.663782	0.979924	0.97948	0.978297	0.901146	0.752452	0.875475	0.675022	0.61945	0.569077	0.969567	0.967079	0.966135	0.746625	0.918229	0.91463	0.741957	0.611346	0.629825	0.764122	0.493386	0.484106	0.962288	0.969467	0.833385	0.573764	0.881689	0.523734	0.14973	0.460917	0.907594	0.780314	0.593116	0.91352	0.950382	0.458125	0.958709	0.49261
253	0.902494	0.887393	0.928778	0.921518	0.304118	0.911771	0.955731	0.985846	0.982496	0.969861	0.759022	0.988766	0.952516	0.928069	0.976667	0.96475	0.992901	0.990253	0.994351	0.568974	0.989905	0.964367	0.983698	0.970063	0.983947	0.990238	0.981515	0.948364	0.991009	0.992717	0.990879	0.982349	0.985215	0.685676	0.982195	0.994599	0.977592	0.936251	0.988559	0.0925553	0.978486	0.986626	0.992541	0.991236	0.994456	0.98973	0.973479	0.972088	0.978913
254	0.933741	0.801157	0.919974	0.929508	0.473833	0.751619	0.850657	0.976948	0.955577	0.922428	0.809561	0.970981	0.805292	0.765599	0.908077	0.898001	0.977129	0.961273	0.961469	0.575815	0.972748	0.897868	0.936074	0.880308	0.973465	0.959937	0.943772	0.87059	0.983472	0.954767	0.970417	0.976982	0.979935	0.782833	0.94218	0.953561	0.909579	0.855762	0.972335	0.0913793	0.97872	0.952821	0.965733	0.980268	0.97034	0.96015	0.963635	0.943484	0.977666
255	0.968159	0.875392	0.926521	0.851302	0.691773	0.814317	0.853883	0.957902	0.959555	0.924894	0.703162	0.947638	0.867906	0.803435	0.938807	0.934132	0.954106	0.962415	0.912793	0.566762	0.941197	0.880459	0.913447	0.924522	0.938804	0.937557	0.944029	0.865616	0.941559	0.905819	0.940318	0.932446	0.927307	0.898476	0.928182	0.908117	0.88397	0.825345	0.947339	0.0645354	0.929821	0.925034	0.949069	0.949336	0.942742	0.956306	0.917591	0.933579	0.92709
256	0.980789	0.920839	0.9242	0.698914	0.626742	0.839601	0.896778	0.925359	0.948022	0.894339	0.506307	0.877718	0.848855	0.832486	0.92133	0.886257	0.911775	0.929307	0.874248	0.600294	0.870123	0.840125	0.880688	0.883315	0.907255	0.891639	0.887555	0.827439	0.885155	0.867151	0.902459	0.86176	0.864045	0.81513	0.898732	0.848782	0.818728	0.738275	0.897082	0.0720803	0.855865	0.894741	0.85125	0.886657	0.907594	0.930682	0.826687	0.91013	0.861036
257	0.978881	0.893402	0.885997	0.598447	0.544204	0.837408	0.837101	0.829507	0.924857	0.76236	0.314618	0.7369	0.844619	0.855808	0.89701	0.829951	0.757213	0.815007	0.745481	0.573136	0.71226	0.822254	0.827043	0.804715	0.782484	0.809156	0.803073	0.734931	0.699641	0.734543	0.768294	0.669659	0.68209	0.889085	0.870455	0.733409	0.56369	0.664748	0.680078	0.109091	0.657644	0.723568	0.734618	0.726078	0.832856	0.885136	0.646527	0.813432	0.659279
258	0.903709	0.826509	0.751934	0.377565	0.40735	0.675269	0.667982	0.575864	0.819692	0.605898	0.182265	0.467665	0.668856	0.637701	0.755687	0.675708	0.494384	0.589397	0.451614	0.385951	0.444483	0.678635	0.675244	0.65625	0.514582	0.578196	0.541681	0.47532	0.462472	0.398848	0.482967	0.379124	0.408153	0.845438	0.707345	0.540969	0.375593	0.563683	0.411863	0.150332	0.3853	0.468251	0.552361	0.448599	0.618169	0.697518	0.354514	0.712378	0.409689
259	0.427592	0.325349	0.807654	0.919773	0.328243	0.37022	0.488454	0.96022	0.82287	0.911829	0.691803	0.994607	0.495844	0.402356	0.568339	0.786807	0.951606	0.934356	0.968149	0.456781	0.978397	0.582918	0.730059	0.587992	0.940659	0.847508	0.788798	0.866455	0.973849	0.98679	0.952707	0.989398	0.988552	0.883749	0.776263	0.958374	0.966811	0.499551	0.993947	0.0907915	0.990795	0.82393	0.964741	0.988522	0.910776	0.738641	0.993952	0.705945	0.990102
260	0.597906	0.25989	0.84469	0.931667	0.652538	0.240387	0.426854	0.920092	0.756599	0.92729	0.766095	0.990403	0.322474	0.30884	0.467106	0.786807	0.886119	0.848891	0.984203	0.48372	0.955033	0.468291	0.578854	0.46427	0.916457	0.734428	0.77274	0.923565	0.932376	0.984817	0.884175	0.975251	0.965653	0.85092	0.66365	0.874344	0.964944	0.35616	0.96576	0.0872687	0.971518	0.855255	0.935049	0.96356	0.794352	0.641766	0.989431	0.493156	0.973097
261	0.708147	0.41976	0.81034	0.895862	0.847018	0.319154	0.453704	0.891735	0.775487	0.899175	0.729946	0.964822	0.400286	0.352335	0.546122	0.792847	0.831572	0.818195	0.958259	0.515531	0.912088	0.505926	0.571794	0.528565	0.858499	0.736516	0.75956	0.865616	0.860076	0.955921	0.805386	0.919645	0.89261	0.870224	0.674709	0.786073	0.920613	0.367918	0.881372	0.0576017	0.922024	0.782702	0.926491	0.895202	0.727832	0.626463	0.940819	0.553787	0.91746
262	0.652961	0.416087	0.800103	0.831292	0.875401	0.337027	0.466395	0.848211	0.791692	0.869955	0.643203	0.914171	0.412052	0.369202	0.540836	0.850237	0.783795	0.785007	0.939362	0.486554	0.866201	0.413836	0.527477	0.520618	0.786835	0.646108	0.717345	0.819086	0.790954	0.90942	0.795808	0.875967	0.829839	0.880069	0.585698	0.750536	0.913351	0.408814	0.879193	0.0662735	0.84956	0.807154	0.860731	0.859411	0.680347	0.596276	0.881277	0.508848	0.860706
263	0.714181	0.555603	0.787943	0.787223	0.858836	0.471403	0.559241	0.812947	0.817579	0.814409	0.517312	0.824328	0.473303	0.417544	0.593346	0.777473	0.746639	0.732996	0.863679	0.472172	0.793964	0.48078	0.549641	0.545508	0.758016	0.652407	0.708463	0.871405	0.741526	0.853983	0.731997	0.785496	0.733718	0.885552	0.620035	0.688205	0.804085	0.558498	0.77047	0.0593323	0.7574	0.746176	0.775817	0.768488	0.687274	0.63499	0.797755	0.548823	0.759671
264	0.71366	0.538485	0.74434	0.619111	0.662587	0.398773	0.499756	0.717222	0.749982	0.655875	0.289293	0.672588	0.470949	0.38256	0.528611	0.704466	0.659869	0.622189	0.723586	0.369544	0.650455	0.428787	0.481215	0.472731	0.567966	0.541428	0.574789	0.748846	0.632	0.710233	0.603967	0.65742	0.597672	0.802947	0.533158	0.533174	0.757007	0.414613	0.625884	0.106129	0.627808	0.649607	0.651578	0.610312	0.572961	0.557423	0.664996	0.530137	0.63789
265	0.647195	0.47388	0.49865	0.384057	0.544204	0.30971	0.357636	0.479933	0.61775	0.528009	0.157145	0.475632	0.33516	0.25378	0.423249	0.516713	0.434963	0.430737	0.49115	0.253547	0.47326	0.322167	0.367919	0.377595	0.414951	0.384511	0.38834	0.531757	0.441938	0.413625	0.405678	0.435186	0.41541	0.736971	0.360216	0.402191	0.518052	0.39718	0.425294	0.156961	0.442559	0.44821	0.422015	0.425651	0.428963	0.446862	0.459465	0.428365	0.439298
266	0.132275	0.0663844	0.718608	0.891715	0.479804	0.137311	0.221257	0.746585	0.345668	0.803432	0.572675	0.931279	0.167747	0.164057	0.221651	0.607412	0.592313	0.54363	0.938416	0.449014	0.829982	0.210834	0.316132	0.236358	0.733081	0.471986	0.499023	0.85875	0.67929	0.946544	0.60863	0.884643	0.813075	0.911831	0.363871	0.797568	0.902545	0.169972	0.855453	0.043827	0.864974	0.655757	0.827032	0.837578	0.576751	0.280519	0.911551	0.19969	0.896584
267	0.147312	0.0521964	0.703573	0.877018	0.701171	0.089872	0.18212	0.77676	0.319949	0.845446	0.520062	0.93324	0.093205	0.0845361	0.156036	0.617038	0.477526	0.455797	0.964311	0.338462	0.822	0.136692	0.228854	0.147628	0.664975	0.386577	0.522989	0.847932	0.61837	0.933589	0.489387	0.854045	0.773524	0.877052	0.298864	0.730466	0.905711	0.0885825	0.833101	0.0541462	0.836905	0.620988	0.84124	0.80404	0.519021	0.208257	0.911373	0.130693	0.863821
268	0.150959	0.0552327	0.615834	0.766856	0.831341	0.0570553	0.195559	0.641066	0.27955	0.797744	0.506462	0.860763	0.065475	0.062944	0.173178	0.720011	0.359154	0.329521	0.886142	0.334922	0.637721	0.0909524	0.162862	0.123447	0.474231	0.322409	0.552381	0.891198	0.398325	0.89195	0.340201	0.690111	0.563325	0.862442	0.168365	0.490773	0.950111	0.13126	0.620448	0.0386948	0.632569	0.652692	0.817634	0.591175	0.339719	0.157836	0.803895	0.109839	0.690353
269	0.161906	0.0846881	0.586222	0.782581	0.902354	0.0745149	0.208979	0.554848	0.311477	0.760715	0.52493	0.759295	0.0936899	0.0845361	0.181747	0.700479	0.379021	0.340113	0.824897	0.370127	0.568531	0.128177	0.190051	0.186393	0.44356	0.319734	0.567399	0.904714	0.390258	0.855217	0.311246	0.621183	0.460558	0.829975	0.199334	0.447335	0.934696	0.115045	0.504634	0.0352836	0.579072	0.696655	0.749775	0.513724	0.321467	0.196227	0.724296	0.123708	0.617248
270	0.243808	0.16697	0.581351	0.806275	0.864511	0.139469	0.262324	0.626293	0.504846	0.755726	0.666197	0.771534	0.165477	0.1508	0.269727	0.723797	0.472247	0.465488	0.859279	0.421622	0.683451	0.182519	0.251916	0.199311	0.612922	0.390701	0.579184	0.905353	0.483761	0.887377	0.511948	0.672026	0.554507	0.839785	0.312029	0.528372	0.920613	0.198275	0.633937	0.0478315	0.603366	0.718338	0.739746	0.628061	0.395346	0.260512	0.755299	0.19486	0.675005
271	0.320733	0.210841	0.62953	0.849126	0.861693	0.155498	0.270043	0.609012	0.525927	0.808986	0.648391	0.748275	0.172284	0.18572	0.311566	0.74744	0.500331	0.505856	0.808748	0.427707	0.644248	0.20235	0.26286	0.252396	0.626435	0.383477	0.56143	0.891908	0.512039	0.791911	0.479279	0.63269	0.539019	0.790712	0.287524	0.487568	0.910341	0.192576	0.613776	0.0392641	0.585828	0.667827	0.747296	0.614067	0.391518	0.272451	0.682301	0.223147	0.661824
272	0.373357	0.245797	0.581351	0.804597	0.875401	0.20836	0.352339	0.611113	0.573298	0.685285	0.526295	0.700612	0.217857	0.20732	0.335408	0.651718	0.508592	0.482014	0.753892	0.359467	0.586037	0.212852	0.296733	0.296948	0.599078	0.42427	0.529268	0.80144	0.510739	0.738299	0.504792	0.581953	0.53551	0.784366	0.339051	0.464833	0.841501	0.198275	0.560211	0.0645354	0.570023	0.624244	0.676121	0.585036	0.40753	0.332667	0.640748	0.314659	0.595634
273	0.430883	0.263905	0.512139	0.65357	0.758089	0.19426	0.30071	0.513405	0.587462	0.556603	0.298651	0.566575	0.225259	0.172487	0.29491	0.626506	0.464073	0.479423	0.606701	0.255937	0.518316	0.200329	0.266928	0.231537	0.46872	0.366838	0.45937	0.69617	0.446314	0.614412	0.396777	0.519064	0.476834	0.723856	0.292255	0.403672	0.766953	0.303101	0.468561	0.109091	0.483936	0.607777	0.5597	0.485838	0.365229	0.325872	0.584194	0.299109	0.525329
274	0.375498	0.252851	0.406506	0.472973	0.605448	0.173976	0.263428	0.377658	0.457656	0.473555	0.149446	0.405807	0.195915	0.168875	0.239625	0.418805	0.335919	0.325656	0.443558	0.162415	0.37831	0.190619	0.211106	0.252396	0.352911	0.255819	0.31037	0.527681	0.343965	0.400331	0.316444	0.392724	0.363354	0.701699	0.201267	0.271252	0.637211	0.256106	0.371329	0.144919	0.353201	0.373553	0.495157	0.347401	0.262657	0.264752	0.379454	0.269633	0.372453
275	0.0442137	0.0330234	0.323688	0.539197	0.491697	0.0274986	0.105915	0.283952	0.11424	0.561692	0.73713	0.442534	0.0374343	0.0677352	0.081992	0.412799	0.110296	0.117413	0.518023	0.996884	0.255398	0.05076	0.0831865	0.0610828	0.154131	0.122571	0.258345	0.596324	0.124394	0.508928	0.114449	0.294505	0.186629	0.811048	0.0718718	0.286969	0.603275	0.0379955	0.224336	0.0183573	0.215545	0.472219	0.413628	0.231314	0.163536	0.065445	0.384403	0.0399588	0.277873
276	0.0459989	0.0134625	0.269486	0.402063	0.449803	0.0156829	0.0847154	0.205812	0.0810543	0.389793	0.465494	0.376751	0.017862	0.0129655	0.0678604	0.491641	0.0752008	0.0620266	0.496322	0.924906	0.198007	0.0228853	0.0376769	0.0405463	0.100928	0.0978986	0.248992	0.662129	0.0706807	0.458587	0.057202	0.202028	0.114706	0.742997	0.0451754	0.169135	0.683224	0.00462257	0.145043	0.00942148	0.149621	0.352239	0.426191	0.146228	0.105795	0.0361645	0.31475	0.0221894	0.194028
277	0.0357499	0.0114638	0.144237	0.303117	0.515256	0.0099427	0.0680419	0.129397	0.0556908	0.413388	0.283777	0.205715	0.00867864	0.0117844	0.0481688	0.415805	0.0336775	0.0414935	0.309497	0.632364	0.10787	0.0145752	0.0295866	0.0186181	0.0514771	0.0673986	0.234001	0.632801	0.0298889	0.439898	0.026868	0.141175	0.0606308	0.608474	0.0338048	0.112024	0.62045	0.00928194	0.0676211	0.0155578	0.0738021	0.468251	0.353738	0.0806859	0.0700804	0.020943	0.245666	0.024302	0.108036
278	0.0295311	0.0139625	0.159848	0.26265	0.352519	0.0111502	0.0702613	0.140674	0.0776582	0.317331	0.266767	0.202761	0.0172277	0.0236164	0.0716239	0.47457	0.0500274	0.0453924	0.285062	0.419494	0.104443	0.0197165	0.0340547	0.0279902	0.0484149	0.0891582	0.284446	0.590674	0.0514113	0.288089	0.0456552	0.125536	0.0638767	0.375941	0.0385369	0.103612	0.649955	0.0139778	0.0771418	0.0183573	0.0835615	0.436027	0.305539	0.0749119	0.0753338	0.0287238	0.18936	0.0221894	0.109548
279	0.0603206	0.0335266	0.269486	0.464106	0.723926	0.0360073	0.10368	0.212429	0.130204	0.419234	0.450608	0.321261	0.0401489	0.0283615	0.0971162	0.511199	0.124224	0.106476	0.444904	0.362246	0.238152	0.0547617	0.0698193	0.0706109	0.176135	0.151201	0.359674	0.767416	0.122839	0.458587	0.129401	0.22363	0.167284	0.471722	0.0977935	0.179216	0.716113	0.00462257	0.18441	0.018918	0.209819	0.491838	0.495157	0.197223	0.143424	0.0779456	0.320572	0.061023	0.232654
280	0.113626	0.0724786	0.3813	0.718033	0.86729	0.0763559	0.186601	0.327583	0.255484	0.509298	0.621072	0.473867	0.0817417	0.0797313	0.120829	0.543768	0.249983	0.214303	0.588373	0.342292	0.400817	0.0941821	0.138273	0.110584	0.319528	0.211885	0.375856	0.724863	0.251338	0.614412	0.225733	0.401318	0.29228	0.591191	0.162554	0.276499	0.746791	0.0782069	0.358972	0.0313147	0.34471	0.495718	0.450984	0.327196	0.22224	0.151256	0.452751	0.111373	0.387598
281	0.171029	0.10662	0.413842	0.849325	0.840869	0.107106	0.192201	0.359593	0.3308	0.538523	0.631438	0.522228	0.0970844	0.0941551	0.153179	0.600089	0.303319	0.317907	0.637589	0.322356	0.446049	0.129799	0.163515	0.194468	0.37386	0.273824	0.416507	0.741957	0.324036	0.632163	0.352484	0.446775	0.362628	0.607526	0.179984	0.349481	0.73326	0.0578359	0.443962	0.0489777	0.403771	0.511082	0.577738	0.396812	0.258183	0.188078	0.511094	0.160529	0.427256
282	0.231578	0.135763	0.388755	0.817046	0.807654	0.117581	0.229057	0.388409	0.364932	0.511994	0.486055	0.487043	0.131745	0.10258	0.206472	0.554342	0.33502	0.32759	0.518023	0.251754	0.384539	0.133853	0.164385	0.139561	0.361919	0.272736	0.414762	0.650243	0.30848	0.596163	0.320595	0.418962	0.366975	0.576438	0.173207	0.2854	0.651754	0.169972	0.441522	0.0616427	0.371794	0.529932	0.467248	0.374024	0.251259	0.207093	0.486581	0.188433	0.394283
283	0.283862	0.141903	0.329823	0.705701	0.74981	0.124054	0.236843	0.376759	0.386102	0.450964	0.328961	0.44072	0.141962	0.119449	0.206472	0.508429	0.301039	0.261029	0.523061	0.216082	0.366446	0.145616	0.172654	0.167007	0.307266	0.257459	0.370478	0.688286	0.310213	0.514382	0.267168	0.384083	0.352689	0.637135	0.189663	0.279119	0.711321	0.153239	0.371842	0.0878554	0.359668	0.472219	0.479297	0.336436	0.229201	0.212137	0.443967	0.206143	0.390228
284	0.267715	0.144973	0.289713	0.525336	0.561265	0.107722	0.1496	0.244522	0.340404	0.419234	0.155933	0.339579	0.132556	0.0893441	0.172226	0.314007	0.21281	0.204318	0.371971	0.130798	0.25712	0.12534	0.145235	0.15893	0.210721	0.206374	0.288161	0.43618	0.23475	0.335625	0.200083	0.287082	0.25664	0.57345	0.145123	0.213171	0.530702	0.175593	0.25713	0.128736	0.264798	0.373553	0.349391	0.241186	0.206249	0.164808	0.327107	0.172443	0.291169
285	0.00701551	0.000994814	0.0520127	0.158674	0.509397	0.00813233	0.0382131	0.0296053	0.0220764	0.141567	0.812933	0.0522414	0.00630879	0.005886	0.0230408	0.133294	0.00713705	0.00573991	0.0885883	0.982864	0.024065	0.00944422	0.0120018	0.00618661	0.0210388	0.0307773	0.112311	0.25124	0.0126357	0.103729	0.0113256	0.0261904	0.011698	0.180517	0.0177805	0.0309495	0.252052	0.01871	0.0226362	0.00387019	0.0157151	0.173204	0.0756518	0.0231527	0.0331804	0.0143009	0.0470284	0.00548725	0.0198777
286	0.00701551	0.000994814	0.0474923	0.107097	0.42559	0.00421379	0.0217657	0.015187	0.0171197	0.0634344	0.56629	0.0296556	0.00441449	0.00117618	0.0137964	0.130163	0.00579679	0.00382468	0.0830016	0.940708	0.0121563	0.00550457	0.00673005	0.00154477	0.0210388	0.017454	0.0644913	0.223487	0.00363269	0.102225	0.00308247	0.0118001	0.00364794	0.238761	0.0055993	0.021255	0.249717	0.00462257	0.00717138	0.00110444	0.00771659	0.164468	0.0929222	0.00698543	0.0133643	0.00255747	0.0356791	0.00411163	0.0130656
287	0.00525937	0.00248778	0.0295213	0.0774531	0.376881	0.00240709	0.0119465	0.0142898	0.011942	0.0516892	0.388683	0.01847	0.0009453	0.00117618	0.012874	0.152151	0.000890638	0.00478206	0.0470855	0.768981	0.00721763	0.00235752	0.0035728	0.00154477	0.00299078	0.0142689	0.06267	0.170726	0.00256356	0.0649852	0.00308247	0.00775406	0.00243117	0.250941	0.00373122	0.0141425	0.200914	0.0139778	0.00614508	0.00331651	0.00298325	0.142704	0.0799561	0.00418797	0.0070635	0.00292317	0.0236988	0.00617601	0.00506952
288	0.0030663	0.00348358	0.0310119	0.089574	0.364693	0.00270812	0.0173968	0.00981079	0.0135878	0.084186	0.310435	0.0334005	0.00346787	0	0.012874	0.136429	0.010268	0.00573991	0.0539356	0.573136	0.00919142	0.00275067	0.00588768	0.00928733	0.00598661	0.0169228	0.0499643	0.175281	0.00534449	0.0694161	0	0.011177	0.00535273	0.126105	0.00466506	0.0141425	0.212485	0	0.00819829	0.00331651	0.0067191	0.108184	0.0500309	0.00943675	0.0125756	0.00695134	0.030031	0.00205295	0.00991138
289	0.0127331	0.00447976	0.076292	0.156853	0.328243	0.0102445	0.0283328	0.0386742	0.0237317	0.081207	0.30136	0.066491	0.00946907	0.0117844	0.0147192	0.145853	0.0214902	0.0153442	0.0941897	0.409955	0.0313798	0.0110219	0.0149592	0.0201773	0.0270923	0.0329166	0.108605	0.225796	0.0301054	0.124876	0.0237509	0.0406887	0.0249405	0.111957	0.0300252	0.0355578	0.231068	0.0234782	0.0278194	0.00997804	0.0361014	0.173204	0.123456	0.0235056	0.0339768	0.0165121	0.074244	0.00962923	0.04021
290	0.0282006	0.0144625	0.113175	0.408035	0.497617	0.022949	0.0624989	0.110664	0.0825111	0.230947	0.44792	0.182096	0.0262801	0.0236164	0.0509746	0.291902	0.0678555	0.0767823	0.28218	0.295028	0.136416	0.0463634	0.0481423	0.0405463	0.0606859	0.0809821	0.177673	0.387028	0.0823401	0.274204	0.0709054	0.150643	0.107876	0.229022	0.0661335	0.10729	0.455002	0.0139778	0.10214	0.018918	0.115064	0.278516	0.21658	0.102427	0.0866772	0.0545126	0.201217	0.0335192	0.129506
291	0.0553898	0.0420925	0.238218	0.608474	0.714953	0.0469756	0.0791507	0.161403	0.129958	0.32039	0.452153	0.279418	0.0427059	0.0426355	0.0791617	0.348455	0.142375	0.13635	0.381772	0.24339	0.21498	0.0700065	0.07887	0.0737933	0.132168	0.112139	0.232125	0.584979	0.155991	0.356882	0.136887	0.221013	0.172884	0.286859	0.114182	0.146874	0.599403	0.0578359	0.194127	0.023975	0.187932	0.32208	0.305539	0.167126	0.133178	0.0828864	0.308918	0.0676543	0.213864
292	0.128633	0.0679073	0.255433	0.738986	0.807654	0.0702214	0.11598	0.254878	0.202861	0.442384	0.439083	0.296016	0.071589	0.0545704	0.120829	0.477434	0.172692	0.187327	0.438161	0.209081	0.276017	0.0861112	0.0998399	0.107372	0.204436	0.180445	0.232125	0.609329	0.194312	0.464286	0.188305	0.304161	0.227297	0.384819	0.117079	0.199381	0.581739	0.0730659	0.273719	0.0324475	0.23867	0.386236	0.366728	0.256874	0.17134	0.127317	0.342292	0.11214	0.254684
293	0.190184	0.0923315	0.250742	0.680994	0.594594	0.0895646	0.177637	0.251114	0.257946	0.365889	0.299001	0.323195	0.0890048	0.0773301	0.136043	0.430744	0.210947	0.201321	0.467582	0.166245	0.238842	0.101859	0.112198	0.105767	0.201293	0.176582	0.288161	0.594446	0.204106	0.428275	0.185091	0.275107	0.250331	0.473395	0.123841	0.21052	0.603275	0.0782069	0.26891	0.0415437	0.219968	0.476172	0.450984	0.241551	0.180789	0.140819	0.320572	0.118298	0.24988
294	0.237017	0.10662	0.253869	0.599612	0.652538	0.0944852	0.158573	0.228487	0.289332	0.422148	0.199211	0.324161	0.102584	0.0917492	0.162702	0.38243	0.20209	0.169326	0.371971	0.127165	0.226054	0.0957976	0.11719	0.128278	0.195005	0.172166	0.26395	0.517414	0.203439	0.368953	0.185091	0.243883	0.214097	0.510647	0.113217	0.179216	0.536972	0.109695	0.245323	0.0819968	0.222048	0.427843	0.287839	0.230216	0.156555	0.146228	0.314022	0.14476	0.224787
295	0.256456	0.0821423	0.205286	0.428584	0.40735	0.0720611	0.0925165	0.214319	0.283221	0.317331	0.108821	0.275505	0.0841617	0.0593535	0.110385	0.30139	0.157294	0.131361	0.318089	0.0716541	0.188652	0.0704085	0.0905335	0.0897485	0.201293	0.106109	0.185181	0.420681	0.149532	0.317289	0.15616	0.201701	0.174156	0.378312	0.102609	0.128895	0.448319	0.109695	0.203303	0.112651	0.175418	0.265373	0.256721	0.171163	0.143424	0.136957	0.237526	0.149476	0.195809
296	0.0030663	0.000497358	0.0161668	0.0839311	0.544204	0.000902408	0.0108579	0.00802257	0.00373713	0.0575511	0.475821	0.00459652	0.00189096	0.00117618	0.00918798	0.0472203	0.0026732	0.000955442	0.0307657	0.528149	0.00360493	0.00196443	0.00189076	0.00154477	0.0180189	0.00897177	0.0409373	0.159371	0.00256356	0.0430033	0.00205444	0.00526888	0.00145832	0.0218169	0.00186478	0.00655208	0.13474	0	0.00511937	0.00331651	0.00298325	0.0699366	0.0247974	0.00348929	0.00470603	0.00255747	0.0118042	0.00548725	0.00289504
297	0.00131356	0.000497358	0.0191249	0.074872	0.589117	0.00150418	0.00433695	0.00623631	0.00350331	0.0227238	0.367059	0.00920721	0.000787725	0.00235287	0.00642748	0.0322843	0.00133612	0	0.0294137	0.521927	0.00130998	0.00196443	0.00189076	0.00309081	0	0.00316161	0.0176738	0.114531	0.000640576	0.0430033	0	0.00309733	0.000972089	0.0480125	0.000932183	0.00705711	0.116851	0.00462257	0.00255777	0.00664256	0.000745356	0.0407312	0.020633	0.00174378	0.00313602	0.00109555	0.0104107	0.00411163	0.00144691
298	0.00262797	0	0.0161668	0.0753018	0.461845	0.000601572	0.00216742	0.0017793	0.00514079	0.0342387	0.31897	0.00551753	0.00110289	0	0.00367048	0.0502257	0.000890638	0.00286778	0.0253652	0.464226	0.00327689	0.000785573	0.00231115	0.00309081	0	0.0026343	0.0265845	0.101291	0.00213607	0.0328495	0.00205444	0.00216752	0.000729019	0.0753348	0.0027978	0.00554246	0.0947637	0	0.0015342	0.00997804	0.00198829	0.036603	0.020633	0.00139488	0.00431341	0.00255747	0.0111073	0.00273855	0.00337802
299	0.0030663	0.00298563	0.0117403	0.0770225	0.449803	0.00120328	0.00325192	0.00445202	0.00771729	0.0313508	0.297515	0.010131	0.00220626	0.005886	0.00367048	0.056254	0.00490381	0.00286778	0.0307657	0.39792	0.00294891	0.00314389	0.00105022	0.00309081	0.00598661	0.00316161	0.0194521	0.0903422	0.00170867	0.0285193	0.00411102	0.0024774	0.00145832	0.0753348	0.00186478	0.00705711	0.119077	0	0.00255777	0.00997804	0.00173964	0.036603	0.020633	0.00209274	0.00431341	0.00292317	0.0118042	0.00755541	0.00482778
300	0.00525937	0.00298563	0.0399824	0.106215	0.491697	0.00270812	0.0097698	0.0124967	0.0105326	0.0516892	0.217344	0.020329	0.00409891	0.00470779	0.00734726	0.0472203	0.00803108	0.00765704	0.0635727	0.313759	0.0131457	0.0066858	0.00694069	0.00309081	0.0240633	0.0147994	0.0373385	0.114531	0.00427445	0.0561572	0.00102695	0.0183557	0.00632758	0.059899	0.00840445	0.0126218	0.139241	0.0139778	0.0138569	0.0172368	0.0102126	0.0615395	0.0627961	0.0104883	0.00824334	0.0102546	0.0279177	0.00824606	0.0137943
301	0.00789414	0.00597477	0.0235724	0.174671	0.449803	0.00692605	0.0141251	0.0395834	0.0204227	0.081207	0.223835	0.0465694	0.0070985	0.005886	0.00826743	0.089798	0.0169939	0.0153442	0.0802141	0.243091	0.0307137	0.0129953	0.0120018	0.0170601	0.0210388	0.0254381	0.06267	0.150325	0.0150001	0.0887392	0.0133915	0.0441708	0.0291265	0.0747601	0.0168412	0.0304381	0.214804	0.028282	0.0387472	0.0273575	0.0313022	0.116773	0.0756518	0.0252713	0.0256286	0.0161434	0.050589	0.0186805	0.0365207
302	0.0171416	0.012463	0.0778184	0.307822	0.485759	0.0178004	0.0217657	0.036857	0.0372647	0.114217	0.242095	0.102018	0.0153256	0.0106038	0.0388352	0.186956	0.0472949	0.0308037	0.130922	0.179833	0.0690113	0.0197165	0.0232166	0.0326909	0.0453566	0.0468696	0.0901367	0.274413	0.036826	0.100723	0.0446079	0.0773492	0.05191	0.0950003	0.040432	0.0520213	0.282443	0.0578359	0.0544538	0.018918	0.0620285	0.138367	0.127846	0.0465744	0.0475571	0.0395223	0.120037	0.0349461	0.0612286
303	0.0639114	0.0174644	0.0931347	0.473415	0.696493	0.0259814	0.0503337	0.0892369	0.085913	0.184556	0.2435	0.138955	0.0272346	0.0331132	0.0509746	0.193308	0.0752008	0.0718562	0.208469	0.142901	0.106842	0.0479616	0.0492122	0.0374011	0.0730133	0.0755419	0.153309	0.299893	0.078156	0.16763	0.0984698	0.119358	0.0904669	0.157068	0.0527806	0.0863195	0.329182	0.0578359	0.0888198	0.0172368	0.0992835	0.151395	0.132242	0.0955281	0.0704842	0.0545126	0.14575	0.044278	0.102747
304	0.115443	0.0496679	0.177062	0.591031	0.758089	0.047891	0.0858291	0.139734	0.164003	0.224753	0.252721	0.174232	0.0529518	0.0485987	0.0971162	0.269696	0.116791	0.112439	0.2345	0.149928	0.144009	0.0700065	0.075851	0.0737933	0.135302	0.129719	0.200206	0.36887	0.117511	0.268025	0.103791	0.170592	0.119011	0.241805	0.0900977	0.134707	0.403138	0.0578359	0.164982	0.0251015	0.143374	0.32208	0.256721	0.137808	0.106202	0.0836473	0.20344	0.0698743	0.147757
305	0.168292	0.0851974	0.177062	0.585914	0.610824	0.0763559	0.133902	0.16801	0.225872	0.249527	0.191343	0.22147	0.0864213	0.0605501	0.11798	0.298229	0.151231	0.124384	0.306629	0.111686	0.173409	0.0692028	0.087507	0.105767	0.204436	0.134672	0.218987	0.440581	0.143298	0.318821	0.135817	0.199409	0.154561	0.327455	0.0833739	0.134707	0.457224	0.104373	0.186569	0.0404034	0.162125	0.309061	0.345037	0.168961	0.112322	0.116543	0.218265	0.11214	0.168337
306	0.211135	0.0709544	0.164539	0.536273	0.600038	0.0662374	0.0925165	0.151031	0.233533	0.274268	0.145733	0.220486	0.0767435	0.0725307	0.105643	0.30139	0.125619	0.119404	0.280738	0.0838022	0.162331	0.0704085	0.0844822	0.100956	0.107159	0.111591	0.181427	0.402803	0.141072	0.274204	0.105921	0.159468	0.151	0.315371	0.085294	0.131008	0.443849	0.120423	0.161207	0.0761568	0.145196	0.304711	0.309952	0.15979	0.11518	0.11539	0.210853	0.0908175	0.166811
307	0	0.000497358	0.0087964	0.0727256	0.521093	0.000300769	0.00216742	0.00356061	0.00256835	0.042938	0.262993	0.00459652	0.0009453	0	0.00275226	0.0412274	0.00133612	0	0.017303	0.210123	0	0.000785573	0.00063007	0.00463809	0.0150036	0.000526559	0.0247986	0.0903422	0	0.0270788	0	0.000619002	0.000729019	0	0	0.00352496	0.112408	0	0.000511245	0.00886517	0.00049687	0.036603	0.0247974	0.00104606	0.00195939	0	0.00623772	0.00617601	0.000241066
308	0.000437756	0.000497358	0.0102676	0.0714397	0.578068	0.000300769	0.00433695	0.00356061	0.00280203	0.028469	0.208841	0.00736125	0.0009453	0.00235287	0.00275226	0.0532369	0	0	0.0199852	0.2304	0.000982386	0.000785573	0.00063007	0.00309081	0.0180189	0.00158013	0.00881163	0.0969017	0.000213502	0.0314046	0.00102695	0.00154794	0.000485981	0.00921622	0.000932183	0.00302095	0.136989	0.00462257	0.000511245	0.00997804	0.000745356	0.0531836	0.00410066	0.000697303	0	0.00109555	0.00693242	0.00411163	0.00192948
309	0.00218974	0	0.0146899	0.0710114	0.42559	0.00120328	0.00325192	0.00445202	0.00280203	0.0227238	0.17904	0.00920721	0.000315059	0	0.00275226	0.0442208	0.000890638	0.00478206	0.0240183	0.240552	0.00262099	0.000785573	0.00126032	0.00309081	0.00299078	0.00368907	0.0123506	0.107897	0.00106774	0.0386432	0.00205444	0.00216752	0.000729019	0.0245757	0.00186478	0.00655208	0.114628	0.00462257	0.00255777	0.0133229	0.00149102	0.0699366	0.0123413	0.00104606	0.00313602	0.00109555	0.0152934	0.00548725	0.00168818
310	0.00131356	0.000497358	0.0265442	0.0671641	0.382976	0.00120328	0.00108345	0.00623631	0.00771729	0.042938	0.179127	0.0147584	0.00220626	0	0.00275226	0.0322843	0.00445748	0	0.0361862	0.231892	0.00557454	0.00550457	0.00189076	0.00154477	0.00299078	0.00527234	0.0176738	0.107897	0.00213607	0.0400952	0.00102695	0.00464815	0.00364794	0.0530935	0.000932183	0.00806759	0.130251	0.01871	0.00460675	0.0105349	0.0044767	0.0202092	0.00821449	0.00593588	0.00509874	0.00585175	0.013199	0.0103217	0.00676266
311	0.00350473	0.00149237	0.0280321	0.0817678	0.286164	0.00180512	0.00108345	0.013393	0.00842066	0.0546174	0.161912	0.0166131	0.00189096	0.00470779	0.00367048	0.0532369	0.00535025	0.00573991	0.0429893	0.219063	0.010838	0.00353717	0.00588768	0.00773636	0.0119931	0.0126783	0.014123	0.112317	0.00406051	0.0328495	0.00719987	0.0124234	0.0055964	0.0547916	0.000932183	0.0156643	0.119077	0.0139778	0.0102539	0.026229	0.0112119	0.0573562	0.0164808	0.00768547	0.0121813	0.0102546	0.014595	0.0179805	0.00869967
312	0.00701551	0.000994814	0.0265442	0.116389	0.389072	0.00240709	0.00433695	0.0116009	0.00959362	0.0400324	0.13162	0.0193993	0.0056772	0.00470779	0.0147192	0.0502257	0.00579679	0.00573991	0.0361862	0.172737	0.0121563	0.00589825	0.00525611	0.00463809	0.00598661	0.0132084	0.0373385	0.116748	0.00834364	0.0576253	0.00823053	0.0139827	0.00827875	0.0690259	0.007469	0.0166796	0.125772	0.0234782	0.0133417	0.0313147	0.00946344	0.0573562	0.0500309	0.00838579	0.0109991	0.0120926	0.0314413	0.0172812	0.0157388
313	0.00877313	0.00447976	0.0146899	0.155489	0.473833	0.00843398	0.0119465	0.0169828	0.0237317	0.0458494	0.135829	0.0371534	0.00867864	0.005886	0.00734726	0.0592767	0.0147494	0.0163071	0.0525633	0.160061	0.0194247	0.0110219	0.0120018	0.0201773	0.0089874	0.0158608	0.0319534	0.134584	0.0107032	0.0635107	0.0102934	0.0249347	0.0168378	0.0423908	0.0130876	0.0299269	0.166457	0.0234782	0.0179832	0.0256651	0.0192246	0.0953569	0.0713569	0.0217414	0.0212684	0.0172498	0.0363864	0.0299622	0.0220725
314	0.0153772	0.0104649	0.0550322	0.266411	0.572497	0.0123583	0.0119465	0.0377654	0.0384563	0.084186	0.147805	0.0645855	0.0138998	0.0141471	0.0239672	0.108342	0.0282526	0.0249935	0.101211	0.125133	0.0417324	0.0220927	0.0196139	0.0342599	0.0210388	0.0307773	0.0481556	0.152584	0.0266439	0.103729	0.026868	0.0460724	0.0293729	0.0730375	0.0206008	0.0329964	0.19399	0.01871	0.0444937	0.0251015	0.0434456	0.0699366	0.0373626	0.040162	0.0288052	0.0279813	0.0843544	0.0399588	0.0394717
315	0.0603206	0.0330234	0.0793458	0.424035	0.789459	0.0205251	0.0448185	0.0652014	0.082754	0.0871697	0.155759	0.0923681	0.0265983	0.0259881	0.0472341	0.130163	0.0586988	0.0414935	0.106844	0.110245	0.0740958	0.0324136	0.0372505	0.0342599	0.0392518	0.0581958	0.116022	0.255873	0.0538133	0.150772	0.0698493	0.0869973	0.057887	0.11784	0.0356967	0.0587427	0.219445	0.028282	0.0760823	0.0217249	0.0673977	0.0996244	0.0713569	0.0832154	0.0583938	0.0526331	0.0952315	0.0537064	0.0739241
316	0.130909	0.0547265	0.113175	0.594944	0.781878	0.0460605	0.099212	0.0910944	0.145726	0.178389	0.175034	0.159508	0.0585666	0.0557658	0.0838798	0.25061	0.103809	0.098537	0.169543	0.109094	0.120918	0.0635806	0.0670219	0.0610828	0.0822926	0.096805	0.149568	0.336819	0.0991193	0.184552	0.0793661	0.129116	0.106613	0.221723	0.0594504	0.0915507	0.345481	0.06288	0.156355	0.0324475	0.11092	0.234635	0.212118	0.105699	0.0907371	0.0901233	0.160504	0.0802964	0.127735
317	0.155064	0.0587779	0.166103	0.579171	0.741356	0.0643997	0.0936319	0.119083	0.179341	0.243335	0.136001	0.164413	0.0743266	0.07493	0.106591	0.269696	0.106125	0.102505	0.191142	0.0802608	0.1278	0.0667923	0.0745577	0.0817622	0.1134	0.107753	0.153309	0.334519	0.104209	0.199977	0.118718	0.144112	0.113694	0.245459	0.0795363	0.0973143	0.375593	0.0578359	0.145043	0.0415437	0.112992	0.274138	0.221041	0.118446	0.095208	0.104265	0.15386	0.101434	0.133051
318	0.164643	0.0562453	0.114722	0.458761	0.642333	0.0463655	0.075815	0.0985358	0.189986	0.163006	0.0776548	0.129199	0.0476652	0.0307365	0.0641008	0.186956	0.0761201	0.0689041	0.148037	0.0403593	0.0914509	0.0471624	0.0483562	0.0642556	0.0668429	0.0576554	0.140225	0.25124	0.0676073	0.175315	0.0666828	0.0889305	0.0849315	0.188972	0.046125	0.0842293	0.219445	0.0730659	0.0941419	0.0432559	0.0820186	0.181955	0.141052	0.0817698	0.0660453	0.0692265	0.109069	0.0758174	0.0884298
319	0.0017516	0	0.0132144	0.0641812	0.413435	0.000902408	0	0.0017793	0.000466665	0.028469	0.13454	0.00183689	0.000787725	0	0.00091702	0.0145724	0.000890638	0	0.0146261	0.150514	0	0.000392753	0.000420026	0	0.00598661	0.00316161	0.0123506	0.101291	0.000213502	0.0156089	0	0.00123824	0.000485981	0.00162025	0	0.00251709	0.0903858	0.00462257	0.000511245	0.0144398	0.000745356	0.0161415	0.00410066	0	0.00039171	0.00219186	0.00623772	0.0110149	0
320	0.000875608	0	0.0146899	0.049812	0.449803	0.000300769	0.00108345	0	0.00186748	0.028469	0.114861	0.00736125	0.00173333	0.00117618	0.00458909	0.0233986	0.000445265	0	0.0307657	0.175101	0.000654859	0.00117846	0.00063007	0.00309081	0.00598661	0.00368907	0.0123506	0.0838124	0	0.0314046	0.00102695	0.00340738	0.000242975	0.00432655	0.00373122	0.00150981	0.141495	0.00462257	0.00204591	0.0183573	0.00173964	0.0242894	0.0164808	0.00104606	0.00195939	0.00109555	0.00693242	0.00686539	0.00192948
321	0.0017516	0	0.0087964	0.0393767	0.292133	0	0	0.00534392	0.00303576	0.0371326	0.0848499	0.00920721	0.00126048	0.00706471	0.00091702	0.026354	0.00311911	0.00191137	0.0294137	0.159178	0.000982386	0.00157141	0.00126032	0.00463809	0.00299078	0.00368907	0.00881163	0.0925255	0.00192236	0.0328495	0	0.00371749	0.000485981	0.0262342	0.00186478	0.00655208	0.0795019	0.01871	0.00255777	0.0183573	0.00149102	0.0448708	0.00821449	0.000697303	0.00156734	0.00365481	0.0118042	0.01449	0.0007233
322	0.0017516	0.000994814	0.0161668	0.0603582	0.286164	0.000902408	0.00325192	0.00356061	0.00443881	0.0400324	0.0903925	0.00367608	0.00220626	0	0.00367048	0.0352591	0.00401125	0.00191137	0.0416263	0.149781	0.00294891	0.00275067	0.00189076	0.00773636	0	0.00210714	0.0212324	0.112317	0.00106774	0.045917	0.00102695	0.0024774	0.00267446	0.0384707	0.00186478	0.00655208	0.13474	0.028282	0.00409427	0.018918	0.00248571	0.0202092	0.0164808	0.00244178	0.00549153	0.00988725	0.0138968	0.0172812	0.00506952
323	0.00262797	0.00298563	0.0191249	0.0561266	0.286164	0.00120328	0.0097698	0.00623631	0.00373713	0.0458494	0.0824201	0.00920721	0.00283699	0.00117618	0.00642748	0.0322843	0.0026732	0.00191137	0.0457189	0.112695	0.00491775	0.00393052	0.00210094	0	0.00598661	0.00580039	0.0158974	0.112317	0.00192236	0.0386432	0.00205444	0.00713243	0.00413487	0.0581944	0.0027978	0.00806759	0.136989	0.0379955	0.00563215	0.031881	0.00497478	0.0324865	0.0164808	0.00314005	0.00863678	0.00658473	0.0159922	0.0271273	0.00603683
324	0.00569827	0.000994814	0.0161668	0.0839311	0.210396	0.00210609	0.00868221	0.00891644	0.010063	0.0604901	0.0732364	0.0129058	0.00299469	0.00235287	0.00367048	0.0442208	0.0066902	0.00957606	0.0389039	0.11183	0.00754644	0.00432394	0.00504563	0.00463809	0.0119931	0.00791406	0.0212324	0.112317	0.00448841	0.0694161	0.00411102	0.00775406	0.00657137	0.0536593	0.0027978	0.0111025	0.143752	0.01871	0.0159189	0.0352836	0.0107122	0.0490217	0.020633	0.00663551	0.0090303	0.0135645	0.0258069	0.0221894	0.00845743
325	0.0131736	0.00447976	0.0250576	0.116389	0.304118	0.00602168	0.00650856	0.0259899	0.0140583	0.0458494	0.0911497	0.0249858	0.00694054	0.0129655	0.0101089	0.0382402	0.0120593	0.0114969	0.0580592	0.0926187	0.0128159	0.0141801	0.0117907	0.0232991	0.0089874	0.0222408	0.0247986	0.123416	0.0124209	0.0664609	0.0123583	0.0149188	0.0156129	0.0553581	0.0112132	0.0187118	0.175603	0.0429045	0.0133417	0.026229	0.0147135	0.065733	0.045797	0.0161067	0.0153374	0.020943	0.0356791	0.0370909	0.0186594
326	0.0180244	0.00747064	0.0310119	0.186631	0.509397	0.00843398	0.0152152	0.026893	0.0320301	0.0752631	0.113753	0.0569804	0.0108924	0.0141471	0.0221148	0.0442208	0.0178923	0.0278967	0.0802141	0.0835185	0.0307137	0.0205083	0.0162278	0.0186181	0.0362056	0.0281061	0.0427394	0.130109	0.0201676	0.087246	0.0164942	0.0391079	0.0261708	0.0587623	0.0130876	0.0278831	0.175603	0.028282	0.0314556	0.0256651	0.0302932	0.0868473	0.0585306	0.0330584	0.0248352	0.0354192	0.0541561	0.0522497	0.0343102
327	0.034416	0.0164634	0.0550322	0.284289	0.766193	0.0174979	0.0294289	0.036857	0.0607428	0.141567	0.129476	0.0817925	0.0180206	0.0141471	0.0276762	0.0805881	0.0345829	0.0346853	0.120982	0.0873515	0.059209	0.0292339	0.0287364	0.0279902	0.0484149	0.0436426	0.069964	0.184413	0.0359578	0.087246	0.036244	0.0552864	0.048678	0.0926742	0.0262512	0.0484098	0.189382	0.0782069	0.0565559	0.0256651	0.0459833	0.0826057	0.0929222	0.0412295	0.0327823	0.0406428	0.0684859	0.0537064	0.0518092
328	0.0819219	0.0441111	0.0854649	0.457868	0.893045	0.0372245	0.0580703	0.0818186	0.102246	0.169154	0.147891	0.115581	0.0399892	0.0378713	0.0453656	0.142709	0.0738223	0.0797414	0.158059	0.0877779	0.0880402	0.0407761	0.0496402	0.03583	0.122776	0.0684831	0.112311	0.241979	0.0671684	0.14466	0.0709054	0.10379	0.0786513	0.149889	0.0413801	0.0779669	0.294139	0.0782069	0.103742	0.0172368	0.0799626	0.121079	0.149883	0.0864704	0.0684657	0.0680915	0.113452	0.0795486	0.0934469
329	0.120443	0.0602981	0.117818	0.511287	0.811165	0.0558323	0.0780385	0.101331	0.150168	0.163006	0.126477	0.121411	0.0656358	0.0797313	0.0914391	0.20921	0.0922479	0.082703	0.173856	0.0703885	0.107527	0.0732231	0.0661616	0.0722017	0.132168	0.0940723	0.114166	0.225796	0.0733172	0.184552	0.0772491	0.116759	0.103076	0.243632	0.0565902	0.0873651	0.284782	0.125828	0.131062	0.029052	0.0959276	0.177578	0.198741	0.10679	0.070888	0.0787051	0.136917	0.0923283	0.111061
330	0.137285	0.0521964	0.110083	0.472531	0.728349	0.0497223	0.0813758	0.07442	0.162767	0.21856	0.0851853	0.118495	0.0523106	0.0509864	0.0650404	0.133294	0.0761201	0.0659547	0.136618	0.0483552	0.0914509	0.0551621	0.0485702	0.0531659	0.0853916	0.0636057	0.136493	0.25819	0.0682656	0.158426	0.0561504	0.0918326	0.0834232	0.213823	0.0546848	0.0623693	0.228742	0.0679568	0.0877563	0.043827	0.0712388	0.186335	0.158734	0.0824925	0.0688693	0.0783253	0.112721	0.0832925	0.0896834
331	0.00218974	0.000497358	0.0117403	0.0489731	0.340366	0.00150418	0.00216742	0.000889399	0.00116692	0.028469	0.0720714	0.00459652	0.00110289	0.00235287	0.00458909	0.00872238	0.00178171	0.000955442	0.017303	0.124553	0.000654859	0	0	0.00928733	0.00598661	0.00158013	0.0070452	0.0390079	0.000427027	0.0227663	0.00102695	0.0018577	0.000729019	0.0174172	0.00186478	0.00302095	0.088202	0.01871	0.00255777	0.0183573	0.00049687	0.0242894	0.00410066	0.000697303	0.0035284	0.00402075	0.0097144	0.0130981	0.000964468
332	0.00218974	0	0.0132144	0.0385468	0.21608	0.00150418	0.00216742	0.00266971	0.000700048	0.0458494	0.0595616	0.00643911	0.00189096	0.00353008	0.00458909	0.026354	0.00133612	0	0.017303	0.102342	0.00196536	0.00196443	0.00189076	0.00463809	0.00299078	0.0026343	0.00175819	0.0474129	0.000427027	0.0357435	0	0.0018577	0.00170149	0.0240234	0.000932183	0.00251709	0.105767	0.028282	0.00255777	0.0307486	0.00149102	0.0202092	0.00410066	0.00174378	0.00392086	0.00621819	0.013199	0.0110149	0.00241219
333	0.00350473	0.00149237	0.0102676	0.0410388	0.18241	0.000902408	0.00108345	0.0071292	0.00280203	0.0198606	0.0573359	0.00459652	0.00283699	0.005886	0.00458909	0.0233986	0.000890638	0.00478206	0.032119	0.0946161	0.00294891	0.00235752	0.00126032	0.00463809	0.00299078	0.00474443	0.00351846	0.0622718	0.00106774	0.0386432	0.00411102	0.00371749	0.00218791	0.0429518	0.000932183	0.00352496	0.110191	0.0234782	0.0015342	0.0432559	0.00173964	0.036603	0.00821449	0.00209274	0.00313602	0.00915278	0.0166913	0.0172812	0.00192948
334	0.0030663	0.00248778	0.0117403	0.0535961	0.171432	0.00361143	0.00759513	0.00445202	0.00771729	0.0255933	0.0551959	0.0166131	0.00362561	0.00353008	0.00275226	0.026354	0.0022274	0.00382468	0.0253652	0.0758808	0.00393304	0.00353717	0.00336247	0.00463809	0.0150036	0.00791406	0.0176738	0.049524	0.00170867	0.0415486	0.00719987	0.00962031	0.00413487	0.064455	0.00373122	0.00554246	0.13474	0.0578359	0.00768476	0.0364197	0.0044767	0.0161415	0.0164808	0.00558616	0.00156734	0.0109896	0.0166913	0.0172812	0.00482778
335	0.00482057	0.00398162	0.0087964	0.0817678	0.118613	0.00270812	0.00650856	0.0107056	0.012177	0.0516892	0.0646854	0.01847	0.00488793	0.00353008	0.00918798	0.0352591	0.00713705	0.0114969	0.0457189	0.082243	0.0124861	0.00511096	0.00673005	0.00928733	0.0119931	0.00791406	0.0176738	0.0558808	0.00641511	0.0532248	0.00308247	0.0133588	0.00754683	0.0724638	0.00466506	0.0105963	0.088202	0.06288	0.0143721	0.0432559	0.00746717	0.0283819	0.0164808	0.00943675	0.00863678	0.0194648	0.0258069	0.0399588	0.0108813
336	0.00657634	0.00298563	0.0176451	0.0983058	0.274275	0.00541892	0.00650856	0.0178815	0.0145289	0.066384	0.0776548	0.0287206	0.00725647	0.00824391	0.0110302	0.0442208	0.0129556	0.0163071	0.0511921	0.0723577	0.0174395	0.00865578	0.00989169	0.0170601	0.0150036	0.0132084	0.0301619	0.10349	0.0130654	0.0561572	0.0154595	0.0164802	0.012676	0.059899	0.00653395	0.0156643	0.13474	0.0379955	0.0164348	0.0347159	0.0157151	0.0490217	0.0247974	0.0175138	0.0161272	0.020943	0.045606	0.0486177	0.0208528
337	0.0158182	0.00796945	0.0354914	0.155035	0.395167	0.0102445	0.0184883	0.0305102	0.0230221	0.0487665	0.0911497	0.0371534	0.00899479	0.0129655	0.0193387	0.0744728	0.0219403	0.0143817	0.0663359	0.077716	0.0287167	0.00944422	0.0149592	0.0279902	0.0210388	0.0323816	0.0499643	0.130109	0.0167212	0.084263	0.0196013	0.0337418	0.023465	0.0655963	0.0149636	0.0294157	0.143752	0.0429045	0.0345775	0.029052	0.0247517	0.0615395	0.0756518	0.0291612	0.0216644	0.0283525	0.0470284	0.0486177	0.0308762
338	0.028644	0.0149626	0.0550322	0.220027	0.682208	0.0120562	0.0217657	0.0468718	0.0561715	0.0871697	0.11452	0.0703069	0.0177034	0.020062	0.0137964	0.0775279	0.0400227	0.0366286	0.113903	0.0764452	0.0444123	0.0256611	0.0280989	0.0217377	0.0514771	0.0420306	0.0663141	0.141316	0.0331382	0.0902334	0.0341574	0.0403725	0.0360379	0.0845588	0.0253085	0.0448038	0.200914	0.0782069	0.0471106	0.029052	0.037619	0.0826057	0.0929222	0.0387394	0.0363677	0.0462547	0.0541561	0.0588223	0.047607
339	0.0634624	0.0370512	0.0854649	0.320049	0.878031	0.0329662	0.039313	0.079967	0.088102	0.141567	0.12939	0.0933316	0.0383921	0.0307365	0.0472341	0.0959616	0.070608	0.0610454	0.135193	0.0799778	0.0791897	0.0423715	0.0460036	0.03583	0.0761033	0.0668565	0.0956651	0.193572	0.0514113	0.158426	0.0846638	0.079919	0.0631273	0.121378	0.0385369	0.0675588	0.238055	0.115045	0.0877563	0.0222871	0.0640727	0.142704	0.163166	0.0673503	0.0543751	0.0673351	0.0988669	0.071357	0.0746727
340	0.105001	0.0602981	0.128676	0.388686	0.906807	0.0481962	0.0769266	0.104128	0.153625	0.163006	0.11469	0.132123	0.0638674	0.0557658	0.0867131	0.193308	0.0857882	0.0876443	0.168106	0.0637972	0.0958902	0.058367	0.0599302	0.0674317	0.0637627	0.0957117	0.116022	0.195865	0.0741965	0.17224	0.0614122	0.0940916	0.0789023	0.163664	0.0575433	0.0905038	0.270747	0.0782069	0.116578	0.0284869	0.0840759	0.151395	0.132242	0.0922647	0.076952	0.0726348	0.137652	0.0885548	0.0954558
341	0.13182	0.0602981	0.0793458	0.436291	0.762163	0.0494171	0.0713715	0.0734966	0.144493	0.114217	0.0828388	0.0952597	0.0559988	0.0474054	0.0706827	0.18061	0.0770397	0.0590839	0.130922	0.0362438	0.0808897	0.0547617	0.0584276	0.0785725	0.0699265	0.0831606	0.114166	0.230416	0.0638791	0.12943	0.0635194	0.0747818	0.0686271	0.185347	0.0709148	0.0691176	0.203225	0.0528251	0.0845682	0.04497	0.0663742	0.173204	0.114695	0.0767152	0.0688693	0.0798449	0.106151	0.0669154	0.0714302
342	0.000875608	0	0.0102676	0.040623	0.413435	0.000902408	0.00325192	0.000889399	0.00210107	0.0113094	0.0515819	0.000918158	0.00220626	0.00235287	0.00091702	0.0116439	0.0022274	0.00286778	0.0119545	0.0540381	0.00294891	0.00117846	0.00063007	0.00463809	0.0089874	0.00210714	0.00351846	0.0411032	0.000854148	0.0314046	0.00102695	0.000928591	0.000242975	0.0185154	0.000932183	0.00150981	0.0601409	0.0234782	0.00204591	0.0228495	0.000745356	0.0202092	0	0.00139488	0.00392086	0.00658473	0.00762744	0.0130981	0.00120567
343	0.000437756	0.000994814	0.0087964	0.0439544	0.187947	0.00180512	0.00216742	0.00266971	0.0014004	0.0141533	0.0453617	0.00367608	0.00189096	0.00353008	0.00183444	0.0204498	0.000445265	0.000955442	0.0159639	0.0944734	0.00229314	0.00196443	0.00126032	0.0108395	0.00598661	0.0026343	0.0158974	0.0411032	0.00128136	0.0285193	0.00411102	0.00309733	0.00194469	0.0317803	0	0.000503121	0.107978	0.0331212	0.0015342	0.027922	0.000745356	0.0324865	0.0331624	0.00314005	0.00235152	0.00951997	0.0152934	0.0257135	0.00217082
344	0.0017516	0	0.0087964	0.0456244	0.139308	0.00210609	0.00542249	0.00445202	0.00420488	0.0198606	0.0505159	0.0129058	0.00315241	0.00235287	0.00458909	0.0233986	0.00445748	0.00286778	0.0280629	0.0941879	0.00360493	0.00275067	0.00336247	0.00928733	0.00299078	0.00685693	0.0105801	0.0665512	0.00192236	0.0517606	0.00308247	0.00557933	0.00413487	0.0581944	0.00466506	0.00402912	0.088202	0.0528251	0.00358195	0.027922	0.00223698	0.0324865	0.0164808	0.00523651	0.00431341	0.0172498	0.0152934	0.0285436	0.00579496
345	0.00569827	0.000994814	0.0117403	0.0590869	0.103494	0.00421379	0.00216742	0.0116009	0.00982831	0.0342387	0.0513358	0.0147584	0.00267929	0.005886	0.00642748	0.026354	0.00535025	0.00669824	0.0267134	0.0767275	0.00656021	0.00471742	0.00567714	0.00928733	0.0119931	0.00738542	0.0123506	0.0558808	0.00406051	0.0299612	0.00411102	0.00837592	0.00705904	0.07706	0.00373122	0.0116088	0.107978	0.0679568	0.00922579	0.0352836	0.0087146	0.036603	0.020633	0.00698543	0.00431341	0.0194648	0.0222949	0.0328066	0.00652069
346	0.00833359	0.00348358	0.0176451	0.0761619	0.160586	0.00270812	0.00216742	0.0116009	0.0128822	0.0458494	0.0589843	0.0175413	0.00504577	0.00942359	0.0101089	0.0145724	0.00803108	0.00478206	0.0334735	0.0681412	0.0124861	0.00983854	0.00715135	0.0155032	0.00598661	0.00950084	0.0283723	0.0816425	0.00684351	0.0488361	0.0133915	0.0127352	0.00779078	0.0816704	0.00653395	0.0161719	0.107978	0.0478478	0.0138569	0.0472588	0.00996284	0.0741501	0.0331624	0.0118913	0.0094239	0.0235328	0.0385099	0.039241	0.0142802
347	0.0118525	0.00796945	0.0117403	0.103573	0.221791	0.00481629	0.0097698	0.015187	0.0199504	0.0487665	0.0654307	0.0277862	0.00583509	0.0129655	0.00918798	0.0502257	0.0129556	0.00957606	0.0539356	0.0647769	0.0138056	0.00944422	0.0107355	0.0170601	0.0210388	0.0126783	0.0427394	0.0903422	0.00941582	0.0444595	0.00719987	0.0183557	0.00876685	0.0718902	0.007469	0.0248212	0.13474	0.0833792	0.021084	0.029052	0.0179705	0.0324865	0.0164808	0.0139978	0.0181031	0.0324405	0.0406359	0.0639649	0.017442
348	0.0144955	0.00747064	0.0310119	0.129318	0.292133	0.0096409	0.0163058	0.026893	0.0277578	0.0575511	0.0784063	0.0390328	0.00931097	0.0106038	0.0147192	0.0805881	0.0241926	0.0240266	0.0677191	0.0635174	0.0207493	0.0149703	0.0158049	0.0232991	0.0331635	0.0195801	0.0283723	0.112317	0.0162908	0.0708955	0.0154595	0.0312215	0.0178183	0.064455	0.0290812	0.0253312	0.152805	0.104373	0.0324957	0.0386948	0.0280245	0.0783732	0.0247974	0.0224469	0.0184985	0.0387756	0.0342654	0.0588223	0.0291614
349	0.0237707	0.0169639	0.0354914	0.181104	0.691773	0.0129625	0.0283328	0.0414031	0.0492117	0.123303	0.103985	0.0626817	0.0145334	0.0212464	0.0360411	0.114557	0.0336775	0.0220941	0.0871902	0.0713728	0.0400591	0.0228853	0.0253382	0.0279902	0.0270923	0.0307773	0.0736196	0.136826	0.0296724	0.111261	0.0341574	0.0444876	0.0399965	0.0920932	0.0234243	0.0350452	0.13474	0.0782069	0.0434478	0.029052	0.0340795	0.0953569	0.0670716	0.0462176	0.035172	0.0522573	0.0641769	0.0617577	0.0456321
350	0.0544941	0.0380588	0.0610847	0.267822	0.814633	0.0360073	0.0327198	0.0753437	0.0932159	0.141567	0.121003	0.0722173	0.0336056	0.0295488	0.042565	0.155303	0.0628158	0.0434422	0.128079	0.065197	0.0747745	0.0495604	0.0415171	0.0405463	0.0822926	0.052257	0.0791134	0.175281	0.0494475	0.115791	0.0508979	0.0773492	0.057887	0.130842	0.0394843	0.0774456	0.24505	0.0782069	0.0755528	0.0222871	0.0561596	0.151395	0.105963	0.0677099	0.0451551	0.0806049	0.0908754	0.0832925	0.0704332
351	0.10364	0.0628331	0.0962088	0.344917	0.847018	0.0585845	0.0658238	0.0762677	0.13833	0.117242	0.108651	0.102985	0.0616178	0.0462124	0.0594069	0.136429	0.0871715	0.0532077	0.156626	0.0699669	0.0880402	0.0535608	0.0562823	0.0452715	0.0699265	0.0826158	0.106753	0.205053	0.0625643	0.127911	0.0666828	0.0857091	0.0698784	0.152279	0.0518289	0.0795313	0.282443	0.125828	0.0909476	0.0347159	0.0707263	0.138367	0.0972612	0.0734701	0.0652389	0.0912675	0.113452	0.0840427	0.0781686
352	0.111809	0.0521964	0.0885301	0.384057	0.828083	0.0463655	0.0658238	0.0688848	0.135866	0.102155	0.0860241	0.0923681	0.0499071	0.0450197	0.0565937	0.127034	0.0619004	0.046368	0.109666	0.0473875	0.0754533	0.05156	0.0477144	0.0642556	0.0453566	0.0657725	0.0772808	0.25124	0.0573107	0.12336	0.0477511	0.0853871	0.0598822	0.206538	0.0556374	0.0685979	0.19399	0.0833792	0.088288	0.0381256	0.0594753	0.173204	0.0885915	0.0616025	0.0704842	0.0741511	0.0886999	0.0780546	0.0642104
353	0.000437756	0	0.00146235	0.0523331	0.497617	0.000601572	0	0.000889399	0	0.0170037	0.0509258	0	0.00173333	0.00235287	0.00183444	0.0175077	0.000890638	0.000955442	0.0106208	0.0303697	0.00130998	0.00196443	0.00168059	0	0	0.00105327	0.0070452	0.0285932	0.000213502	0.0156089	0	0.00154794	0.000729019	0.0295587	0	0.00302095	0.0452991	0.01871	0.0015342	0.018918	0.000745356	0.036603	0.00821449	0.000697303	0.000783504	0.0124605	0.00346215	0.022893	0.00144691
354	0.00131356	0.00149237	0.00732665	0.0368891	0.322195	0.00270812	0	0.00266971	0.00233469	0.0198606	0.0495326	0.00459652	0.00173333	0.00235287	0.00091702	0.029316	0.00178171	0.000955442	0.0106208	0.0969017	0.00229314	0.00432394	0.00147045	0.00309081	0.00299078	0.00158013	0.0158974	0.0348297	0.000640576	0.0170373	0	0.000619002	0.00194469	0.0542253	0	0.00251709	0.0708595	0.0331212	0.00255777	0.0228495	0.00124243	0.00804451	0.0247974	0.00174378	0.00470603	0.0176188	0.013199	0.0221894	0.00120567
355	0.00569827	0.00248778	0.0117403	0.0315222	0.144574	0.00361143	0.00216742	0.00445202	0.00397099	0.0170037	0.0475682	0.00828395	0.00331013	0.00117618	0.00550809	0.029316	0.00311911	0	0.0199852	0.10593	0.00426121	0.00393052	0.0035728	0.00773636	0.00598661	0.0026343	0.014123	0.0686964	0.000854148	0.0227663	0.00102695	0.00402765	0.00413487	0.0897712	0.0027978	0.00756228	0.0708595	0.0679568	0.00358195	0.0392641	0.00323208	0.0242894	0.00410066	0.00383859	0.00509874	0.0176188	0.014595	0.0328066	0.00458607
356	0.00613725	0.00248778	0.0029262	0.0506517	0.0936118	0.0039126	0.00433695	0.00981079	0.00560894	0.00847203	0.0496145	0.0138318	0.00331013	0.00235287	0.00734726	0.029316	0.00758402	0.00382468	0.032119	0.0775748	0.0088623	0.0074736	0.00399351	0.00773636	0.00299078	0.00738542	0.0212324	0.0601377	0.00320497	0.0444595	0.00719987	0.00868694	0.00608382	0.121968	0.00186478	0.00907865	0.0838448	0.0478478	0.00973976	0.0307486	0.00946344	0.0531836	0.0164808	0.0080356	0.00824334	0.0268682	0.0173907	0.047893	0.00894195
357	0.00745478	0.00398162	0.0220885	0.0637557	0.128885	0.00572028	0.00542249	0.00802257	0.013823	0.0313508	0.052895	0.0147584	0.00630879	0.00824391	0.00642748	0.0352591	0.00713705	0.00765704	0.0443535	0.0568192	0.0111675	0.0102329	0.00525611	0.0155032	0.00299078	0.0142689	0.0265845	0.0686964	0.00877245	0.0488361	0.00514011	0.0133588	0.00779078	0.0782113	0.00840445	0.0116088	0.105767	0.0679568	0.0117971	0.026229	0.0102126	0.036603	0.0331624	0.00768547	0.0074567	0.0357918	0.0229967	0.0413962	0.0147663
358	0.0109722	0.00697192	0.0191249	0.098744	0.139308	0.00662456	0.0097698	0.0124967	0.0246782	0.0371326	0.065265	0.0175413	0.00915287	0.00824391	0.00367048	0.0683783	0.0134039	0.00957606	0.0334735	0.0526498	0.0124861	0.0133902	0.0111576	0.0155032	0.0210388	0.0147994	0.0463485	0.0816425	0.00898688	0.0635107	0.0092617	0.0205461	0.0146335	0.0839807	0.00840445	0.0187118	0.114628	0.104373	0.0216012	0.0330142	0.0124617	0.0910977	0.0247974	0.0164584	0.0196852	0.0346741	0.0279177	0.0661769	0.018903
359	0.0193492	0.00996564	0.0265442	0.127081	0.221791	0.00903738	0.00868221	0.0259899	0.0313174	0.0487665	0.0732364	0.0362144	0.00867864	0.0117844	0.0137964	0.056254	0.0219403	0.0191986	0.0511921	0.0493237	0.0287167	0.0193206	0.0164393	0.0155032	0.0180189	0.0329166	0.0535866	0.121191	0.0177977	0.0783103	0.0123583	0.0280756	0.0224819	0.100245	0.0149636	0.0278831	0.180188	0.0679568	0.0288576	0.0284869	0.0242486	0.0826057	0.0585306	0.0245649	0.0268192	0.0432598	0.0584448	0.0758174	0.0333285
360	0.0406467	0.0179651	0.0399824	0.174213	0.473833	0.0114522	0.0294289	0.0350415	0.048493	0.0961477	0.094013	0.0645855	0.0186551	0.0176947	0.03418	0.0775279	0.0377546	0.0356568	0.102618	0.064217	0.04911	0.0260578	0.0295866	0.0279902	0.0576126	0.0361293	0.0772808	0.132345	0.0285904	0.108245	0.037288	0.0441708	0.0365324	0.0874525	0.0281375	0.040176	0.125772	0.0990799	0.0549791	0.0335812	0.0328166	0.1039	0.101608	0.0437222	0.0319863	0.0631789	0.0663303	0.0676543	0.04021
361	0.058975	0.0340299	0.0580562	0.22656	0.594594	0.0299276	0.0547525	0.0633618	0.0815398	0.117242	0.104748	0.0827521	0.0345624	0.0462124	0.0397672	0.145853	0.0523066	0.0483204	0.125238	0.065057	0.0673186	0.0391815	0.0395963	0.0468485	0.0791964	0.0538754	0.0772808	0.150325	0.0483572	0.124876	0.0425144	0.0674138	0.0471876	0.110195	0.0442261	0.0577074	0.189382	0.0885825	0.0665652	0.0273575	0.0536118	0.134036	0.127846	0.057658	0.0483583	0.0771862	0.0749648	0.0991509	0.0679424
362	0.114989	0.0506791	0.0717189	0.327096	0.837734	0.0539985	0.0669327	0.0642815	0.127007	0.090158	0.104833	0.0904421	0.0547156	0.0319247	0.0547196	0.149	0.0752008	0.0630081	0.149468	0.0654772	0.0774908	0.0567642	0.0556389	0.0484264	0.0978153	0.0652306	0.0938211	0.223487	0.0579669	0.141608	0.0593064	0.0815262	0.065376	0.149889	0.0508775	0.0732786	0.233396	0.147708	0.101606	0.0364197	0.055395	0.20388	0.154306	0.0803248	0.0720999	0.0943211	0.106151	0.114446	0.0774191
363	0.101374	0.0542203	0.0885301	0.331791	0.800505	0.0539985	0.0558581	0.0624426	0.115711	0.141567	0.0694947	0.0798744	0.048786	0.0557658	0.0547196	0.114557	0.0600704	0.0434422	0.104026	0.0372028	0.0656269	0.0383845	0.0481423	0.0389732	0.0668429	0.0576554	0.0681383	0.205053	0.0396497	0.12336	0.0352005	0.058472	0.049672	0.190182	0.0642227	0.0685979	0.205538	0.0578359	0.0782016	0.0398337	0.0469991	0.116773	0.0756518	0.0633974	0.0567856	0.0722559	0.0771284	0.0885548	0.0662001
364	0.000437756	0.000994814	0.00439154	0.0753018	0.696493	0.00210609	0.00108345	0.00623631	0.000700048	0.0170037	0.0486319	0.00367608	0.00220626	0.00470779	0.00458909	0.0116439	0.00311911	0.00382468	0.00928835	0.0821013	0.000654859	0.00393052	0.00252137	0.00309081	0.00299078	0.00368907	0.00881163	0.0306678	0.000427027	0.0213317	0.00102695	0.00278734	0.00121519	0.0576266	0.00466506	0.00251709	0.0452991	0.01871	0.000511245	0.026229	0.00173964	0.0324865	0.00821449	0.000348617	0.0035284	0.0242735	0.00415556	0.0328066	0.0026536
365	0.00262797	0.00149237	0.0117403	0.0360614	0.280211	0.00270812	0	0.00534392	0.00420488	0.0198606	0.0438928	0.00459652	0.00331013	0.00470779	0.00275226	0.00290034	0.00445748	0.00191137	0.00928835	0.0996197	0.00458945	0.00511096	0.0035728	0.00309081	0.00598661	0.00632859	0.0176738	0.0474129	0.000640576	0.0342958	0.00205444	0.00371749	0.00389139	0.11372	0.00373122	0.00705711	0.107978	0.0885825	0.00819829	0.0301828	0.00372982	0.036603	0.020633	0.00593588	0.00549153	0.0283525	0.0166913	0.047893	0.00482778
366	0.00613725	0.00248778	0.0087964	0.0514921	0.239079	0.00270812	0.00542249	0.00356061	0.00865519	0.0313508	0.0457701	0.010131	0.00488793	0.00470779	0.00550809	0.026354	0.00624344	0.0124581	0.0226726	0.0767275	0.00853324	0.0066858	0.00630882	0.00773636	0.00598661	0.00844284	0.0212324	0.0729976	0.00406051	0.0371926	0.00205444	0.00930913	0.0051091	0.107263	0.00373122	0.0100903	0.0947637	0.1422	0.00922579	0.029052	0.00821553	0.0490217	0.0164808	0.0118913	0.00863678	0.0328126	0.0166913	0.0661769	0.00724672
367	0.00789414	0.00547634	0.0191249	0.0624804	0.18241	0.0063231	0.00542249	0.00802257	0.0142936	0.0342387	0.0490412	0.0138318	0.00583509	0.005886	0.0119519	0.0502257	0.0134039	0.00573991	0.0361862	0.0511243	0.00853324	0.00707966	0.00989169	0.00773636	0.0210388	0.0126783	0.0230146	0.0708452	0.0066293	0.0371926	0.00514011	0.015231	0.00925508	0.100245	0.00466506	0.0176954	0.116851	0.125828	0.0123118	0.0256651	0.00846505	0.0573562	0.0331624	0.0129443	0.0106052	0.0417639	0.0258069	0.0780546	0.0123372
368	0.0096525	0.00946645	0.0265442	0.0908799	0.20474	0.00813233	0.00759513	0.0124967	0.020895	0.0487665	0.0579126	0.034338	0.00741445	0.0106038	0.00918798	0.056254	0.0143008	0.0153442	0.0416263	0.0514015	0.0200869	0.00904997	0.0105245	0.0123929	0.0180189	0.0132084	0.0355417	0.0969017	0.0117766	0.0694161	0.0113256	0.0183557	0.0170829	0.0862944	0.00466506	0.0202373	0.10356	0.109695	0.0226362	0.0267931	0.0144632	0.0699366	0.0670716	0.0182178	0.0169173	0.0530089	0.0363864	0.0825427	0.0225606
369	0.0180244	0.0104649	0.0310119	0.106656	0.199113	0.0117542	0.0184883	0.0277967	0.0334564	0.0546174	0.0734029	0.0296556	0.0127915	0.0129655	0.0239672	0.0714229	0.0201403	0.0220941	0.0649538	0.0479404	0.0267218	0.0185291	0.0181319	0.0139474	0.0210388	0.0270385	0.0517747	0.101291	0.018013	0.0679379	0.0237509	0.0299625	0.0217448	0.0810933	0.0102765	0.0376091	0.150538	0.192576	0.0345775	0.029052	0.0265133	0.0996244	0.0542755	0.0249181	0.0272163	0.0582766	0.039927	0.0855448	0.0296512
370	0.0379746	0.021472	0.0339969	0.15231	0.3343	0.0190111	0.0217657	0.0386742	0.0540092	0.0991491	0.0975564	0.0645855	0.0223063	0.024802	0.0379035	0.0867232	0.0373013	0.0249935	0.07604	0.0527885	0.0367166	0.0272484	0.0278865	0.0279902	0.0331635	0.0431051	0.0481556	0.127875	0.0242672	0.0887392	0.0185651	0.0413214	0.029866	0.0828251	0.0338048	0.0448038	0.148274	0.0990799	0.039269	0.0284869	0.0381251	0.0826057	0.0799561	0.0451479	0.0288052	0.0711195	0.0684859	0.0908175	0.0485951
371	0.0724552	0.0491624	0.0656358	0.220027	0.657582	0.0332702	0.0492299	0.0523549	0.0842116	0.0752631	0.0974719	0.0645855	0.044145	0.0378713	0.0519104	0.0867232	0.0632736	0.0317735	0.0871902	0.06758	0.0605588	0.0391815	0.0357586	0.0610828	0.054543	0.0517178	0.103053	0.150325	0.040954	0.12943	0.037288	0.0658147	0.0471876	0.106678	0.0375898	0.0654818	0.205538	0.136717	0.0607656	0.0386948	0.0393908	0.0953569	0.119072	0.0648342	0.0471566	0.0855505	0.0952315	0.0976315	0.0602354
372	0.105908	0.0602981	0.0854649	0.260301	0.701171	0.0497223	0.0669327	0.0688848	0.135374	0.081207	0.0930019	0.0817925	0.0643496	0.0485987	0.0565937	0.114557	0.0890167	0.0581037	0.0984001	0.062259	0.0842926	0.0567642	0.0496402	0.0690209	0.0423022	0.0766293	0.123454	0.179844	0.0490113	0.12336	0.0393773	0.066774	0.0543989	0.146306	0.046125	0.0722378	0.219445	0.153239	0.0803223	0.0443984	0.050049	0.168834	0.145465	0.0669907	0.0648358	0.0912675	0.0930526	0.0908175	0.0671956
373	0.00525937	0.00248778	0.00439154	0.0489731	0.804101	0.00300919	0.00216742	0.00356061	0.00654565	0.0113094	0.0408784	0.0119803	0.00283699	0.00470779	0.00091702	0.0175077	0.00311911	0.00382468	0.0186434	0.0758808	0.00262099	0.00353717	0.00336247	0.00309081	0	0.00421668	0.0105801	0.0244564	0.00256356	0.0242023	0	0.00526888	0.00170149	0.0816704	0.00186478	0.00352496	0.0474073	0.1422	0.00511937	0.0347159	0.00248571	0.0161415	0.00821449	0.00174378	0.00313602	0.0305812	0.014595	0.0728417	0.00386114
374	0.00525937	0.00398162	0.0087964	0.0493925	0.544204	0.00361143	0.00650856	0.00445202	0.00795171	0.0170037	0.0390081	0.0138318	0.00394113	0.00117618	0.00734726	0.0175077	0.00579679	0.00669824	0.00928835	0.0597456	0.00491775	0.00589825	0.00609824	0.00773636	0.00299078	0.0110889	0.014123	0.049524	0.00277734	0.0227663	0.00205444	0.00651102	0.00632758	0.100829	0.00466506	0.00655208	0.0537562	0.147708	0.00614508	0.0495511	0.0044767	0.0242894	0.0164808	0.00558616	0.00667039	0.0425117	0.0166913	0.0961139	0.00603683
375	0.00613725	0.004978	0.0132144	0.0735837	0.352519	0.00933912	0.0108579	0.0116009	0.0149997	0.0546174	0.0420181	0.010131	0.00615088	0.0129655	0.00642748	0.0502257	0.00982038	0.00765704	0.0226726	0.0572369	0.0131457	0.0106274	0.00968078	0.0155032	0.0089874	0.0132084	0.0158974	0.0622718	0.00641511	0.0415486	0.0092617	0.0118001	0.00852279	0.0857157	0.0121502	0.0131286	0.0969578	0.164372	0.0102539	0.0415437	0.0124617	0.0573562	0.0373626	0.0125932	0.0121813	0.0500044	0.0187904	0.110605	0.0145232
376	0.0105322	0.00896736	0.0191249	0.0757317	0.316157	0.00692605	0.0206727	0.0160847	0.0239683	0.0546174	0.057995	0.0296556	0.0112089	0.00824391	0.0156424	0.0592767	0.0183417	0.0134196	0.0389039	0.0449024	0.0177702	0.0129953	0.0168623	0.0139474	0.0089874	0.0179853	0.0373385	0.101291	0.010274	0.0517606	0.0144253	0.0208592	0.0129206	0.0909318	0.0121502	0.0197287	0.101356	0.164372	0.0169508	0.0375568	0.0152142	0.0868473	0.0247974	0.0168101	0.0169173	0.0571467	0.030031	0.104484	0.0164686
377	0.0180244	0.0134625	0.0325038	0.118165	0.3343	0.0108483	0.0152152	0.023283	0.0358357	0.0604901	0.0685814	0.0371534	0.016752	0.0176947	0.0230408	0.0592767	0.0237419	0.0191986	0.0498221	0.0478021	0.0197558	0.0252644	0.0181319	0.0139474	0.0150036	0.0281061	0.0554002	0.0903422	0.0124209	0.0590948	0.0216751	0.0287044	0.0212536	0.0776356	0.0187202	0.0304381	0.123538	0.198275	0.030416	0.0421142	0.0227401	0.0448708	0.0627961	0.0284534	0.0236456	0.0730138	0.0470284	0.105247	0.0281821
378	0.0433215	0.0254849	0.0429827	0.17192	0.431656	0.0244649	0.0195803	0.0314156	0.0703951	0.0693387	0.0785733	0.0465694	0.0308964	0.0283615	0.0295328	0.0502257	0.0341302	0.0163071	0.0691034	0.0552889	0.0397246	0.0272484	0.0327773	0.0421204	0.0362056	0.0431051	0.0809474	0.148069	0.0197366	0.084263	0.0247894	0.037844	0.02888	0.0851371	0.0300252	0.0432602	0.164176	0.13126	0.0486822	0.0307486	0.0295367	0.0573562	0.0542755	0.0330584	0.0367665	0.0889794	0.0527285	0.106776	0.04021
379	0.0783128	0.0451208	0.0429827	0.195407	0.572497	0.0448405	0.0470234	0.0578517	0.0878587	0.117242	0.091318	0.0683981	0.0489461	0.0474054	0.0678604	0.102143	0.0687727	0.0424677	0.11249	0.062958	0.0571858	0.0471624	0.043439	0.0468485	0.0791964	0.0549549	0.0809474	0.152584	0.0357408	0.11428	0.026868	0.0635777	0.0380164	0.110195	0.0470749	0.0551212	0.171026	0.136717	0.0612923	0.0432559	0.0366072	0.0996244	0.123456	0.0505016	0.0583938	0.0908861	0.0800163	0.118298	0.0582502
380	0.109993	0.0795976	0.0808741	0.224226	0.753971	0.0466705	0.056964	0.0734966	0.119882	0.0931507	0.0765699	0.0904421	0.0603328	0.0581573	0.0575312	0.12391	0.0692314	0.0434422	0.109666	0.064357	0.0700274	0.0647847	0.0556389	0.0626688	0.0514771	0.0538754	0.0772808	0.168451	0.0376945	0.14466	0.0352005	0.0645362	0.0456981	0.169673	0.0604043	0.0608144	0.191685	0.13126	0.0729064	0.0501247	0.0396441	0.1039	0.101608	0.0565833	0.0644328	0.094703	0.0937787	0.104484	0.0547799
381	0.00482057	0.00248778	0.0117403	0.0464605	0.419516	0.00300919	0	0.00445202	0.00818617	0.0255933	0.0405529	0.00828395	0.00551933	0.00235287	0.00367048	0.0233986	0.00490381	0.00573991	0.0199852	0.0306423	0.00393304	0.00707966	0.00609824	0.00309081	0.0089874	0.0100301	0.00881163	0.0558808	0.00256356	0.0184673	0.00308247	0.00744322	0.00340453	0.0920932	0.0055993	0.00907865	0.0306576	0.291318	0.00973976	0.04497	0.00273446	0.0283819	0.028974	0.00593588	0.00824334	0.0575233	0.0159922	0.121386	0.00506952
382	0.0122928	0.00597477	0.00439154	0.0637557	0.413435	0.00541892	0.0108579	0.0071292	0.0159416	0.0371326	0.0384394	0.0110554	0.0082045	0.005886	0.0110302	0.029316	0.0138523	0.0163071	0.0294137	0.0447645	0.00721763	0.00904997	0.00989169	0.0186181	0.00299078	0.0116186	0.0319534	0.0601377	0.00513044	0.0386432	0.0092617	0.0102428	0.00413487	0.0787873	0.007469	0.0141425	0.0644169	0.267814	0.0117971	0.0421142	0.00572215	0.0868473	0.0164808	0.00943675	0.0113931	0.0699835	0.0159922	0.154994	0.0103963
383	0.0158182	0.00846836	0.0146899	0.0735837	0.298119	0.0099427	0.0108579	0.0178815	0.0251517	0.0255933	0.0510898	0.0156855	0.0107343	0.005886	0.0147192	0.0382402	0.0160958	0.0143817	0.0307657	0.0484935	0.0138056	0.0169468	0.0149592	0.0108395	0.0150036	0.020112	0.0283723	0.0794761	0.00770059	0.0473758	0.00719987	0.0171052	0.00852279	0.0724638	0.00840445	0.0171874	0.088202	0.238618	0.0221187	0.0386948	0.0114618	0.0407312	0.045797	0.0125932	0.00863678	0.0817454	0.0279177	0.142407	0.015982
384	0.0273139	0.0234778	0.0250576	0.0900091	0.322195	0.0178004	0.0206727	0.0196801	0.0456205	0.0693387	0.0576654	0.0475136	0.0218298	0.0141471	0.0276762	0.0623051	0.0363948	0.0201634	0.0402645	0.0391232	0.0257251	0.0256611	0.0194021	0.0186181	0.0210388	0.0249049	0.0301619	0.0838124	0.0154302	0.0561572	0.0196013	0.0255625	0.0183087	0.0661674	0.0168412	0.0283938	0.0947637	0.209725	0.0298964	0.0404034	0.0154646	0.0741501	0.0627961	0.0238586	0.0244386	0.0885982	0.0427643	0.158155	0.0237813
385	0.0509141	0.0310114	0.0369871	0.1347	0.479804	0.0293202	0.0283328	0.0341344	0.0658056	0.0575511	0.0773209	0.0380928	0.0369555	0.0295488	0.0295328	0.065339	0.0395689	0.0366286	0.0621927	0.0490469	0.0377188	0.0399787	0.0349065	0.0484264	0.0453566	0.0490232	0.0717911	0.10349	0.0221086	0.0917288	0.0320724	0.0318513	0.0217448	0.0799399	0.0253085	0.0417175	0.13474	0.250266	0.0408351	0.046114	0.0270169	0.0741501	0.0627961	0.039095	0.037963	0.0916491	0.0527285	0.164492	0.0298961
386	0.0841793	0.0577647	0.0869971	0.184787	0.544204	0.0420971	0.0349158	0.0633618	0.0966297	0.102155	0.0769036	0.0579296	0.0502275	0.0474054	0.0472341	0.0959616	0.0568709	0.0444171	0.0941897	0.0594667	0.0467599	0.05076	0.0509247	0.0626688	0.0331635	0.0527964	0.0938211	0.130109	0.0249151	0.0992211	0.0446079	0.0581533	0.0432175	0.114308	0.0423284	0.0546043	0.152805	0.147708	0.0597125	0.0512726	0.0257582	0.121079	0.0713569	0.0437222	0.0535721	0.104265	0.0981394	0.104484	0.048348
387	0.00789414	0.00747064	0.0117403	0.0481348	0.3343	0.00421379	0	0.00802257	0.0149997	0.0313508	0.0364916	0.0147584	0.00678259	0.00824391	0.00458909	0.029316	0.00713705	0.00573991	0.0159639	0.0264249	0.00656021	0.00589825	0.00651942	0.0108395	0.0089874	0.0105594	0.0230146	0.0474129	0.00277734	0.0314046	0.00205444	0.00651102	0.00486549	0.0915124	0.0102765	0.0136354	0.038999	0.279553	0.0102539	0.0529961	0.00547299	0.0407312	0.0164808	0.00733542	0.00667039	0.0855505	0.0104107	0.186829	0.00797305
388	0.922328	0.763057	0.886847	0.855006	0.42559	0.772113	0.824976	0.941679	0.925961	0.903813	0.699467	0.930395	0.808865	0.837487	0.877418	0.900368	0.948036	0.927431	0.900737	0.436717	0.92719	0.889086	0.932876	0.888715	0.90086	0.938125	0.937531	0.869771	0.927456	0.91802	0.929382	0.917789	0.919365	0.67284	0.935615	0.942792	0.873909	0.777029	0.912296	0.0996261	0.911362	0.952277	0.944937	0.922804	0.947222	0.942024	0.898009	0.855898	0.926854
389	0.8995	0.830749	0.851302	0.743687	0.561265	0.695994	0.7766	0.868749	0.847745	0.808986	0.540419	0.821294	0.764124	0.740191	0.828368	0.844503	0.823436	0.865814	0.819628	0.399213	0.797265	0.808082	0.828004	0.838273	0.814004	0.830917	0.835529	0.767416	0.792047	0.812634	0.833013	0.755951	0.769825	0.69095	0.835137	0.863755	0.711321	0.793128	0.755629	0.0913793	0.796605	0.832697	0.734618	0.809245	0.894526	0.895495	0.744722	0.860092	0.79723
390	0.974149	0.948716	0.934915	0.67692	0.631976	0.885881	0.896262	0.862081	0.913304	0.878581	0.436125	0.737477	0.905145	0.860892	0.938131	0.896394	0.793064	0.85869	0.715397	0.542496	0.723414	0.895736	0.901413	0.915591	0.814004	0.865488	0.885561	0.716018	0.73567	0.740164	0.7972	0.704282	0.694223	0.929797	0.915953	0.800591	0.649955	0.763473	0.638863	0.115027	0.675999	0.812891	0.81376	0.722095	0.858896	0.932038	0.617005	0.904588	0.671704
391	0.965989	0.949013	0.888948	0.619111	0.515256	0.887617	0.900079	0.744533	0.912671	0.817072	0.319753	0.556115	0.901792	0.914233	0.91513	0.818273	0.646161	0.72639	0.622336	0.551716	0.533322	0.880883	0.872279	0.875438	0.683117	0.810288	0.792233	0.672103	0.572866	0.596163	0.661615	0.517687	0.494151	0.991097	0.846159	0.711958	0.483632	0.711176	0.496785	0.181767	0.468038	0.758086	0.682062	0.548166	0.791611	0.856565	0.476739	0.824843	0.494143
392	0.683859	0.642998	0.901208	0.914504	0.449803	0.727983	0.733845	0.959786	0.913462	0.936732	0.716526	0.983116	0.780593	0.721804	0.821594	0.869356	0.967173	0.947567	0.985986	0.518147	0.976583	0.845177	0.90256	0.879872	0.967962	0.936653	0.921974	0.943802	0.975408	0.985363	0.96706	0.981302	0.979734	0.909232	0.92754	0.978294	0.988345	0.770327	0.982246	0.0943207	0.978096	0.920765	0.972941	0.981491	0.953781	0.899523	0.975636	0.852837	0.98108
393	0.677337	0.5746	0.837822	0.901647	0.503517	0.4844	0.547892	0.926087	0.806276	0.890154	0.707815	0.962276	0.553484	0.493461	0.599614	0.80872	0.878435	0.849562	0.96074	0.432219	0.92058	0.694039	0.777943	0.747425	0.882658	0.836352	0.830588	0.836471	0.892693	0.947811	0.852299	0.932504	0.926342	0.69095	0.841566	0.880695	0.951211	0.548036	0.924292	0.0714987	0.935708	0.827483	0.876804	0.921787	0.827141	0.769289	0.948215	0.637158	0.94446
394	0.724187	0.4682	0.778233	0.829992	0.652538	0.416824	0.547012	0.821964	0.746288	0.845446	0.595505	0.861125	0.460495	0.499438	0.633223	0.807321	0.79057	0.725276	0.873218	0.410241	0.823398	0.617676	0.62742	0.629992	0.800812	0.726861	0.774573	0.782498	0.795493	0.879458	0.762013	0.836415	0.788303	0.792497	0.645247	0.765447	0.839314	0.488492	0.77047	0.0622209	0.826799	0.82393	0.766605	0.779416	0.757943	0.683248	0.834483	0.522116	0.814117
395	0.738064	0.641645	0.733927	0.743687	0.719461	0.496193	0.529174	0.812947	0.732326	0.779861	0.52584	0.814215	0.539831	0.479352	0.644814	0.818273	0.762828	0.755624	0.828776	0.468205	0.798666	0.603327	0.652295	0.624345	0.785393	0.697534	0.757626	0.784938	0.731422	0.804377	0.738919	0.776037	0.734276	0.800376	0.678334	0.731647	0.81393	0.537455	0.771807	0.090204	0.752975	0.726155	0.764256	0.80768	0.744982	0.717204	0.790046	0.618743	0.758757
396	0.849722	0.779167	0.830692	0.716159	0.621472	0.632257	0.656489	0.768788	0.833434	0.832382	0.422073	0.776713	0.669666	0.698926	0.679739	0.803072	0.705586	0.763635	0.800283	0.491396	0.707288	0.654559	0.654146	0.659434	0.748278	0.703131	0.784436	0.782498	0.687332	0.78055	0.727302	0.707846	0.667788	0.820983	0.616625	0.649147	0.751202	0.63748	0.715538	0.0855098	0.673829	0.746176	0.729414	0.707476	0.703971	0.73222	0.712286	0.664567	0.671704
397	0.843577	0.743114	0.797296	0.488789	0.503517	0.621404	0.611573	0.621507	0.809654	0.644918	0.243061	0.568171	0.62243	0.572307	0.642262	0.692384	0.575709	0.625718	0.567181	0.402945	0.568804	0.604778	0.620018	0.633351	0.560572	0.612584	0.562927	0.567624	0.52328	0.596163	0.555283	0.534601	0.491759	0.794269	0.658646	0.540538	0.532796	0.589132	0.514236	0.14552	0.509931	0.503431	0.566969	0.520178	0.605382	0.69823	0.50342	0.681465	0.502206
398	0.670425	0.5746	0.533298	0.341639	0.376881	0.477144	0.440857	0.402632	0.59499	0.427959	0.130334	0.320293	0.453323	0.374783	0.473694	0.409787	0.35159	0.405148	0.328089	0.281914	0.344496	0.418597	0.447424	0.505845	0.310337	0.411653	0.421728	0.313767	0.33606	0.301943	0.362657	0.295149	0.290282	0.774083	0.483361	0.35711	0.324517	0.414613	0.307202	0.205473	0.316997	0.382018	0.366728	0.321491	0.42448	0.496518	0.263398	0.554493	0.295922
399	0.14093	0.0760369	0.67887	0.867163	0.473833	0.13207	0.219027	0.758134	0.34208	0.82866	0.555913	0.918447	0.151208	0.221672	0.222599	0.595159	0.567063	0.538805	0.957498	0.446507	0.80495	0.238214	0.29758	0.229929	0.685087	0.428782	0.490892	0.863073	0.662455	0.946544	0.582518	0.856952	0.770073	0.865354	0.317648	0.79427	0.91919	0.244437	0.821208	0.0518469	0.823348	0.607777	0.799672	0.817215	0.569467	0.299659	0.904597	0.237784	0.863983
400	0.188816	0.0821423	0.714905	0.790278	0.555605	0.124054	0.188842	0.783609	0.38657	0.847725	0.524475	0.937259	0.14618	0.138742	0.253765	0.597629	0.60028	0.499108	0.947763	0.288027	0.832665	0.193857	0.297792	0.244384	0.724327	0.472467	0.499023	0.843237	0.678169	0.93286	0.557805	0.853481	0.792099	0.77281	0.355637	0.732235	0.946741	0.22124	0.843153	0.056449	0.829598	0.652692	0.852867	0.820206	0.554986	0.288954	0.926571	0.230459	0.871581
401	0.413925	0.158787	0.637363	0.789517	0.824783	0.11943	0.26122	0.696056	0.467139	0.802022	0.523412	0.791247	0.157532	0.154416	0.293052	0.743911	0.472654	0.443336	0.885663	0.314649	0.700557	0.25384	0.325559	0.304835	0.56551	0.484418	0.617411	0.883143	0.501398	0.845136	0.444511	0.693393	0.612777	0.773765	0.379311	0.602792	0.930172	0.227019	0.607824	0.056449	0.702621	0.70219	0.807824	0.631957	0.466747	0.318301	0.79637	0.23697	0.722352
402	0.286544	0.125532	0.541094	0.795796	0.858836	0.13207	0.23017	0.611113	0.443618	0.747229	0.53128	0.734582	0.162235	0.171283	0.253765	0.658382	0.501121	0.431642	0.791552	0.360784	0.59867	0.212045	0.275689	0.263588	0.454813	0.388125	0.573317	0.787358	0.478385	0.739233	0.40074	0.656312	0.526147	0.759767	0.332561	0.503937	0.893509	0.244437	0.466652	0.043827	0.602789	0.594269	0.742282	0.509394	0.420733	0.297368	0.763595	0.235341	0.632355
403	0.344838	0.237717	0.548814	0.772006	0.843964	0.206523	0.294169	0.534002	0.466919	0.642698	0.517159	0.69744	0.233932	0.22406	0.305103	0.585182	0.452106	0.437053	0.75555	0.336102	0.573696	0.290798	0.332652	0.307983	0.555599	0.43228	0.522989	0.769983	0.464036	0.739233	0.442599	0.558007	0.497404	0.686899	0.377503	0.485731	0.779348	0.147708	0.44445	0.0506986	0.520812	0.676677	0.705044	0.478496	0.458057	0.376305	0.638631	0.261454	0.541018
404	0.534643	0.362106	0.551369	0.755464	0.807654	0.339358	0.383863	0.627653	0.634589	0.773621	0.498614	0.694246	0.324025	0.30884	0.454636	0.700479	0.57999	0.558705	0.757201	0.383056	0.615119	0.351143	0.418066	0.407638	0.563045	0.471505	0.549339	0.747479	0.51241	0.725957	0.464387	0.594731	0.520686	0.708711	0.45824	0.572591	0.800306	0.332591	0.566617	0.0744086	0.560852	0.552005	0.744798	0.569146	0.486386	0.450012	0.660442	0.416504	0.636467
405	0.594549	0.462928	0.670651	0.699565	0.710401	0.385842	0.436874	0.596964	0.704851	0.695335	0.356941	0.654127	0.368296	0.337574	0.429253	0.669287	0.556835	0.532323	0.701387	0.357125	0.615879	0.377751	0.420819	0.419474	0.55809	0.498562	0.568883	0.702377	0.545653	0.732651	0.511057	0.576873	0.517731	0.722741	0.39906	0.523542	0.742331	0.362042	0.511959	0.0749912	0.566166	0.548368	0.537473	0.535949	0.510115	0.492836	0.597409	0.461906	0.586963
406	0.521661	0.379703	0.548814	0.488789	0.583608	0.340231	0.39835	0.468239	0.582329	0.484685	0.209455	0.451567	0.352956	0.340992	0.389265	0.418805	0.427781	0.406992	0.53678	0.28907	0.45819	0.315148	0.348414	0.346968	0.346882	0.411653	0.395431	0.586882	0.398531	0.482631	0.409616	0.444407	0.406509	0.701306	0.379311	0.413012	0.565714	0.35616	0.407858	0.155755	0.440683	0.41961	0.548665	0.406037	0.409424	0.393177	0.415871	0.383734	0.43051
407	0.419327	0.312604	0.409445	0.310645	0.395167	0.226692	0.243507	0.31095	0.426914	0.335641	0.102461	0.292116	0.248345	0.198929	0.253765	0.272873	0.288693	0.274855	0.322378	0.154182	0.285262	0.233796	0.243525	0.287453	0.207579	0.264014	0.265817	0.290632	0.251117	0.281921	0.227866	0.275431	0.259665	0.646077	0.243655	0.261791	0.336173	0.350273	0.230261	0.2073	0.258603	0.278516	0.301121	0.246299	0.264283	0.290102	0.253798	0.331002	0.27234
408	0.0437675	0.0194675	0.244482	0.458314	0.45583	0.025678	0.0947475	0.227543	0.0939471	0.470755	0.507622	0.389932	0.0289854	0.0354915	0.0659801	0.391597	0.101957	0.0807283	0.521804	0.968554	0.213595	0.0320159	0.0678824	0.0500053	0.110279	0.116529	0.218987	0.601928	0.107975	0.491003	0.0846638	0.26017	0.150491	0.875712	0.0670893	0.22218	0.671194	0.0139778	0.181711	0.0177969	0.185847	0.32208	0.475295	0.188781	0.150398	0.0560175	0.345174	0.0292526	0.243553
409	0.0393103	0.012463	0.220974	0.335544	0.42559	0.0165902	0.0658238	0.173676	0.0742663	0.332597	0.323056	0.250001	0.016435	0.0212464	0.0462997	0.433713	0.0742817	0.0561443	0.446248	0.658778	0.151609	0.0236781	0.0376769	0.0264254	0.0453566	0.0989924	0.267684	0.577315	0.0660716	0.392904	0.0550991	0.167646	0.0924817	0.601808	0.0451754	0.147933	0.627951	0.01871	0.106413	0.0149987	0.12492	0.373553	0.318761	0.11954	0.0935816	0.033557	0.243446	0.0200822	0.168082
410	0.0299748	0.0144625	0.117818	0.26406	0.449803	0.0111502	0.0470234	0.108795	0.059539	0.301997	0.227696	0.175215	0.0104179	0.00824391	0.042565	0.282395	0.0445653	0.0434422	0.244626	0.404951	0.0941821	0.016156	0.024065	0.0186181	0.054543	0.0641473	0.213354	0.479599	0.0361748	0.275748	0.0383325	0.104761	0.0603812	0.337095	0.0319144	0.0915507	0.498808	0.00462257	0.0660375	0.0172368	0.0784214	0.335046	0.252265	0.0727495	0.0656421	0.0227925	0.208629	0.0137937	0.100734
411	0.0370845	0.0219733	0.139563	0.326627	0.467846	0.0199194	0.0636069	0.107861	0.0856699	0.271179	0.239022	0.181113	0.0204008	0.0212464	0.0622225	0.307704	0.0742817	0.0718562	0.233053	0.315687	0.105814	0.0288367	0.0387431	0.03583	0.0853916	0.0913415	0.224619	0.384766	0.0568733	0.24328	0.0508979	0.114162	0.0753901	0.276518	0.0366431	0.0967899	0.472686	0.0528251	0.088288	0.0138812	0.0907701	0.287264	0.247807	0.0850233	0.0737164	0.0436339	0.185656	0.042836	0.119138
412	0.124082	0.0431017	0.272603	0.574776	0.691773	0.055221	0.111505	0.236037	0.181569	0.498434	0.372955	0.36443	0.0757766	0.062944	0.145561	0.442582	0.19276	0.172326	0.415007	0.365752	0.26675	0.103072	0.115671	0.117012	0.220141	0.176582	0.291873	0.577315	0.182284	0.426816	0.17652	0.283526	0.200624	0.405969	0.145123	0.232238	0.605203	0.0885825	0.235644	0.0228495	0.244114	0.407175	0.510771	0.212265	0.178324	0.121157	0.359527	0.0728417	0.272592
413	0.167836	0.101004	0.325223	0.70345	0.774123	0.102795	0.163059	0.356868	0.260898	0.581697	0.419912	0.416921	0.118128	0.106193	0.176987	0.45139	0.259697	0.247155	0.500184	0.23652	0.310808	0.154946	0.170913	0.171853	0.282576	0.255272	0.346995	0.551869	0.236079	0.513021	0.248092	0.349709	0.270739	0.476178	0.170301	0.300009	0.686612	0.136717	0.300852	0.0375568	0.301741	0.431941	0.409417	0.306812	0.241058	0.200108	0.417255	0.155784	0.346918
414	0.283862	0.203208	0.394694	0.730919	0.800505	0.162277	0.197798	0.383938	0.397979	0.566746	0.372187	0.459642	0.161911	0.154416	0.250941	0.562178	0.344889	0.279779	0.544176	0.245779	0.368098	0.193047	0.229718	0.234752	0.355919	0.290654	0.379432	0.675384	0.305877	0.551716	0.304993	0.398561	0.312177	0.511723	0.20996	0.325906	0.667708	0.203992	0.356387	0.046114	0.352453	0.522441	0.514635	0.340687	0.278882	0.246999	0.436487	0.2329	0.39809
415	0.31411	0.260894	0.422595	0.612673	0.714953	0.203153	0.260116	0.410575	0.42259	0.52536	0.275451	0.460536	0.215441	0.196529	0.264102	0.409787	0.342202	0.339153	0.450275	0.237118	0.394326	0.188189	0.234469	0.263588	0.346882	0.293901	0.348811	0.611166	0.313677	0.526546	0.32784	0.373217	0.331424	0.542899	0.23405	0.338751	0.571759	0.261955	0.349651	0.0907915	0.346711	0.46427	0.522314	0.351982	0.293821	0.264752	0.424154	0.269633	0.377998
416	0.344402	0.247813	0.410912	0.472531	0.583608	0.186583	0.226829	0.352319	0.410223	0.416314	0.176514	0.397421	0.208671	0.191727	0.251883	0.370138	0.323296	0.299399	0.421853	0.199114	0.320288	0.211238	0.233606	0.23957	0.248334	0.261284	0.314056	0.494458	0.289552	0.432644	0.235327	0.318905	0.298015	0.67577	0.236934	0.298447	0.549396	0.344382	0.328785	0.173886	0.321303	0.386236	0.371041	0.309683	0.274022	0.284356	0.375201	0.278637	0.344959
417	0.00394325	0.000994814	0.0369871	0.115501	0.526907	0.00270812	0.00650856	0.0160847	0.0102978	0.0604901	0.531431	0.0193993	0.00189096	0.00706471	0.00826743	0.0928775	0.00311911	0.00286778	0.0334735	0.872885	0.0131457	0.00314389	0.00630882	0.00309081	0.00299078	0.00950084	0.0481556	0.184413	0.00406051	0.0664609	0.00205444	0.00899801	0.00243117	0.163664	0.00653395	0.0217641	0.196296	0.00928194	0.00563215	0.00110444	0.00597134	0.0573562	0.0842694	0.00978721	0.0102113	0.0047529	0.0208922	0.00962923	0.0113665
418	0.00218974	0.000994814	0.0117403	0.0731546	0.521093	0.00240709	0.00542249	0.0071292	0.00748289	0.0575511	0.317055	0.0119803	0.00236393	0.00117618	0.00918798	0.0990502	0.00133612	0.00669824	0.0334735	0.659621	0.00426121	0.00275067	0.00252137	0.00618661	0.00598661	0.0132084	0.0499643	0.123416	0.00128136	0.0532248	0.00205444	0.00806496	0.00218791	0.178104	0.0027978	0.0146496	0.148274	0.00928194	0.00563215	0.00497835	0.00372982	0.0826057	0.0713569	0.00418797	0.00509874	0.0051191	0.0173907	0.00342477	0.00724672
419	0.00394325	0.00199002	0.0191249	0.0887042	0.473833	0.000902408	0.00759513	0.00981079	0.010063	0.0371326	0.231471	0.0175413	0.00126048	0.00353008	0.00734726	0.056254	0.00445748	0.00382468	0.0389039	0.527244	0.00919142	0.00471742	0.00378314	0	0.00299078	0.0132084	0.0265845	0.13907	0.00513044	0.0502976	0.00102695	0.00464815	0.00316114	0.0845588	0.0027978	0.00705711	0.107978	0.00928194	0.0102539	0.00886517	0.00622056	0.065733	0.045797	0.00523651	0.00549153	0.00621819	0.0159922	0.00479913	0.00627874
420	0.00525937	0.00248778	0.020606	0.0878349	0.376881	0.00511759	0.0097698	0.015187	0.0142936	0.0722984	0.186016	0.0156855	0.00299469	0.00117618	0.0110302	0.0623051	0.00535025	0.00669824	0.0416263	0.376528	0.011497	0.00432394	0.00736203	0.00618661	0.00598661	0.00738542	0.0355417	0.112317	0.00513044	0.0546903	0.00616973	0.0133588	0.00754683	0.0684538	0.00466506	0.0116088	0.141495	0.0139778	0.00768476	0.0133229	0.00996284	0.0996244	0.0585306	0.010839	0.0121813	0.00805169	0.0236988	0.00686539	0.0128228
421	0.0215589	0.012463	0.0474923	0.255134	0.473833	0.0132646	0.0239529	0.0350415	0.0348836	0.111195	0.21147	0.0588791	0.0146918	0.0106038	0.0295328	0.105241	0.0336775	0.0337143	0.105435	0.299345	0.0521351	0.0157607	0.0217325	0.0264254	0.0423022	0.0490232	0.0681383	0.232727	0.0234035	0.103729	0.0299893	0.0524229	0.0380164	0.103751	0.0253085	0.0509889	0.247383	0.0379955	0.0382255	0.0172368	0.0462373	0.0783732	0.119072	0.0494299	0.0363677	0.0272391	0.0807388	0.0235972	0.04736
422	0.0531511	0.026489	0.119367	0.523643	0.532698	0.0344864	0.0448185	0.130336	0.0783856	0.234044	0.306859	0.154607	0.0375939	0.0569614	0.0594069	0.228316	0.0950196	0.0708718	0.21136	0.200898	0.106156	0.0659892	0.0644416	0.0658432	0.0761033	0.101728	0.155181	0.3483	0.0719987	0.203066	0.0730187	0.135957	0.0861888	0.152279	0.0423284	0.0967899	0.373286	0.0679568	0.0968061	0.0256651	0.0920589	0.173204	0.127846	0.1017	0.0895186	0.0665789	0.149435	0.0544356	0.102244
423	0.105001	0.0790888	0.169233	0.608091	0.778022	0.0598082	0.10815	0.167066	0.163262	0.298924	0.281762	0.219501	0.070945	0.0797313	0.098063	0.282395	0.147035	0.129367	0.280738	0.135311	0.191077	0.103881	0.0946437	0.0897485	0.176135	0.157819	0.222742	0.416227	0.134842	0.288089	0.132608	0.189256	0.152017	0.250941	0.103573	0.17391	0.336173	0.1422	0.149351	0.027922	0.169162	0.278516	0.238888	0.150258	0.143835	0.115774	0.243446	0.0855448	0.194283
424	0.203853	0.12809	0.291265	0.63878	0.78569	0.11604	0.172031	0.231319	0.256961	0.404579	0.275977	0.297964	0.132556	0.0941551	0.156988	0.370138	0.219796	0.193326	0.346578	0.181906	0.234351	0.107117	0.146975	0.150856	0.248334	0.201963	0.267684	0.483864	0.18117	0.404774	0.197942	0.24747	0.197572	0.349705	0.145123	0.205747	0.498808	0.175593	0.213015	0.056449	0.215545	0.440101	0.345037	0.205296	0.170519	0.167134	0.281076	0.154994	0.221486
425	0.241998	0.174126	0.316	0.58828	0.631976	0.161352	0.224601	0.288622	0.315838	0.401632	0.215853	0.314483	0.168233	0.147183	0.199821	0.391597	0.247203	0.242189	0.417749	0.173033	0.260561	0.143182	0.175482	0.1767	0.232686	0.242674	0.26395	0.433974	0.223441	0.41068	0.209711	0.285789	0.230593	0.492732	0.165459	0.241754	0.498808	0.267814	0.26677	0.0996261	0.255243	0.295996	0.383924	0.248124	0.20789	0.216791	0.349489	0.203722	0.275611
426	0.273106	0.170549	0.256996	0.422213	0.515256	0.140394	0.173152	0.264277	0.345668	0.350811	0.137033	0.293092	0.147153	0.144771	0.163655	0.317155	0.235605	0.209312	0.329515	0.117748	0.229858	0.146021	0.146322	0.129889	0.226416	0.183757	0.234001	0.36887	0.205218	0.361416	0.209711	0.237355	0.207235	0.522412	0.145123	0.188768	0.423596	0.198275	0.232415	0.168438	0.217626	0.335046	0.366728	0.216664	0.192291	0.213301	0.260445	0.21747	0.239246
427	0.00262797	0	0.0146899	0.0637557	0.600038	0.00120328	0.00216742	0.00266971	0.00210107	0.028469	0.23709	0.000918158	0.00110289	0.00470779	0.00458909	0.0204498	0.000890638	0.000955442	0.0226726	0.316132	0.00130998	0.00157141	0.00210094	0	0.0150036	0.00421668	0.014123	0.0903422	0.00106774	0.0386432	0	0.00309733	0.000729019	0.0081276	0	0.00554246	0.116851	0	0.00204591	0.00608756	0.00124243	0.0615395	0.0164808	0.00139488	0.00195939	0.00292317	0.0111073	0.00824606	0.0007233
428	0.000437756	0.00199002	0.00732665	0.0590869	0.515256	0.00180512	0.00108345	0.0017793	0.00607723	0.0487665	0.200611	0.00920721	0.0015757	0.00117618	0.00275226	0.0412274	0.00311911	0.000955442	0.0213283	0.302617	0.00130998	0.00196443	0.00147045	0.00309081	0.0089874	0.00316161	0.0265845	0.114531	0.000640576	0.045917	0.00102695	0.00340738	0.00364794	0.0395894	0.00466506	0.00352496	0.125772	0.00928194	0.0015342	0.00497835	0.00049687	0.0242894	0	0.00104606	0.00274373	0.00073028	0.00762744	0.00273855	0.00168818
429	0.0030663	0.000497358	0.0146899	0.0757317	0.42559	0.000902408	0.00650856	0.00445202	0.00420488	0.0458494	0.157145	0.00920721	0.000787725	0.00235287	0.00275226	0.029316	0.0026732	0.00286778	0.0199852	0.235624	0.00590303	0.00157141	0.000210003	0.00154477	0.0150036	0.00421668	0.0247986	0.107897	0.000854148	0.0328495	0.00205444	0.00495849	0.00145832	0.0429518	0.00186478	0.00302095	0.116851	0.00462257	0.00306978	0.00719782	0.00198829	0.0490217	0.028974	0.00139488	0.00627735	0.00438678	0.0138968	0.0103217	0.00410275
430	0.00438186	0.00199002	0.0220885	0.0887042	0.42559	0.00240709	0.00108345	0.00445202	0.00420488	0.0227238	0.136173	0.00920721	0.00252161	0.00235287	0.00734726	0.0412274	0.0026732	0.00286778	0.0307657	0.229355	0.00327689	0.00432394	0.00315217	0.00309081	0.00598661	0.0026343	0.0265845	0.0816425	0.00384659	0.0270788	0.00205444	0.00588984	0.00462192	0.0328927	0.00373122	0.0095844	0.0751734	0.0139778	0.00665815	0.0149987	0.00323208	0.0283819	0.028974	0.00244178	0.00431341	0.00548538	0.0180904	0.00893733	0.00458607
431	0.00833359	0.00298563	0.0176451	0.121725	0.419516	0.00662456	0.00868221	0.013393	0.0107674	0.042938	0.156192	0.0268522	0.00583509	0.00706471	0.0184141	0.0592767	0.00758402	0.0124581	0.0348293	0.206699	0.0177702	0.0078676	0.00862651	0.00463809	0.0089874	0.0116186	0.0355417	0.0708452	0.00941582	0.0400952	0.0102934	0.0133588	0.0121869	0.0407092	0.0093403	0.0121152	0.119077	0.0379955	0.0154032	0.02004	0.0144632	0.0573562	0.0415742	0.0129443	0.0102113	0.0179878	0.0293263	0.0179805	0.015982
432	0.0118525	0.00597477	0.0444847	0.238252	0.497617	0.00933912	0.0152152	0.0287008	0.0265727	0.0458494	0.15152	0.0446824	0.0121583	0.00824391	0.0221148	0.0836532	0.0291558	0.0182344	0.0691034	0.163446	0.042402	0.0252644	0.015382	0.0248617	0.0362056	0.0334518	0.0608503	0.136826	0.019521	0.0932251	0.0216751	0.0372124	0.0254325	0.0581944	0.0206008	0.0294157	0.177895	0.028282	0.037704	0.0296173	0.0290325	0.0699366	0.0585306	0.025978	0.0315884	0.0231626	0.0584448	0.0313832	0.0335739
433	0.0406467	0.021472	0.0732423	0.396536	0.719461	0.0290165	0.0448185	0.0523549	0.0617063	0.114217	0.174512	0.0693523	0.0331273	0.0295488	0.0509746	0.155303	0.0577847	0.0483204	0.0899872	0.12151	0.0764718	0.0519601	0.0432254	0.0468485	0.0453566	0.0668565	0.112311	0.188989	0.0416064	0.137036	0.0477511	0.0648558	0.049175	0.0967469	0.0594504	0.0566726	0.196296	0.0833792	0.0597125	0.0313147	0.060241	0.112475	0.110326	0.0651935	0.0519667	0.0605379	0.0916009	0.0750727	0.0669467
434	0.0936734	0.0801064	0.106995	0.502685	0.804101	0.0650122	0.0902865	0.104128	0.129712	0.187641	0.168771	0.130173	0.0683701	0.0713315	0.0886029	0.18061	0.119577	0.085667	0.183934	0.111542	0.132624	0.0736253	0.087507	0.0929476	0.110279	0.120373	0.149568	0.292948	0.0823401	0.187634	0.112316	0.120658	0.103833	0.153476	0.0958685	0.11571	0.305832	0.120423	0.102674	0.0245381	0.0954116	0.19949	0.158734	0.110429	0.0984626	0.115006	0.134711	0.105247	0.123182
435	0.156888	0.113773	0.216268	0.51471	0.77018	0.112343	0.151843	0.172732	0.217216	0.234044	0.159658	0.215562	0.119263	0.106193	0.128434	0.244242	0.167092	0.159326	0.269196	0.131817	0.161639	0.119262	0.117625	0.1315	0.18557	0.164992	0.185181	0.339118	0.127282	0.280378	0.131539	0.194168	0.143119	0.253378	0.115148	0.137879	0.347806	0.0885825	0.174155	0.0484045	0.143894	0.291632	0.309952	0.152457	0.131949	0.141205	0.20937	0.138493	0.170371
436	0.206584	0.125532	0.208424	0.511287	0.637173	0.135461	0.169788	0.17651	0.26606	0.271179	0.145733	0.236235	0.133529	0.119449	0.156036	0.247427	0.182027	0.179327	0.283621	0.116736	0.184841	0.119667	0.132401	0.1315	0.176135	0.164992	0.198327	0.350592	0.154655	0.29425	0.161517	0.199081	0.169065	0.430328	0.13738	0.166483	0.352451	0.203992	0.197366	0.0925553	0.162906	0.217056	0.292271	0.192452	0.154503	0.156287	0.196029	0.172443	0.195046
437	0.216138	0.103046	0.203718	0.356141	0.461845	0.0843396	0.142871	0.161403	0.273178	0.314269	0.0818342	0.17718	0.0998336	0.0857378	0.106591	0.228316	0.141443	0.123387	0.23884	0.0661778	0.152992	0.075637	0.0894524	0.117012	0.122776	0.110494	0.147698	0.336819	0.131061	0.187634	0.114449	0.15816	0.149728	0.3527	0.0872149	0.13365	0.317515	0.169972	0.153122	0.159374	0.146497	0.217056	0.243348	0.142932	0.122127	0.120003	0.188619	0.177228	0.17266
438	0.000437756	0.000497358	0.0087964	0.0544389	0.544204	0.000601572	0.00108345	0.0017793	0.00280203	0.0255933	0.123311	0.000918158	0.000315059	0.00117618	0	0.026354	0.000445265	0	0.0146261	0.204914	0.000654859	0.00235752	0.00147045	0	0	0.00210714	0.00351846	0.0903422	0.000427027	0.0242023	0.00102695	0.00309733	0.000485981	0.00921622	0.0027978	0.00100639	0.105767	0.0139778	0.00255777	0.0127647	0.000993876	0.0324865	0.00410066	0.000697303	0.00156734	0.0014609	0.00554335	0.00548725	0.000241066
439	0.00262797	0	0.00732665	0.0468788	0.364693	0.000601572	0.00108345	0.00266971	0.00350331	0.0227238	0.117077	0.00367608	0.00110289	0.00353008	0.00091702	0.0233986	0.00133612	0	0.0307657	0.195697	0.00163763	0.00117846	0.00126032	0.00154477	0.0119931	0.00210714	0.0123506	0.0708452	0.00106774	0.0342958	0	0.00123824	0.00145832	0.015224	0.00186478	0.00453342	0.101356	0.01871	0.00306978	0.00997804	0.00223698	0.0407312	0.0123413	0.000697303	0.00156734	0.00328894	0.0125014	0.00755541	0.00217082
440	0.00262797	0	0.0117403	0.0599342	0.346439	0.000601572	0.00542249	0.00356061	0.00350331	0.0255933	0.105087	0.010131	0.00126048	0.00235287	0.00550809	0.0145724	0.000890638	0.00191137	0.0199852	0.157561	0.00327689	0.00157141	0.00189076	0.00154477	0.00598661	0.00580039	0.0230146	0.0622718	0.00213607	0.0386432	0.00411102	0.00371749	0.00316114	0.0485761	0.00466506	0.00705711	0.146012	0.0234782	0.00358195	0.02004	0.00298325	0.0490217	0.00821449	0.00314005	0.00313602	0.0051191	0.00693242	0.0137937	0.00361957
441	0.00350473	0.00199002	0.0235724	0.0658847	0.316157	0.00180512	0.00650856	0.00802257	0.00537485	0.0198606	0.117162	0.0129058	0.00331013	0	0.00734726	0.0382402	0.0026732	0.00478206	0.0253652	0.130653	0.00458945	0.00393052	0.00273162	0.00463809	0.00299078	0.0116186	0.0212324	0.0903422	0.0047024	0.0400952	0.00308247	0.0068217	0.00389139	0.0384707	0.00373122	0.00655208	0.143752	0.0139778	0.00563215	0.0234121	0.00696843	0.0407312	0.0247974	0.00593588	0.00313602	0.00915278	0.0208922	0.0179805	0.00724672
442	0.00569827	0.00199002	0.0117403	0.0996208	0.298119	0.00331029	0.0119465	0.00623631	0.00677991	0.0458494	0.103646	0.00920721	0.00473011	0.00470779	0.00550809	0.0412274	0.00579679	0.00861632	0.0307657	0.12122	0.00984985	0.00432394	0.00399351	0.00618661	0.0089874	0.00950084	0.014123	0.0881623	0.00384659	0.0386432	0.00308247	0.00993155	0.00632758	0.0536593	0.00653395	0.00705711	0.092573	0.0379955	0.00819829	0.0421142	0.00896418	0.0161415	0.020633	0.00523651	0.00824334	0.0146692	0.0166913	0.0363754	0.00894195
443	0.00833359	0.00298563	0.0161668	0.158674	0.364693	0.00662456	0.00650856	0.0107056	0.0112371	0.0871697	0.101953	0.0259188	0.0070985	0.0106038	0.0137964	0.0412274	0.0111634	0.00957606	0.0484532	0.127746	0.0200869	0.0074736	0.0117907	0.0232991	0.0089874	0.017454	0.0301619	0.0558808	0.00963033	0.0430033	0.0133915	0.0233662	0.0129206	0.0390299	0.0112132	0.0111025	0.116851	0.0833792	0.0159189	0.0409735	0.0182213	0.0910977	0.020633	0.015755	0.0161272	0.0276102	0.0349721	0.0421158	0.0147663
444	0.0162592	0.0104649	0.0295213	0.212109	0.714953	0.0165902	0.0152152	0.0241848	0.0303675	0.0693387	0.0951934	0.0399732	0.0180206	0.00942359	0.0156424	0.0683783	0.0259961	0.0182344	0.0635727	0.110245	0.0310467	0.0201124	0.0194021	0.0232991	0.0423022	0.0254381	0.0301619	0.0990946	0.0175823	0.0723761	0.0123583	0.0302772	0.0161028	0.0457608	0.0177805	0.0253312	0.152805	0.104373	0.0278194	0.0398337	0.0260099	0.0448708	0.020633	0.0280996	0.024042	0.0395223	0.0527285	0.0632286	0.0311213
445	0.0486789	0.0315143	0.0520127	0.339295	0.807654	0.0347906	0.0503337	0.0642815	0.0713623	0.090158	0.117247	0.0789159	0.0347218	0.0354915	0.0491038	0.0805881	0.0573278	0.0502743	0.109666	0.091906	0.0751139	0.0423715	0.046645	0.05633	0.054543	0.0744549	0.0772808	0.121191	0.0459598	0.11277	0.046703	0.0651754	0.0576377	0.0724638	0.0480251	0.0520213	0.200914	0.06288	0.0581337	0.029052	0.0615177	0.1039	0.119072	0.0680696	0.0551784	0.0760476	0.0865263	0.0788013	0.0654538
446	0.11817	0.0857067	0.105451	0.413077	0.781878	0.067463	0.0891718	0.105061	0.141534	0.159936	0.128533	0.136025	0.0793226	0.0593535	0.0659801	0.133294	0.118649	0.102505	0.163797	0.0887734	0.11748	0.0836922	0.079733	0.0961491	0.0915981	0.0924336	0.142093	0.232727	0.0759558	0.150772	0.105921	0.115785	0.101308	0.178707	0.0814547	0.0920743	0.266071	0.104373	0.129451	0.0324475	0.0899971	0.164468	0.149883	0.1017	0.0810008	0.0973776	0.133976	0.10372	0.114845
447	0.160993	0.101514	0.175496	0.477385	0.696493	0.0907945	0.1171	0.12752	0.193453	0.169154	0.131363	0.180129	0.120721	0.119449	0.0961696	0.218761	0.14517	0.127373	0.214251	0.0997629	0.155758	0.120477	0.108727	0.0849548	0.135302	0.135222	0.160798	0.25124	0.124838	0.206156	0.121921	0.162739	0.126615	0.302042	0.120942	0.118871	0.282443	0.109695	0.166061	0.0651146	0.122844	0.23024	0.247807	0.137076	0.129492	0.138115	0.185656	0.17324	0.150296
448	0.177416	0.0984523	0.141121	0.435838	0.677363	0.0954082	0.121578	0.115339	0.225625	0.224753	0.0982321	0.130173	0.0965994	0.0725307	0.099957	0.231502	0.1312	0.142339	0.222928	0.0716541	0.126079	0.0909524	0.0903173	0.086552	0.104042	0.120373	0.151438	0.272095	0.118176	0.183012	0.125126	0.134002	0.129913	0.28321	0.0987563	0.11571	0.249717	0.147708	0.139662	0.108498	0.124401	0.212663	0.18538	0.138174	0.118448	0.120387	0.158289	0.157364	0.143444
449	0.000437756	0.000994814	0.0087964	0.0443716	0.389072	0.000300769	0.00216742	0.000889399	0.000466665	0.0113094	0.0998378	0.0027562	0.00141809	0.00117618	0	0.00580782	0.000445265	0.000955442	0.0199852	0.208336	0.000982386	0.00314389	0.000420026	0.00309081	0.00299078	0.00105327	0.00351846	0.0411032	0.000213502	0.0270788	0	0.000928591	0.000485981	0.00432655	0.000932183	0.00100639	0.0991552	0.01871	0.00204591	0.0166769	0.00049687	0.0202092	0.00410066	0.000348617	0.00039171	0.00585175	0.00484929	0.0151868	0.000482166
450	0.000875608	0	0.00439154	0.0402074	0.26246	0.000902408	0.00216742	0.00266971	0.00186748	0.00847203	0.06991	0.00367608	0.00110289	0.00353008	0.00091702	0.0233986	0.00178171	0.000955442	0.0226726	0.157855	0.000982386	0.00117846	0.00168059	0.00463809	0.00598661	0.00105327	0.00351846	0.0558808	0	0.0227663	0	0.0018577	0.000485981	0.0284494	0.00186478	0.00150981	0.105767	0.01871	0.00204591	0.0307486	0.00124243	0.0161415	0.00821449	0.00348929	0.00195939	0.00255747	0.00623772	0.020784	0.00168818
451	0.0017516	0.000497358	0.0087964	0.0464605	0.268358	0.00331029	0.00325192	0.0017793	0.00186748	0.0313508	0.0600567	0.00643911	0.00220626	0.00117618	0.00275226	0.0204498	0.00178171	0.00478206	0.0267134	0.150368	0.00294891	0.00157141	0.00252137	0.00618661	0	0.0026343	0.00881163	0.0622718	0.00170867	0.0386432	0.00102695	0.00433787	0.00267446	0.0435131	0.00466506	0.0060472	0.130251	0.01871	0.00460675	0.029052	0.00248571	0.0161415	0.028974	0.00314005	0.00667039	0.00731804	0.013199	0.0292526	0.00289504
452	0.00218974	0.000994814	0.0117403	0.0603582	0.18241	0.00240709	0.00433695	0.00534392	0.00771729	0.0141533	0.0613777	0.0156855	0.00488793	0.00353008	0.00367048	0.029316	0.00356513	0.00382468	0.032119	0.118615	0.00524611	0.00629199	0.00294188	0.0108395	0.00299078	0.00791406	0.0158974	0.0969017	0.00192236	0.0415486	0.00411102	0.00588984	0.00413487	0.0695983	0.00653395	0.00503786	0.121306	0.0679568	0.00511937	0.0541462	0.0042277	0.0161415	0.0247974	0.00418797	0.00667039	0.0154061	0.0166913	0.0385237	0.00652069
453	0.00525937	0.00348358	0.0132144	0.0654586	0.176905	0.00451503	0.00650856	0.00445202	0.00912434	0.0342387	0.0610473	0.0110554	0.00394113	0.00353008	0.00826743	0.0442208	0.0066902	0.00286778	0.0213283	0.08111	0.00623159	0.00353717	0.00483516	0.00773636	0.00299078	0.00844284	0.0123506	0.0580073	0.00513044	0.0285193	0.00308247	0.0108656	0.00340453	0.0581944	0.00653395	0.00554246	0.0969578	0.0833792	0.00922579	0.0674333	0.00547299	0.0202092	0.0247974	0.00733542	0.0125756	0.0283525	0.0194907	0.0580898	0.0108813
454	0.00921277	0.00298563	0.0235724	0.0965547	0.286164	0.00602168	0.00216742	0.00891644	0.0147643	0.042938	0.0779053	0.0175413	0.00694054	0.00706471	0.012874	0.029316	0.00535025	0.00861632	0.0389039	0.098904	0.0164477	0.0102329	0.00651942	0.0139474	0	0.0126783	0.0194521	0.0622718	0.00727201	0.0561572	0.0113256	0.0139827	0.0124315	0.0513976	0.0121502	0.0111025	0.110191	0.0730659	0.00973976	0.0518469	0.00946344	0.0283819	0.0331624	0.0154035	0.00863678	0.0313247	0.0215934	0.0923283	0.0157388
455	0.0167004	0.00796945	0.0220885	0.128423	0.389072	0.0096409	0.0173968	0.0196801	0.0242049	0.0575511	0.0861919	0.0249858	0.0113671	0.0117844	0.0174898	0.0836532	0.0134039	0.0240266	0.0525633	0.0947589	0.0243969	0.0149703	0.0134801	0.0186181	0.0150036	0.0243718	0.0445431	0.101291	0.0154302	0.0605655	0.020638	0.0265045	0.0175731	0.052528	0.0112132	0.0263516	0.116851	0.1422	0.0288576	0.0330142	0.0234943	0.0573562	0.0670716	0.0270386	0.0228529	0.0436339	0.0434743	0.0810446	0.0298961
456	0.0273139	0.0194675	0.0295213	0.223292	0.705808	0.0217368	0.0316224	0.0523549	0.0511295	0.0961477	0.0877029	0.0560318	0.0273938	0.0212464	0.0313907	0.0382402	0.0391152	0.0366286	0.0621927	0.082668	0.0551642	0.0284396	0.0315006	0.0279902	0.0362056	0.0436426	0.0572153	0.110106	0.0342223	0.102225	0.037288	0.0552864	0.0414826	0.0695983	0.0234243	0.0391489	0.166457	0.109695	0.0513039	0.027922	0.0414174	0.0783732	0.0972612	0.0376731	0.0331804	0.0590301	0.0548703	0.0802964	0.0510671
457	0.0751576	0.0638475	0.091599	0.283818	0.741356	0.0515545	0.0602839	0.0873805	0.10885	0.132421	0.110946	0.103952	0.0603328	0.0438274	0.0650404	0.120788	0.0825626	0.0777684	0.132345	0.0779986	0.0897451	0.0611735	0.0655165	0.0515851	0.110279	0.0929798	0.106753	0.214261	0.0640983	0.138559	0.0550991	0.0866752	0.073886	0.102582	0.0527806	0.0727581	0.161897	0.0938163	0.0941419	0.0415437	0.0650954	0.1039	0.114695	0.0850233	0.0575896	0.0836473	0.113452	0.0930845	0.0834202
458	0.126357	0.0938612	0.138006	0.378957	0.824783	0.0717544	0.0980955	0.135033	0.155107	0.153803	0.114861	0.144819	0.0993484	0.0857378	0.0904935	0.145853	0.11772	0.114428	0.150898	0.0838022	0.12023	0.0893382	0.0872909	0.0785725	0.135302	0.108849	0.129037	0.232727	0.0911631	0.17224	0.0899686	0.130418	0.10636	0.230239	0.0843338	0.108342	0.219445	0.109695	0.122474	0.0674333	0.0954116	0.151395	0.154306	0.116987	0.0956146	0.111934	0.150172	0.139275	0.113584
459	0.176503	0.102025	0.122467	0.397458	0.737064	0.0871053	0.107032	0.150089	0.195681	0.14768	0.0995842	0.166376	0.102907	0.0881418	0.0990099	0.202846	0.124224	0.117413	0.153761	0.0717948	0.125391	0.0780522	0.0855623	0.0833582	0.0853916	0.107205	0.151438	0.195865	0.103767	0.161492	0.106986	0.119358	0.109393	0.266168	0.0891366	0.104663	0.270747	0.0885825	0.121402	0.0761568	0.104452	0.181955	0.172041	0.116987	0.118448	0.133099	0.132506	0.141623	0.123182
460	0.135918	0.0714624	0.130229	0.311586	0.578068	0.0549153	0.0624989	0.0818186	0.165487	0.135467	0.0532235	0.11461	0.0524709	0.0354915	0.0565937	0.130163	0.0890167	0.085667	0.138043	0.0311876	0.0900862	0.0487609	0.0483562	0.0547475	0.107159	0.0679408	0.0754495	0.170726	0.065633	0.127911	0.0666828	0.107028	0.0816644	0.175091	0.0546848	0.080053	0.191685	0.115045	0.0968061	0.0552972	0.076111	0.173204	0.110326	0.0850233	0.0733122	0.0764271	0.105422	0.0878016	0.0836705
461	0.00218974	0.000497358	0.00585836	0.0323458	0.244891	0.00180512	0.00433695	0.0017793	0.000933466	0.0170037	0.0836765	0.00551753	0.00189096	0.00470779	0.00367048	0.00872238	0.000890638	0.00286778	0.00132273	0.0973306	0.00130998	0.00471742	0.00147045	0.00309081	0.00598661	0.00368907	0.00175819	0.0265227	0.000427027	0.0213317	0.00102695	0.00154794	0.000972089	0.015224	0.00186478	0.00352496	0.062277	0.0379955	0.000511245	0.0313147	0.00049687	0.0161415	0.00410066	0.00279088	0.00039171	0.0113572	0.00554335	0.0264201	0.000482166
462	0.0017516	0.000994814	0.0087964	0.0410388	0.304118	0.00150418	0.00433695	0.00266971	0.00163392	0.0227238	0.0499422	0.00367608	0.00204861	0.00117618	0.00183444	0.0116439	0.00178171	0.00382468	0.0280629	0.111686	0.00262099	0.00157141	0.00168059	0.00463809	0.00598661	0.00210714	0.00351846	0.0411032	0.00106774	0.0299612	0.00102695	0.000619002	0.000972089	0.0185154	0.00186478	0.00100639	0.0860216	0.0429045	0.0015342	0.0495511	0.000745356	0.0161415	0.020633	0.00314005	0.00274373	0.00988725	0.00693242	0.0370909	0.00192948
463	0.00131356	0.00248778	0.00585836	0.0464605	0.18241	0.00180512	0.00650856	0.00356061	0.00280203	0.0227238	0.04765	0.010131	0.00220626	0	0.00275226	0.00872238	0.00133612	0.000955442	0.0159639	0.101625	0.00360493	0.00432394	0.00147045	0.00463809	0.00598661	0.00158013	0.0070452	0.0794761	0.000640576	0.0430033	0.00102695	0.00309733	0.00291779	0.0384707	0.0027978	0.00453342	0.0903858	0.06288	0.00102264	0.0506986	0.00198829	0.0242894	0.020633	0.00314005	0.00156734	0.0154061	0.00693242	0.0471689	0.00361957
464	0.00350473	0.00348358	0.0132144	0.0439544	0.12373	0.00210609	0.00216742	0.00623631	0.00443881	0.0313508	0.0435665	0.00920721	0.00331013	0.00470779	0.00091702	0.0145724	0.00535025	0.00478206	0.0280629	0.0961871	0.00623159	0.00393052	0.00336247	0.0108395	0.00598661	0.00368907	0.0123506	0.0453056	0.00341882	0.0314046	0.00514011	0.00464815	0.00316114	0.0759096	0.00373122	0.00705711	0.0708595	0.0990799	0.00614508	0.0697552	0.00522387	0.0242894	0.020633	0.00558616	0.00509874	0.0242735	0.0215934	0.0743285	0.00700468
465	0.00525937	0.00149237	0.00732665	0.067591	0.139308	0.00331029	0.00542249	0.0178815	0.00888975	0.028469	0.0442191	0.0175413	0.00488793	0.00117618	0.00458909	0.00872238	0.00758402	0.00191137	0.0334735	0.0760218	0.00754644	0.00629199	0.00630882	0.0170601	0.00299078	0.0126783	0.0301619	0.0516391	0.00620094	0.0342958	0.0102934	0.00651102	0.0051091	0.0661674	0.0027978	0.00857305	0.088202	0.115045	0.0128267	0.0761568	0.00696843	0.036603	0.0247974	0.00908636	0.0090303	0.0257557	0.0208922	0.0602889	0.00845743
466	0.0096525	0.00398162	0.0117403	0.0817678	0.134078	0.00692605	0.00868221	0.013393	0.0126471	0.0400324	0.0604694	0.0110554	0.00662465	0.00470779	0.0165659	0.0233986	0.0111634	0.00669824	0.0484532	0.0768687	0.011497	0.0078676	0.00925901	0.0217377	0.0150036	0.0116186	0.0355417	0.0708452	0.00791492	0.0371926	0.0123583	0.0124234	0.00998763	0.0638847	0.0121502	0.0121152	0.0687082	0.115045	0.0148876	0.0668533	0.0104624	0.0490217	0.0247974	0.0147005	0.0109991	0.0466294	0.0229967	0.0976315	0.0169552
467	0.0144955	0.0109643	0.020606	0.130214	0.292133	0.0108483	0.0108579	0.0214806	0.031555	0.0371326	0.0694947	0.0380928	0.0105761	0.0129655	0.0211891	0.0532369	0.0156469	0.0143817	0.07604	0.0733433	0.0247289	0.0133902	0.0168623	0.029556	0.0301258	0.0249049	0.0319534	0.0881623	0.0154302	0.0342958	0.0164942	0.0280756	0.0239567	0.0593305	0.0130876	0.0232921	0.132494	0.115045	0.0190162	0.0604871	0.0295367	0.0573562	0.0713569	0.0249181	0.0196852	0.0496291	0.0272138	0.0780546	0.0276926
468	0.0259846	0.0179651	0.0295213	0.150949	0.578068	0.0174979	0.0184883	0.0377654	0.0508897	0.084186	0.075069	0.0446824	0.0224651	0.0224312	0.0221148	0.0592767	0.0300594	0.0288653	0.0746507	0.0694049	0.0370506	0.0236781	0.025126	0.0326909	0.0392518	0.0393464	0.0481556	0.0838124	0.0253472	0.0723761	0.036244	0.0359497	0.0338141	0.059899	0.0234243	0.0448038	0.182484	0.0938163	0.0408351	0.031881	0.0366072	0.0826057	0.0842694	0.0341224	0.0323843	0.0620467	0.049164	0.102195	0.0384876
469	0.0553898	0.061819	0.0626007	0.225159	0.723926	0.0460605	0.0647152	0.0808926	0.107137	0.0634344	0.100261	0.0827521	0.0521503	0.0509864	0.0547196	0.164777	0.0747412	0.0659547	0.092788	0.0798364	0.07851	0.0555626	0.0492122	0.0785725	0.0668429	0.0760855	0.0975103	0.134584	0.0586232	0.140083	0.0687934	0.0770282	0.065626	0.129064	0.0632677	0.0696374	0.152805	0.104373	0.0808527	0.0347159	0.0640727	0.0826057	0.127846	0.0738305	0.0628211	0.0969953	0.0966851	0.133808	0.0771694
470	0.116352	0.0836696	0.122467	0.259361	0.872735	0.0797325	0.0858291	0.106928	0.14252	0.114217	0.105087	0.134074	0.0822256	0.0605501	0.0801049	0.114557	0.110296	0.102505	0.160927	0.0733433	0.106499	0.0736253	0.0736958	0.0897485	0.0853916	0.103918	0.101204	0.223487	0.0724382	0.150772	0.0846638	0.108324	0.0869434	0.188972	0.062313	0.0920743	0.228742	0.175593	0.0930768	0.0472588	0.0768809	0.108184	0.189831	0.0951654	0.0895186	0.127317	0.130303	0.147116	0.100734
471	0.157344	0.10662	0.15516	0.321929	0.789459	0.0828036	0.114861	0.103195	0.176372	0.132421	0.0954464	0.135049	0.0982163	0.0773301	0.0942769	0.177439	0.124224	0.101513	0.166669	0.0716541	0.122982	0.0840953	0.0868587	0.100956	0.110279	0.101181	0.132764	0.186701	0.0889556	0.163026	0.0857242	0.118383	0.0970188	0.253987	0.0795363	0.0889341	0.198604	0.136717	0.122474	0.0674333	0.0923167	0.116773	0.149883	0.114072	0.0903309	0.131171	0.132506	0.143975	0.119138
472	0.134552	0.0679073	0.113175	0.308763	0.572497	0.0539985	0.0724819	0.0818186	0.147947	0.105164	0.0584896	0.0885175	0.0609752	0.0677352	0.0678604	0.130163	0.0729036	0.0620266	0.108254	0.0369287	0.089404	0.0579662	0.0556389	0.0753856	0.0668429	0.0755419	0.0975103	0.218872	0.0643175	0.108245	0.057202	0.0869973	0.0726331	0.183535	0.0575433	0.0685979	0.210168	0.120423	0.0813832	0.0726621	0.0643284	0.134036	0.0842694	0.0777976	0.0801907	0.0809851	0.122234	0.121386	0.0831699
473	0.00350473	0	0.0029262	0.0356478	0.155213	0.00210609	0.00216742	0.000889399	0.00233469	0.0170037	0.0422625	0.010131	0.00331013	0.00235287	0.00275226	0.0145724	0.000890638	0.00286778	0.0106208	0.0696859	0.00229314	0.00393052	0.00168059	0.00928733	0.00299078	0.00210714	0.0052808	0.0369168	0.00106774	0.0113329	0	0.00123824	0.00267446	0.0328927	0.000932183	0.00352496	0.0348198	0.0528251	0.00511937	0.0415437	0.000745356	0.0283819	0.00821449	0.00139488	0.00195939	0.0165121	0.0111073	0.042836	0.00168818
474	0.0017516	0.000497358	0.00439154	0.049812	0.176905	0.00150418	0.00325192	0.00266971	0.00514079	0.0141533	0.0452801	0.00920721	0.00409891	0	0.00275226	0.00872238	0.0026732	0.00286778	0.0106208	0.119628	0.00426121	0.00393052	0.00231115	0.00309081	0	0.00685693	0.014123	0.0390079	0.000427027	0.0198987	0.00514011	0.00464815	0.00243117	0.052528	0.000932183	0.0100903	0.0708595	0.0331212	0.00460675	0.0599096	0.00173964	0.0161415	0.00821449	0.00348929	0.00549153	0.0176188	0.013199	0.0639649	0.000964468
475	0.00350473	0.00298563	0.0117403	0.0439544	0.0936118	0.00240709	0.00325192	0.0107056	0.00771729	0.0255933	0.0472411	0.00643911	0.00457229	0.00117618	0.00367048	0.0204498	0.00356513	0.000955442	0.0267134	0.120496	0.00491775	0.00511096	0.0035728	0.0123929	0.00598661	0.00897177	0.00881163	0.053758	0.00299114	0.0299612	0.00411102	0.00868694	0.00657137	0.114308	0.00373122	0.00806759	0.0969578	0.153239	0.00717138	0.0599096	0.00497478	0.0242894	0.020633	0.00663551	0.0070635	0.0305812	0.0125014	0.0780546	0.00700468
476	0.00569827	0.00298563	0.0191249	0.0718682	0.160586	0.00752913	0.00433695	0.0116009	0.00865519	0.0371326	0.0504339	0.0110554	0.00488793	0.00353008	0.00918798	0.0472203	0.0111634	0.0114969	0.0159639	0.0743296	0.0105085	0.00629199	0.00694069	0.0170601	0.0150036	0.00897177	0.0194521	0.0580073	0.0059868	0.0357435	0.00308247	0.00868694	0.00876685	0.0661674	0.0102765	0.0111025	0.0730146	0.136717	0.0102539	0.0593323	0.0124617	0.0448708	0.0331624	0.0104883	0.00863678	0.0380293	0.0194907	0.0930845	0.0130656
477	0.00482057	0.0064733	0.0191249	0.074872	0.155213	0.00752913	0.0119465	0.0071292	0.0149997	0.028469	0.0497784	0.0193993	0.00725647	0.005886	0.0137964	0.0233986	0.0120593	0.0153442	0.0307657	0.0667385	0.0138056	0.00589825	0.00968078	0.00928733	0.00598661	0.0163917	0.0283723	0.0925255	0.00748629	0.0227663	0.0154595	0.0149188	0.00998763	0.0805165	0.0102765	0.0182035	0.0773358	0.215475	0.0200498	0.0662735	0.0134622	0.0448708	0.0373626	0.0132954	0.0117872	0.0488788	0.0265102	0.105247	0.0210967
478	0.0167004	0.00946645	0.0280321	0.0930595	0.233292	0.0105464	0.0195803	0.0178815	0.0249149	0.0371326	0.0596441	0.034338	0.0101016	0.00942359	0.0147192	0.056254	0.0183417	0.0143817	0.0498221	0.0552889	0.0190937	0.0193206	0.0158049	0.0155032	0.0331635	0.0265049	0.0247986	0.0881623	0.0126357	0.0488361	0.0123583	0.0239934	0.0161028	0.0793635	0.0130876	0.0232921	0.141495	0.175593	0.0252261	0.0506986	0.0217351	0.0615395	0.0415742	0.0213888	0.018894	0.0511306	0.0356791	0.122933	0.0269587
479	0.0295311	0.0194675	0.0384841	0.130662	0.352519	0.0178004	0.0261419	0.0477847	0.0410803	0.066384	0.0806629	0.0418554	0.0180206	0.0212464	0.0286044	0.0867232	0.0418388	0.0337143	0.0746507	0.0610017	0.0444123	0.0308233	0.0263997	0.0279902	0.0514771	0.0361293	0.0499643	0.116748	0.0257794	0.084263	0.026868	0.0463895	0.0365324	0.0673101	0.0281375	0.0427458	0.130251	0.169972	0.039269	0.0352836	0.0355957	0.0826057	0.0542755	0.0415854	0.0315884	0.0779456	0.0605925	0.133808	0.047607
480	0.0621155	0.0597913	0.0565436	0.172837	0.532698	0.0424018	0.0602839	0.0532701	0.100047	0.0782326	0.0901402	0.0712619	0.0505479	0.0474054	0.0547196	0.130163	0.0719851	0.0571238	0.105435	0.0757397	0.0713829	0.0543614	0.0442936	0.0579134	0.0637627	0.0706534	0.0681383	0.168451	0.0601553	0.105233	0.065628	0.0690138	0.0636269	0.108436	0.0480251	0.0535708	0.166457	0.244437	0.0750233	0.0518469	0.0541211	0.12971	0.0972612	0.0716688	0.0511644	0.0931756	0.094505	0.134588	0.0689384
481	0.0968426	0.073495	0.0977472	0.240593	0.705808	0.0689953	0.0880573	0.0827448	0.134635	0.141567	0.0962057	0.11364	0.0781941	0.0689337	0.0791617	0.133294	0.0977932	0.0846787	0.139469	0.0699669	0.103758	0.0740276	0.0743422	0.0977507	0.107159	0.107205	0.0975103	0.186701	0.066291	0.127911	0.0867849	0.0999073	0.0748886	0.166667	0.0584967	0.0764033	0.214804	0.181234	0.110155	0.0732441	0.070214	0.125391	0.132242	0.0922647	0.0862714	0.127702	0.120037	0.139275	0.0849222
482	0.130909	0.0897827	0.120917	0.26218	0.657582	0.070528	0.112624	0.105994	0.155848	0.102155	0.089972	0.11267	0.0870671	0.0893441	0.0961696	0.142709	0.108442	0.0866555	0.150898	0.0692644	0.102731	0.0820801	0.0814594	0.086552	0.104042	0.0886125	0.114166	0.168451	0.071779	0.152301	0.0942172	0.108972	0.0899633	0.217468	0.0814547	0.0847517	0.235725	0.186895	0.117114	0.0674333	0.0807335	0.147047	0.158734	0.106426	0.0834324	0.129243	0.122967	0.135368	0.0972145
483	0.135463	0.073495	0.0686753	0.252786	0.485759	0.0561381	0.0580703	0.0808926	0.151649	0.0991491	0.0557718	0.101052	0.0614571	0.0497924	0.0688009	0.0990502	0.0747412	0.0620266	0.106844	0.0392604	0.0842926	0.0619757	0.0575693	0.0706109	0.0761033	0.0608995	0.121594	0.184413	0.056436	0.117303	0.065628	0.0837778	0.0608803	0.187763	0.0613585	0.0706773	0.205538	0.125828	0.0792617	0.065694	0.0643284	0.147047	0.0972612	0.0687891	0.0773566	0.0806049	0.10834	0.115985	0.0861745
484	0.0017516	0.00149237	0.00585836	0.0172311	0.144574	0.00150418	0.00108345	0.000889399	0.00186748	0.0170037	0.042181	0.00459652	0.00173333	0.00235287	0.00091702	0	0.00133612	0.00286778	0.0039724	0.0882045	0.00163763	0.00353717	0.00126032	0.00928733	0.00299078	0	0.0070452	0.0390079	0.001495	0.0198987	0	0.0018577	0.000485981	0.0367946	0.0027978	0.00352496	0.0306576	0.0730659	0.00204591	0.0398337	0.000248418	0.00804451	0.00821449	0.000697303	0.00156734	0.020943	0.00346215	0.0399588	0.0007233
485	0.00438186	0.000994814	0.00732665	0.0377176	0.134078	0.00150418	0.00108345	0.00266971	0.00514079	0.0255933	0.0517459	0.00551753	0.00220626	0.00470779	0.00642748	0.0204498	0.00445748	0.00286778	0.0106208	0.133709	0.00360493	0.00157141	0.00462472	0.0123929	0.00598661	0.00316161	0.00351846	0.0182832	0.00170867	0.0198987	0.00102695	0.00371749	0.00218791	0.0759096	0.0027978	0.00453342	0.0431949	0.0679568	0.00460675	0.0478315	0.00298325	0.0324865	0.0164808	0.00383859	0.0058844	0.0324405	0.00693242	0.0639649	0.00434439
486	0.00438186	0.00298563	0.0117403	0.0418709	0.160586	0.00300919	0.00216742	0.00981079	0.0110022	0.0255933	0.0474047	0.00828395	0.00536147	0.005886	0.00550809	0.0382402	0.00624344	0.00669824	0.0280629	0.132253	0.00688889	0.00550457	0.00651942	0.00618661	0.0180189	0.0100301	0.0105801	0.0348297	0.00427445	0.0256398	0.00823053	0.00962031	0.00389139	0.125513	0.00373122	0.0105963	0.0644169	0.13126	0.0117971	0.0472588	0.00646982	0.0407312	0.020633	0.0101377	0.00627735	0.0369102	0.0118042	0.0676543	0.00579496
487	0.0100923	0.00447976	0.00439154	0.0646068	0.128885	0.00331029	0.00650856	0.00981079	0.0157061	0.0141533	0.0495326	0.01847	0.0082045	0.00470779	0.0119519	0.0352591	0.0111634	0.00765704	0.0226726	0.0775748	0.0131457	0.0110219	0.0107355	0.0108395	0.0180189	0.00738542	0.014123	0.0622718	0.00812927	0.0342958	0.0113256	0.0121118	0.0114536	0.108436	0.00840445	0.0105963	0.0665607	0.186895	0.0184997	0.0570252	0.0087146	0.0490217	0.028974	0.0104883	0.0133643	0.0447567	0.0265102	0.113677	0.0120945
488	0.0114123	0.00447976	0.0117403	0.0684451	0.128885	0.0102445	0.00759513	0.0169828	0.0249149	0.0458494	0.0478136	0.0221902	0.00978531	0.005886	0.0174898	0.0442208	0.00982038	0.0191986	0.0416263	0.0615604	0.0154565	0.0114164	0.0117907	0.0139474	0.0089874	0.0142689	0.0176738	0.0729976	0.0111325	0.0488361	0.0196013	0.019607	0.0158578	0.0799399	0.0102765	0.0248212	0.0903858	0.209725	0.0179832	0.0518469	0.0134622	0.0615395	0.0331624	0.0199788	0.0192895	0.0605379	0.0279177	0.105247	0.0240255
489	0.0171416	0.0129627	0.0310119	0.0930595	0.134078	0.013869	0.0152152	0.0259899	0.0334564	0.0575511	0.0601392	0.0315271	0.0135831	0.0224312	0.0276762	0.0683783	0.0259961	0.0211285	0.0621927	0.05057	0.0290494	0.0209043	0.0183436	0.0201773	0.0210388	0.0190484	0.0355417	0.0903422	0.0150001	0.0679379	0.0154595	0.0249347	0.023465	0.0955823	0.0159022	0.0253312	0.114628	0.232812	0.0314556	0.0443984	0.0217351	0.0699366	0.0713569	0.025978	0.0244386	0.0658229	0.0448952	0.125257	0.0284269
490	0.0370845	0.0234778	0.0580562	0.115057	0.328243	0.0226459	0.0184883	0.0386742	0.0475351	0.081207	0.0669223	0.0579296	0.024372	0.0295488	0.0388352	0.0472203	0.0359417	0.0269285	0.07604	0.0484935	0.0457535	0.0292339	0.0259751	0.0436954	0.0270923	0.0382736	0.0717911	0.116748	0.0279414	0.0797968	0.026868	0.0473411	0.0323328	0.0926742	0.0319144	0.0442892	0.146012	0.22124	0.0345775	0.0524214	0.0328166	0.0615395	0.0713569	0.039095	0.0288052	0.0714982	0.0584448	0.143975	0.0468662
491	0.0670567	0.060805	0.067155	0.170546	0.473833	0.0420971	0.0624989	0.0606052	0.0883454	0.105164	0.0863597	0.0693523	0.0505479	0.0438274	0.0603452	0.108342	0.0687727	0.0522295	0.0984001	0.0548718	0.0605588	0.0491606	0.0453622	0.0468485	0.0392518	0.0701107	0.0499643	0.107897	0.0424765	0.111261	0.0487997	0.0783126	0.0566407	0.108436	0.0499264	0.0520213	0.189382	0.209725	0.0676211	0.0404034	0.0492862	0.0910977	0.110326	0.0580164	0.0567856	0.109632	0.0966851	0.137711	0.0627191
492	0.100467	0.0780713	0.102367	0.19217	0.561265	0.0696083	0.0747037	0.0883086	0.127253	0.0961477	0.0937602	0.0942955	0.0686919	0.0617469	0.0857685	0.105241	0.0996433	0.0757965	0.152329	0.0680009	0.0917922	0.0663907	0.0711111	0.08815	0.0761033	0.0924336	0.104902	0.175281	0.0559987	0.153832	0.0645735	0.0905425	0.065626	0.15587	0.0546848	0.0743198	0.198604	0.181234	0.0866933	0.065694	0.0579444	0.142704	0.114695	0.0756331	0.0749294	0.106947	0.10834	0.185226	0.0729262
493	0.135463	0.086216	0.120917	0.224226	0.572497	0.0818821	0.0936319	0.101331	0.161778	0.0931507	0.083844	0.124329	0.083839	0.0845361	0.0857685	0.149	0.101494	0.0738258	0.149468	0.061281	0.10102	0.0720166	0.0752043	0.0913478	0.0668429	0.0924336	0.108605	0.195865	0.0671684	0.13247	0.0709054	0.0886082	0.0706295	0.173886	0.0987563	0.0805747	0.168741	0.22124	0.11069	0.0831671	0.0673977	0.160106	0.176484	0.0886421	0.0923623	0.118465	0.132506	0.147902	0.0829196
494	0.11408	0.07858	0.0626007	0.213971	0.572497	0.0515545	0.0624989	0.0771921	0.128236	0.066384	0.0512538	0.0885175	0.0564802	0.0485987	0.0575312	0.127034	0.0605278	0.0659547	0.0913871	0.033508	0.0740958	0.0619757	0.0584276	0.0785725	0.0301258	0.059277	0.0663141	0.150325	0.0525029	0.108245	0.0603591	0.0690138	0.0504178	0.1475	0.0670893	0.0618509	0.182484	0.153239	0.0681492	0.065694	0.043953	0.0531836	0.136644	0.0605262	0.0579917	0.0836473	0.0814615	0.116756	0.0619737
495	0.00131356	0.000497358	0.00585836	0.0131913	0.108494	0.000601572	0.00216742	0	0.00116692	0.0056413	0.0355188	0.00459652	0.0015757	0.00353008	0.00183444	0.00580782	0.000890638	0.000955442	0.0039724	0.083235	0.00262099	0.00353717	0.00105022	0.00928733	0.00299078	0.00368907	0.00351846	0.012149	0.000213502	0.00991073	0.00102695	0.000619002	0.00145832	0.0474492	0.000932183	0.00251709	0.0306576	0.0782069	0.00255777	0.0313147	0.000745356	0.0120865	0.020633	0.00104606	0.00117538	0.0276102	0.00346215	0.0676543	0.00144691
496	0.00394325	0.00248778	0.00585836	0.0294663	0.113534	0.00210609	0.00325192	0.00623631	0.00373713	0.0198606	0.0508438	0.00459652	0.00220626	0.00470779	0.00183444	0.0204498	0.00356513	0.00382468	0.00662762	0.131817	0.00327689	0.00432394	0.00336247	0.00928733	0.00299078	0.00738542	0.0105801	0.0327467	0.00213607	0.014182	0.00102695	0.00526888	0.00145832	0.100829	0.00373122	0.00352496	0.0285828	0.175593	0.00563215	0.0381256	0.00372982	0.036603	0.00410066	0.00279088	0.0074567	0.0406428	0.0104107	0.0930845	0.00482778
497	0.00613725	0.00547634	0.00585836	0.0523331	0.0696206	0.00421379	0.00433695	0.0071292	0.00818617	0.0227238	0.0493688	0.00828395	0.00551933	0.00353008	0.00826743	0.029316	0.00713705	0.00861632	0.0079573	0.117603	0.00853324	0.00629199	0.00883732	0.00463809	0.00299078	0.0121484	0.0158974	0.0369168	0.00513044	0.0386432	0.00823053	0.0068217	0.00681519	0.11372	0.00373122	0.00655208	0.0665607	0.181234	0.00973976	0.0518469	0.00721778	0.0161415	0.0247974	0.0101377	0.00824334	0.0500044	0.0138968	0.115215	0.0111239
498	0.0100923	0.00796945	0.0176451	0.0586635	0.0790932	0.00662456	0.0108579	0.0124967	0.0166484	0.0227238	0.0397396	0.0147584	0.00725647	0.005886	0.0174898	0.0233986	0.0134039	0.00669824	0.0199852	0.0796949	0.0118266	0.00589825	0.00757272	0.0123929	0.0119931	0.0158608	0.0194521	0.049524	0.00941582	0.045917	0.00719987	0.011177	0.00827875	0.0834028	0.0102765	0.0156643	0.0601409	0.175593	0.0159189	0.046114	0.00821553	0.0531836	0.020633	0.0115405	0.0117872	0.0620467	0.013199	0.162906	0.0116091
499	0.0167004	0.0109643	0.00732665	0.0612065	0.0936118	0.00662456	0.00759513	0.0196801	0.0234951	0.0575511	0.0500241	0.0193993	0.00946907	0.0106038	0.0119519	0.0322843	0.0134039	0.0114969	0.0470855	0.0562625	0.0190937	0.0137851	0.0126353	0.0139474	0.0362056	0.0190484	0.0337466	0.049524	0.010274	0.0342958	0.0164942	0.020233	0.0119425	0.0967469	0.0130876	0.0141425	0.121306	0.256106	0.0200498	0.0421142	0.013212	0.0699366	0.0670716	0.018922	0.0181031	0.0665789	0.0279177	0.147116	0.0213406
500	0.0255417	0.0104649	0.0295213	0.0765921	0.160586	0.0132646	0.0152152	0.0223816	0.0317925	0.0604901	0.0496145	0.0259188	0.0156425	0.0165117	0.0193387	0.065339	0.0205901	0.0230602	0.0511921	0.0391232	0.0250609	0.016156	0.0200375	0.0217377	0.0119931	0.0243718	0.039137	0.0816425	0.0156453	0.0605655	0.0175294	0.0221123	0.0214992	0.0747601	0.0262512	0.0248212	0.130251	0.303101	0.0221187	0.0547216	0.0257582	0.0573562	0.028974	0.0227998	0.0268192	0.0825061	0.030736	0.157364	0.0218285
501	0.034416	0.0224747	0.0295213	0.103573	0.244891	0.0247681	0.0261419	0.0341344	0.0564118	0.0546174	0.0605519	0.0437396	0.0326491	0.0259881	0.0416321	0.0683783	0.0363948	0.0269285	0.0704886	0.0420094	0.0387215	0.0304259	0.025126	0.0500053	0.0301258	0.0393464	0.0663141	0.10349	0.0251312	0.0812844	0.0237509	0.0321663	0.0301125	0.0793635	0.0196603	0.0437746	0.141495	0.227019	0.0387472	0.0398337	0.0247517	0.065733	0.0713569	0.0330584	0.0343751	0.106564	0.0677671	0.172443	0.0407024
502	0.0684055	0.0466359	0.0550322	0.139649	0.370786	0.0448405	0.0525424	0.0496116	0.098582	0.0991491	0.0720714	0.0588791	0.0507081	0.0450197	0.0519104	0.117671	0.0586988	0.0453924	0.0984001	0.0534826	0.0474311	0.05076	0.0457898	0.0674317	0.054543	0.0684831	0.0993566	0.13907	0.0357408	0.0576253	0.046703	0.0492455	0.0414826	0.110195	0.0394843	0.0515051	0.198604	0.250266	0.0586599	0.0512726	0.037619	0.108184	0.0929222	0.0598088	0.0543751	0.110015	0.0684859	0.155784	0.0639618
503	0.109993	0.0765454	0.0977472	0.18986	0.509397	0.0665438	0.0813758	0.0827448	0.13759	0.108178	0.0845145	0.100086	0.0741656	0.0785306	0.0697417	0.152151	0.0765799	0.0698878	0.115318	0.0610017	0.0870177	0.0683991	0.0698193	0.104163	0.0853916	0.0777169	0.106753	0.152584	0.0525029	0.12336	0.0624656	0.0818478	0.0581363	0.167869	0.062313	0.0670394	0.198604	0.267814	0.0835062	0.0535711	0.0592201	0.142704	0.158734	0.0677099	0.0785709	0.1304	0.109799	0.188433	0.0684404
504	0.138652	0.103556	0.11627	0.206532	0.503517	0.0757422	0.0902865	0.0901655	0.15239	0.120271	0.0746523	0.109761	0.0844845	0.0725307	0.075391	0.108342	0.0825626	0.06399	0.109666	0.0632377	0.0914509	0.0692028	0.0706804	0.086552	0.0761033	0.0739116	0.101204	0.150325	0.0518479	0.12033	0.0446079	0.0879638	0.0676264	0.176296	0.0594504	0.0753614	0.182484	0.169972	0.0994722	0.0738262	0.0597305	0.112475	0.163166	0.0955281	0.083027	0.121542	0.120037	0.169259	0.0766699
505	0.0855343	0.061819	0.0808741	0.185248	0.389072	0.0524708	0.0580703	0.0477847	0.102979	0.0722984	0.0424254	0.0541357	0.0497469	0.0426355	0.0472341	0.0959616	0.0482054	0.0317735	0.0788217	0.0237123	0.0571858	0.0527603	0.0413036	0.0515851	0.0240633	0.0554948	0.0644913	0.101291	0.0344392	0.084263	0.0247894	0.0524229	0.0439614	0.162464	0.046125	0.0422316	0.114628	0.13126	0.0639275	0.0896166	0.0363543	0.0953569	0.0500309	0.0440786	0.0507634	0.0662009	0.0656123	0.114446	0.0431659
506	0.0017516	0.00199002	0.00439154	0.0245516	0.0838917	0.00210609	0.00433695	0.00445202	0.00514079	0.00281727	0.0347897	0.0027562	0.00220626	0.00117618	0.00458909	0.0145724	0.00133612	0.000955442	0.0119545	0.105068	0.00426121	0.00432394	0.00210094	0.00928733	0	0.00368907	0.00881163	0.0223944	0.00170867	0.00565365	0.00205444	0.00526888	0.00121519	0.0851371	0.00466506	0.00907865	0.038999	0.158794	0.00614508	0.0426849	0.00173964	0.0161415	0.0164808	0.00314005	0.0058844	0.0496291	0.00415556	0.122933	0.00458607
507	0.00569827	0.00447976	0.0087964	0.0381321	0.0649471	0.00300919	0.00325192	0.00981079	0.00701421	0.00847203	0.0329284	0.00920721	0.00394113	0.00470779	0.00826743	0.0204498	0.0066902	0.0105363	0.0119545	0.107224	0.00557454	0.00629199	0.00567714	0.00928733	0.00598661	0.0105594	0.0212324	0.049524	0.00320497	0.0198987	0.00411102	0.00588984	0.00437838	0.0961645	0.00840445	0.0100903	0.0369073	0.367918	0.00922579	0.055873	0.00597134	0.0120865	0.0123413	0.00978721	0.0102113	0.0688481	0.0111073	0.162113	0.00894195
508	0.00745478	0.00298563	0.00585836	0.0548606	0.0466772	0.0039126	0.0119465	0.00802257	0.0112371	0.0198606	0.0326858	0.00920721	0.00788845	0.00470779	0.0119519	0.0352591	0.00847825	0.00765704	0.0253652	0.0715135	0.0111675	0.00904997	0.00946988	0.0139474	0.00598661	0.0179853	0.0105801	0.0348297	0.00577267	0.0213317	0.0092617	0.00899801	0.00705904	0.0903514	0.00653395	0.0111025	0.0410949	0.320793	0.0174669	0.0432559	0.00622056	0.0407312	0.0331624	0.00768547	0.00863678	0.0764271	0.0236988	0.171647	0.0111239
509	0.0167004	0.0109643	0.0176451	0.0637557	0.0887314	0.0102445	0.0108579	0.0142898	0.0211312	0.0400324	0.0381958	0.01847	0.00962719	0.0295488	0.0137964	0.0472203	0.0111634	0.0105363	0.0280629	0.055567	0.0167783	0.00904997	0.0117907	0.0217377	0.0270923	0.0110889	0.0247986	0.0601377	0.00855803	0.0430033	0.0154595	0.0155432	0.0112092	0.0851371	0.0130876	0.0207461	0.0751734	0.303101	0.0216012	0.046114	0.0114618	0.0242894	0.0415742	0.0111897	0.0204766	0.0863122	0.030736	0.191644	0.020609
510	0.0206747	0.012463	0.0280321	0.0735837	0.134078	0.0144735	0.0152152	0.0214806	0.0291808	0.0575511	0.0456884	0.0334005	0.016435	0.0212464	0.0239672	0.0442208	0.0268984	0.0163071	0.0457189	0.035833	0.0204181	0.0145752	0.0155934	0.0311229	0.00598661	0.0185168	0.0427394	0.0686964	0.0124209	0.0664609	0.0144253	0.0277613	0.017328	0.0576266	0.0187202	0.0176954	0.0991552	0.35616	0.0267816	0.0616427	0.0204795	0.0448708	0.0415742	0.0210362	0.0212684	0.0996718	0.030031	0.202915	0.020609
511	0.0375295	0.0325203	0.0414819	0.0939324	0.144574	0.0326622	0.0349158	0.0314156	0.0585763	0.0782326	0.0567595	0.0437396	0.0324898	0.0259881	0.0286044	0.0775279	0.0359417	0.0259608	0.0594359	0.0337813	0.0337129	0.0308233	0.0300118	0.0326909	0.0270923	0.0286401	0.0572153	0.10349	0.0186592	0.0783103	0.0196013	0.0356341	0.0271556	0.0633146	0.0309696	0.0324845	0.0947637	0.244437	0.039269	0.0535711	0.0245001	0.0615395	0.105963	0.0369625	0.0387611	0.116543	0.0448952	0.203722	0.0325925
512	0.0805681	0.0527023	0.0808741	0.141001	0.364693	0.0472807	0.0558581	0.0560179	0.0890754	0.0693387	0.0649338	0.065538	0.0511888	0.0438274	0.0472341	0.089798	0.0541314	0.0483204	0.0885883	0.0480787	0.0450828	0.0523602	0.0468589	0.0579134	0.0576126	0.0614405	0.069964	0.107897	0.032488	0.0812844	0.0352005	0.0457554	0.0357907	0.104921	0.0537326	0.0432602	0.150538	0.267814	0.0560302	0.0518469	0.0323117	0.108184	0.105963	0.0394506	0.0519667	0.115774	0.0713631	0.222335	0.0441521
513	0.108631	0.0851974	0.0793458	0.175589	0.419516	0.0714478	0.0713715	0.0883086	0.119391	0.105164	0.0732364	0.0962242	0.0751321	0.0797313	0.0697417	0.0836532	0.0798	0.0571238	0.119565	0.062958	0.0686726	0.0776496	0.0655165	0.126667	0.054543	0.0804377	0.0993566	0.161638	0.040954	0.0902334	0.0435609	0.0642167	0.0442095	0.13559	0.0604043	0.0618509	0.166457	0.279553	0.0718485	0.0738262	0.0464912	0.0783732	0.110326	0.0666312	0.0700804	0.126546	0.0937787	0.238599	0.0567623
514	0.107723	0.0974318	0.0992864	0.19217	0.45583	0.0723677	0.0713715	0.079967	0.145973	0.0961477	0.0647682	0.0981543	0.0770658	0.0725307	0.0697417	0.142709	0.0871715	0.0659547	0.113903	0.0507085	0.0757928	0.0740276	0.0659466	0.105767	0.054543	0.0663144	0.114166	0.193572	0.0455241	0.108245	0.0414683	0.0744611	0.0494235	0.190787	0.0795363	0.0722378	0.191685	0.232812	0.0845682	0.104945	0.0449679	0.125391	0.141052	0.0705886	0.0720999	0.112702	0.0836309	0.200496	0.0642104
515	0.0030663	0.00248778	0.00439154	0.0212904	0.0936118	0.00361143	0.00216742	0.00266971	0.00420488	0.0141533	0.0312314	0.00367608	0.00409891	0.00117618	0.00367048	0.029316	0.00356513	0.000955442	0.00132273	0.0680009	0.00196536	0.00432394	0.0035728	0.00463809	0.00598661	0.00316161	0.00881163	0.0244564	0.000213502	0.00849012	0.00411102	0.00309733	0.00121519	0.0845588	0.00466506	0.00705711	0.0327366	0.27368	0.00358195	0.0381256	0.00124243	0.0161415	0.0164808	0.00174378	0.00627735	0.0612922	0.00484929	0.17085	0.00192948
516	0.00394325	0.00248778	0.00585836	0.0282351	0.0790932	0.00662456	0.00650856	0.00445202	0.00677991	0.0313508	0.0319584	0.00459652	0.00473011	0.00470779	0.00550809	0.0175077	0.00356513	0.00478206	0.0106208	0.0869251	0.00524611	0.0078676	0.00336247	0.0217377	0	0.00897177	0.0123506	0.0327467	0.00213607	0.00991073	0.00411102	0.00402765	0.00218791	0.0747601	0.0027978	0.00655208	0.0244463	0.426169	0.00871196	0.0570252	0.00372982	0.0324865	0.020633	0.00698543	0.00784998	0.0905046	0.00415556	0.241858	0.0053113
517	0.00613725	0.00697192	0.0132144	0.0418709	0.0985326	0.00572028	0.00433695	0.0107056	0.0126471	0.028469	0.0289723	0.00643911	0.00773044	0.0117844	0.00918798	0.0322843	0.00713705	0.0105363	0.0213283	0.0737659	0.00820425	0.0078676	0.00609824	0.0248617	0.00598661	0.0121484	0.0176738	0.0327467	0.00299114	0.0227663	0.00514011	0.00993155	0.00462192	0.0650256	0.00466506	0.0121152	0.0558805	0.466103	0.0112826	0.0599096	0.00547299	0.0490217	0.020633	0.010839	0.0109991	0.100054	0.00832277	0.266361	0.00821522
518	0.0144955	0.0104649	0.0117403	0.0460424	0.0790932	0.0096409	0.0152152	0.013393	0.0173555	0.028469	0.0300206	0.0175413	0.0115253	0.0129655	0.012874	0.0233986	0.0107156	0.0191986	0.0186434	0.0597456	0.0121563	0.0106274	0.00989169	0.0201773	0.0150036	0.017454	0.0194521	0.0390079	0.00513044	0.0371926	0.00719987	0.015231	0.00779078	0.0627447	0.00653395	0.0197287	0.0751734	0.414613	0.0231539	0.0506986	0.00696843	0.0490217	0.0373626	0.0115405	0.0125756	0.11539	0.0173907	0.276181	0.0108813
519	0.0268707	0.0164634	0.0176451	0.0714397	0.134078	0.0132646	0.0184883	0.0323214	0.031555	0.0313508	0.0397396	0.0212593	0.0191311	0.0212464	0.0193387	0.0442208	0.0250942	0.0163071	0.0470855	0.0395351	0.0164477	0.0213004	0.0177086	0.0468485	0.0119931	0.0222408	0.0463485	0.053758	0.010274	0.0357435	0.0227128	0.0233662	0.0134098	0.0610366	0.0149636	0.0273724	0.0816716	0.426169	0.019533	0.065694	0.0147135	0.036603	0.0756518	0.0220942	0.0236456	0.128473	0.0229967	0.31793	0.0184159
520	0.0330828	0.0350367	0.0354914	0.0952428	0.250725	0.0281057	0.0294289	0.0296053	0.0518491	0.0604901	0.0477318	0.0296556	0.0347218	0.0378713	0.0379035	0.0592767	0.0395689	0.0211285	0.0635727	0.0363807	0.0250609	0.0351985	0.0334159	0.0515851	0.0484149	0.031312	0.0373385	0.0838124	0.014785	0.0590948	0.0289484	0.0331115	0.0195353	0.0678818	0.0262512	0.0365832	0.112408	0.437665	0.0345775	0.0599096	0.0197265	0.0699366	0.0756518	0.0256246	0.0319863	0.136571	0.0663303	0.274544	0.0279374
521	0.0738061	0.0597913	0.0565436	0.123062	0.328243	0.0543041	0.0437166	0.0496116	0.0917539	0.081207	0.0578302	0.0512949	0.0641889	0.0605501	0.0725653	0.065339	0.0536751	0.047344	0.071875	0.0436617	0.0474311	0.0567642	0.051353	0.0753856	0.0423022	0.0673986	0.0754495	0.13907	0.0296724	0.0664609	0.027908	0.0413214	0.031099	0.0996619	0.0499264	0.0540875	0.125772	0.373787	0.0612923	0.0645354	0.0280245	0.0953569	0.0756518	0.0405178	0.0551784	0.141977	0.072083	0.265543	0.0392256
522	0.115443	0.0867255	0.0885301	0.158674	0.503517	0.0708345	0.0658238	0.0771921	0.13365	0.111195	0.0621213	0.0626817	0.0820643	0.0605501	0.0716239	0.0867232	0.0651055	0.0571238	0.0955923	0.0562625	0.0548275	0.0663907	0.0655165	0.120229	0.054543	0.0728252	0.0846193	0.143565	0.0350899	0.105233	0.0352005	0.0648558	0.0399965	0.152279	0.0709148	0.0639251	0.152805	0.256106	0.0718485	0.106129	0.0277726	0.108184	0.123456	0.057658	0.0636268	0.140819	0.0872506	0.22802	0.0520566
523	0.00789414	0.00348358	0.0029262	0.0278251	0.128885	0.00451503	0.00325192	0.00623631	0.00818617	0.0170037	0.0284082	0.00367608	0.00473011	0.005886	0.00275226	0.00580782	0.00178171	0.00286778	0.0106208	0.05057	0.00262099	0.00393052	0.00567714	0.0186181	0.00299078	0.00738542	0.0176738	0.012149	0.00170867	0.014182	0.00205444	0.00495849	0.00194469	0.0707438	0.0093403	0.00806759	0.0327366	0.420398	0.00460675	0.0674333	0.00198829	0.0040156	0.020633	0.00314005	0.0070635	0.108098	0.0125014	0.33345	0.00482778
524	0.0100923	0.0064733	0.0087964	0.0331702	0.139308	0.0063231	0.00759513	0.00623631	0.0112371	0.00847203	0.0284888	0.00736125	0.00757244	0.00470779	0.00918798	0.0233986	0.00982038	0.00957606	0.0159639	0.0614207	0.0101792	0.0102329	0.00567714	0.0155032	0	0.00950084	0.0176738	0.0223944	0.0047024	0.0170373	0.00308247	0.00930913	0.00462192	0.0616057	0.007469	0.0060472	0.038999	0.604004	0.0117971	0.0843381	0.00323208	0.036603	0.028974	0.00768547	0.00981758	0.145842	0.013199	0.406166	0.00700468
525	0.0149363	0.00896736	0.0132144	0.0506517	0.0985326	0.0144735	0.0152152	0.0107056	0.0197144	0.0141533	0.028086	0.0175413	0.0129498	0.0153292	0.012874	0.0175077	0.00982038	0.00861632	0.0106208	0.0570977	0.0121563	0.0122057	0.0141139	0.0279902	0.0180189	0.0169228	0.0158974	0.0327467	0.0047024	0.0242023	0.00823053	0.0139827	0.00852279	0.059899	0.0102765	0.0136354	0.062277	0.589132	0.019533	0.0749912	0.00721778	0.036603	0.0627961	0.0101377	0.0153374	0.150096	0.0118042	0.425209	0.0101538
526	0.00877313	0.00896736	0.00732665	0.0212904	0.0790932	0.00451503	0.00759513	0.00356061	0.00959362	0.0141533	0.0198985	0.00736125	0.0070985	0.00235287	0.00826743	0.0204498	0.00579679	0.00573991	0.0146261	0.0302334	0.00458945	0.0106274	0.00588768	0.0201773	0.00598661	0.0110889	0.00175819	0.00605433	0.0023498	0.014182	0.00308247	0.00402765	0.00170149	0.049704	0.0130876	0.00857305	0.0162257	0.604004	0.00665815	0.0645354	0.00173964	0.00804451	0.0164808	0.00488693	0.00824334	0.138888	0.00693242	0.464988	0.00434439
527	0.0162592	0.0194675	0.00732665	0.0356478	0.128885	0.0120562	0.0108579	0.013393	0.0173555	0.0170037	0.0235036	0.0119803	0.0184965	0.0129655	0.0165659	0.029316	0.0111634	0.0191986	0.017303	0.037477	0.00820425	0.0220927	0.0101026	0.0326909	0	0.0190484	0.014123	0.0327467	0.00256356	0.0170373	0.00823053	0.0114886	0.00584009	0.0423908	0.0234243	0.0105963	0.0162257	0.599081	0.0102539	0.0691744	0.00397875	0.0324865	0.0164808	0.0104883	0.018894	0.193511	0.00832277	0.526499	0.00845743
528	0.508466	0.454967	0.653756	0.471646	0.310132	0.425339	0.532776	0.54873	0.474141	0.707079	0.339787	0.4914	0.544411	0.574102	0.570522	0.644963	0.464893	0.494864	0.540485	0.27102	0.486911	0.500887	0.561311	0.562069	0.56551	0.535635	0.600719	0.483864	0.465597	0.495166	0.511948	0.46642	0.442204	0.502	0.634783	0.621736	0.474882	0.471732	0.397797	0.128138	0.50466	0.627481	0.450984	0.436347	0.576121	0.700359	0.482	0.465758	0.471562
529	0.704158	0.885747	0.824544	0.371524	0.280211	0.762782	0.750114	0.627653	0.685893	0.71848	0.282813	0.476514	0.800795	0.748703	0.827314	0.780621	0.550552	0.629223	0.506591	0.325908	0.464366	0.763854	0.799065	0.741509	0.594391	0.707032	0.747769	0.555837	0.491578	0.525202	0.586547	0.422283	0.439688	0.453736	0.822686	0.669272	0.48145	0.63748	0.386144	0.193305	0.447002	0.679589	0.366728	0.439007	0.728516	0.821355	0.38299	0.732063	0.439989
530	0.798942	0.905818	0.830085	0.389148	0.370786	0.855361	0.79403	0.609012	0.751552	0.683247	0.220764	0.387115	0.867025	0.849792	0.870794	0.767804	0.447948	0.549221	0.415007	0.416653	0.364792	0.807919	0.819099	0.798569	0.465953	0.694872	0.7417	0.47532	0.345244	0.382459	0.456859	0.329113	0.27852	0.77089	0.799823	0.633023	0.329182	0.604004	0.308787	0.253642	0.270468	0.726155	0.446884	0.361811	0.731695	0.801168	0.285486	0.766078	0.284904
531	0.425119	0.417925	0.578902	0.554094	0.449803	0.334401	0.394226	0.646336	0.561395	0.660191	0.412994	0.610738	0.460775	0.365844	0.443708	0.580136	0.613882	0.597584	0.723586	0.206253	0.68079	0.588011	0.547933	0.468509	0.664975	0.64349	0.533946	0.549879	0.655867	0.708226	0.659517	0.679265	0.668118	0.39601	0.639388	0.712269	0.589638	0.391346	0.645607	0.115622	0.692818	0.511082	0.591841	0.621503	0.645393	0.635535	0.693796	0.450288	0.635576
532	0.321173	0.346242	0.510799	0.558188	0.555605	0.257658	0.383863	0.516606	0.419166	0.624598	0.457102	0.555305	0.360265	0.385879	0.402439	0.572496	0.519096	0.460213	0.602164	0.336397	0.507771	0.433128	0.440879	0.38818	0.44356	0.517535	0.527703	0.627464	0.511482	0.607171	0.465324	0.520163	0.461232	0.503627	0.385624	0.534044	0.555549	0.344382	0.385126	0.0907915	0.537291	0.503431	0.442771	0.480737	0.520723	0.456981	0.571898	0.362733	0.527228
533	0.534643	0.497953	0.715834	0.487041	0.631976	0.382732	0.500691	0.553323	0.514093	0.626893	0.316707	0.538926	0.491652	0.493461	0.55732	0.635815	0.512887	0.465488	0.581375	0.336102	0.491719	0.531315	0.489712	0.521948	0.493281	0.532946	0.626926	0.58307	0.4948	0.521159	0.426219	0.490835	0.431879	0.559851	0.497306	0.53838	0.49449	0.408814	0.400823	0.115622	0.483711	0.611108	0.471279	0.426993	0.494131	0.554006	0.458125	0.437013	0.444815
534	0.722412	0.853179	0.78126	0.482661	0.328243	0.637802	0.631858	0.63373	0.662922	0.664469	0.270539	0.486169	0.722916	0.638499	0.667792	0.696452	0.533657	0.538805	0.531815	0.391007	0.483591	0.657967	0.656414	0.657314	0.525038	0.629422	0.638915	0.561752	0.480885	0.485428	0.529574	0.453263	0.434641	0.58287	0.656755	0.620975	0.472686	0.594123	0.439566	0.18298	0.437394	0.646503	0.526129	0.449258	0.603274	0.699651	0.439892	0.661593	0.44114
535	0.819221	0.824637	0.696805	0.374313	0.298119	0.673761	0.663706	0.502921	0.663087	0.535907	0.187413	0.390869	0.698389	0.672369	0.707616	0.614646	0.415005	0.428927	0.371971	0.371438	0.351839	0.67084	0.637667	0.667818	0.44356	0.561568	0.589326	0.442777	0.334561	0.365941	0.392803	0.307373	0.297766	0.740174	0.644599	0.475569	0.333844	0.488492	0.33402	0.261568	0.281269	0.382018	0.422015	0.341395	0.564353	0.65531	0.29429	0.647681	0.290418
536	0.308356	0.377811	0.723183	0.763562	0.509397	0.443794	0.488454	0.801883	0.621338	0.788957	0.607136	0.88856	0.500151	0.415386	0.540836	0.700479	0.705586	0.694447	0.917858	0.599591	0.830791	0.559945	0.594014	0.533818	0.711694	0.686779	0.682927	0.863073	0.759593	0.908081	0.696464	0.850974	0.783271	0.677852	0.709575	0.803347	0.935329	0.391346	0.786104	0.123959	0.817432	0.805209	0.922815	0.809401	0.764931	0.624797	0.91066	0.592404	0.846728
537	0.281176	0.217448	0.526742	0.719278	0.605448	0.262187	0.332063	0.609713	0.478494	0.670814	0.423401	0.642163	0.329137	0.3636	0.398062	0.700479	0.565248	0.404225	0.702335	0.318652	0.616638	0.487988	0.411355	0.521948	0.476975	0.547617	0.571843	0.729211	0.503274	0.700106	0.445466	0.608225	0.511789	0.497104	0.45824	0.561787	0.801571	0.454784	0.506929	0.0703362	0.566369	0.685354	0.849619	0.489964	0.469987	0.45385	0.735081	0.362733	0.578762
538	0.287438	0.254864	0.352691	0.610767	0.696493	0.18689	0.32346	0.418473	0.405384	0.603519	0.360118	0.391807	0.2584	0.355723	0.302327	0.49727	0.348019	0.304283	0.463608	0.204467	0.410821	0.442476	0.361579	0.392694	0.254581	0.406063	0.452613	0.569572	0.377971	0.499313	0.309163	0.401624	0.33167	0.438365	0.321386	0.413992	0.555549	0.267814	0.344974	0.117406	0.407389	0.624244	0.577738	0.332886	0.347212	0.35106	0.450055	0.254099	0.41557
539	0.264566	0.232659	0.343571	0.462772	0.723926	0.167512	0.233508	0.397314	0.306381	0.459486	0.29935	0.357766	0.222846	0.215698	0.305103	0.421799	0.375507	0.338191	0.520545	0.225028	0.393025	0.281306	0.275049	0.277928	0.334767	0.325081	0.474421	0.473175	0.328983	0.403294	0.351464	0.35632	0.313911	0.394835	0.227315	0.393277	0.416798	0.227019	0.333497	0.0726621	0.341453	0.407175	0.353738	0.287359	0.312685	0.344697	0.360242	0.254099	0.320315
540	0.42718	0.501761	0.553917	0.52449	0.610824	0.281727	0.382823	0.495591	0.477842	0.631456	0.314356	0.464106	0.463573	0.3636	0.415485	0.56993	0.399509	0.462854	0.550292	0.308562	0.450422	0.38864	0.41905	0.465685	0.435047	0.440236	0.522989	0.545884	0.399562	0.465707	0.426219	0.408341	0.384486	0.492732	0.358386	0.463895	0.555549	0.379649	0.441522	0.0949095	0.415075	0.559226	0.483285	0.446291	0.404494	0.449662	0.462139	0.3789	0.445045
541	0.652358	0.580305	0.627271	0.487041	0.509397	0.422325	0.423831	0.446184	0.577925	0.470755	0.238758	0.402085	0.480742	0.451525	0.517753	0.505652	0.39387	0.406992	0.47286	0.347294	0.40889	0.511268	0.480659	0.475535	0.417841	0.492459	0.450918	0.502863	0.357986	0.415096	0.364685	0.358519	0.335842	0.546525	0.457392	0.421802	0.468285	0.510512	0.361553	0.185408	0.329637	0.431941	0.471279	0.376456	0.455874	0.551197	0.36738	0.518448	0.34128
542	0.587439	0.559133	0.520135	0.371058	0.364693	0.434876	0.399379	0.346846	0.62968	0.392761	0.179563	0.325127	0.473441	0.429343	0.470405	0.415805	0.33457	0.354466	0.340901	0.338904	0.312504	0.451034	0.416687	0.442815	0.358921	0.413174	0.416507	0.3483	0.298924	0.29117	0.321631	0.285142	0.285032	0.608	0.400841	0.354571	0.361725	0.515955	0.245323	0.233513	0.266861	0.313406	0.426191	0.301062	0.380359	0.455938	0.297221	0.497662	0.277371
543	0.041538	0.0169639	0.131783	0.299822	0.328243	0.0181031	0.0492299	0.151031	0.0941909	0.323446	0.217431	0.229346	0.0172277	0.0414439	0.0565937	0.339101	0.0761201	0.0708718	0.330941	0.477485	0.158871	0.0363929	0.0451485	0.03583	0.122776	0.0989924	0.245247	0.429555	0.0788163	0.35234	0.0561504	0.176484	0.125347	0.337095	0.0747443	0.125728	0.539053	0.0679568	0.11283	0.0267931	0.135311	0.269757	0.274521	0.116987	0.0960214	0.0507551	0.239006	0.0399588	0.156899
544	0.0670567	0.0269912	0.0946714	0.312056	0.413435	0.0317504	0.0514378	0.138793	0.127253	0.163006	0.193178	0.136025	0.0353599	0.0354915	0.0612837	0.183782	0.0931716	0.0797414	0.208469	0.296219	0.110957	0.0483612	0.0575693	0.0945481	0.0822926	0.0798934	0.170169	0.316077	0.0739767	0.26648	0.0666828	0.136283	0.0851829	0.178104	0.0843338	0.0910272	0.331514	0.1422	0.0856305	0.029052	0.0843331	0.252208	0.149883	0.0803248	0.104164	0.0851698	0.171592	0.0893085	0.10602
545	0.0509141	0.0395709	0.0992864	0.366869	0.566895	0.0311427	0.0492299	0.105994	0.0898057	0.169154	0.177385	0.125303	0.03951	0.0509864	0.0575312	0.228316	0.0678555	0.0728408	0.204135	0.216231	0.0914509	0.047562	0.0552101	0.0547475	0.0637627	0.0995395	0.101204	0.279048	0.0680462	0.19689	0.0603591	0.113189	0.0676264	0.168471	0.0632677	0.0868422	0.317515	0.0938163	0.0813832	0.0610648	0.0948956	0.160106	0.158734	0.0796025	0.0846489	0.0730138	0.154598	0.0669154	0.120149
546	0.129998	0.0653695	0.167668	0.46099	0.687011	0.0628687	0.0824887	0.155744	0.168949	0.264997	0.18244	0.140908	0.083839	0.097765	0.143657	0.279223	0.147501	0.113433	0.231607	0.151101	0.145045	0.127772	0.110896	0.117012	0.129036	0.168303	0.185181	0.323	0.117289	0.230901	0.0995336	0.153911	0.112429	0.204718	0.128674	0.167544	0.317515	0.186895	0.134286	0.056449	0.122584	0.274138	0.21658	0.103881	0.136455	0.127317	0.170113	0.169259	0.157915
547	0.160993	0.127578	0.222542	0.496191	0.714953	0.10957	0.140628	0.242637	0.203356	0.323446	0.188722	0.205715	0.132232	0.120654	0.14937	0.291902	0.174559	0.140342	0.267752	0.147291	0.191077	0.156569	0.143929	0.189623	0.157272	0.194241	0.21711	0.36887	0.140849	0.244828	0.14652	0.175829	0.141848	0.213215	0.107429	0.193014	0.46387	0.227019	0.165522	0.0720803	0.163688	0.287264	0.234427	0.155023	0.138915	0.17101	0.23012	0.175632	0.206237
548	0.309242	0.244788	0.360261	0.426311	0.691773	0.217229	0.222372	0.291422	0.354491	0.344754	0.190294	0.270608	0.251062	0.233597	0.238681	0.38549	0.247203	0.279779	0.326662	0.187387	0.255053	0.271781	0.250626	0.287453	0.226416	0.330415	0.352438	0.479599	0.213446	0.305016	0.2268	0.236049	0.204947	0.304468	0.235973	0.270202	0.459442	0.320793	0.257667	0.106129	0.237373	0.373553	0.327546	0.237897	0.217733	0.309566	0.254537	0.28355	0.242286
549	0.400532	0.388658	0.418226	0.436291	0.491697	0.320037	0.357636	0.316506	0.485851	0.404579	0.17904	0.308662	0.37026	0.338714	0.339052	0.448461	0.285942	0.317907	0.359307	0.240552	0.294483	0.352293	0.329526	0.34078	0.260819	0.361604	0.35425	0.433974	0.238515	0.327997	0.282987	0.263747	0.238952	0.468929	0.313903	0.319715	0.414527	0.373787	0.250693	0.17328	0.256536	0.373553	0.362407	0.265972	0.320272	0.348068	0.275926	0.398179	0.272088
550	0.366487	0.372594	0.406506	0.319579	0.310132	0.281128	0.254588	0.274594	0.401686	0.317331	0.112136	0.305747	0.288047	0.262054	0.285609	0.32658	0.245813	0.247155	0.269196	0.177466	0.242295	0.257835	0.257499	0.318969	0.229552	0.28035	0.282587	0.292948	0.219	0.260297	0.220396	0.244535	0.226029	0.496012	0.251324	0.256526	0.312843	0.408814	0.222181	0.296849	0.212682	0.330731	0.305539	0.22216	0.256962	0.283972	0.23012	0.350556	0.233922
551	0.00789414	0.00149237	0.0117403	0.0783148	0.605448	0.00331029	0.0097698	0.0071292	0.0110022	0.0516892	0.274398	0.0119803	0.00331013	0.00235287	0.00458909	0.0382402	0.00356513	0	0.0253652	0.413948	0.00919142	0.00353717	0.00399351	0.00154477	0.0119931	0.0105594	0.0283723	0.0925255	0.00277734	0.0473758	0.00308247	0.00962031	0.00291779	0.121968	0.00373122	0.0100903	0.130251	0.00928194	0.00409427	0.00830913	0.00597134	0.0531836	0.0331624	0.00698543	0.00509874	0.00878567	0.0138968	0.00962923	0.00894195
552	0.00482057	0.00248778	0.0132144	0.0948059	0.431656	0.00240709	0.00868221	0.00891644	0.013823	0.0371326	0.15325	0.00736125	0.00189096	0.00706471	0.00642748	0.0472203	0.00356513	0.00478206	0.0280629	0.279378	0.00656021	0.00314389	0.0044143	0.00309081	0.00299078	0.00738542	0.0158974	0.0903422	0.00213607	0.045917	0.00411102	0.00651102	0.00437838	0.0351208	0.000932183	0.0095844	0.092573	0.028282	0.00717138	0.0138812	0.00522387	0.0448708	0.0373626	0.0080356	0.00627735	0.0102546	0.014595	0.00962923	0.00821522
553	0.00438186	0.00348358	0.0102676	0.122617	0.578068	0.000902408	0.00325192	0.00445202	0.00865519	0.0400324	0.137377	0.0110554	0.00236393	0.00117618	0.00642748	0.0442208	0.00445748	0.00286778	0.0294137	0.221896	0.00787531	0.00157141	0.00483516	0.00618661	0.0089874	0.00844284	0.0265845	0.0729976	0.00577267	0.0664609	0.00823053	0.00962031	0.00608382	0.0423908	0.007469	0.00857305	0.0838448	0.0578359	0.00563215	0.0206014	0.00846505	0.0531836	0.0373626	0.00488693	0.00784998	0.0120926	0.0208922	0.0235972	0.00845743
554	0.00657634	0.00447976	0.0102676	0.163688	0.497617	0.00331029	0.00542249	0.0187806	0.0110022	0.0604901	0.127162	0.0147584	0.00473011	0.00470779	0.00826743	0.065339	0.00982038	0.0172705	0.0307657	0.178058	0.0105085	0.00826166	0.00546661	0.0186181	0.0089874	0.0132084	0.014123	0.105692	0.00812927	0.0400952	0.00514011	0.0155432	0.00657137	0.0345634	0.00466506	0.0126218	0.0969578	0.0528251	0.0164348	0.0381256	0.0119617	0.0699366	0.0373626	0.0122423	0.00784998	0.0161434	0.0180904	0.0306724	0.0113665
555	0.017583	0.012463	0.0369871	0.222359	0.600038	0.0153805	0.0173968	0.026893	0.0246782	0.0752631	0.0940973	0.0231216	0.0165935	0.0224312	0.025821	0.0959616	0.0196905	0.0249935	0.0663359	0.15859	0.0267218	0.0252644	0.0234287	0.0217377	0.0270923	0.0355936	0.06267	0.116748	0.01457	0.0797968	0.0247894	0.0230526	0.0180635	0.0553581	0.0215416	0.0232921	0.0969578	0.0990799	0.0283384	0.0335812	0.0189737	0.0783732	0.0585306	0.0217414	0.0228529	0.0425117	0.0356791	0.0639649	0.0284269
556	0.0661577	0.0305086	0.0444847	0.311586	0.811165	0.0408783	0.0338176	0.0642815	0.0771734	0.135467	0.0867794	0.0703069	0.0438251	0.0366812	0.0556565	0.108342	0.0637314	0.0405198	0.108254	0.0923336	0.0457535	0.0679974	0.0562823	0.0753856	0.0637627	0.0668565	0.0717911	0.154844	0.034873	0.106739	0.0435609	0.0610236	0.0459463	0.0695983	0.0527806	0.0478943	0.191685	0.153239	0.0544538	0.0576017	0.0457295	0.0910977	0.0756518	0.0587332	0.0640298	0.0809851	0.0879752	0.106776	0.0547799
557	0.11817	0.117862	0.145796	0.391921	0.789459	0.0886422	0.133902	0.123769	0.138083	0.120271	0.118527	0.11364	0.110353	0.0917492	0.118929	0.212393	0.107978	0.0916019	0.163797	0.110245	0.108899	0.120072	0.111764	0.1444	0.110279	0.146791	0.157053	0.202754	0.0673879	0.152301	0.0804251	0.109297	0.0698784	0.134996	0.0824142	0.114657	0.228742	0.181234	0.101073	0.0547216	0.0807335	0.168834	0.145465	0.0937148	0.0850544	0.135799	0.121502	0.152627	0.0904357
558	0.172854	0.207789	0.239784	0.371524	0.705808	0.176437	0.186601	0.192577	0.213752	0.21237	0.134368	0.204731	0.199146	0.194129	0.172226	0.260158	0.167558	0.144336	0.247518	0.153742	0.183801	0.19588	0.175047	0.202539	0.201293	0.186516	0.230249	0.313767	0.113517	0.223164	0.164732	0.162412	0.139307	0.249114	0.226352	0.202565	0.263733	0.297208	0.136436	0.0984459	0.148579	0.19949	0.180931	0.157223	0.183665	0.221057	0.182694	0.230459	0.151057
559	0.264566	0.26541	0.281945	0.390073	0.497617	0.237044	0.235732	0.247348	0.343755	0.356854	0.140475	0.268648	0.253616	0.219283	0.254706	0.285566	0.231889	0.226269	0.292261	0.165066	0.221556	0.239017	0.226693	0.241175	0.251459	0.26183	0.262083	0.362029	0.180279	0.271115	0.199013	0.217742	0.20037	0.455433	0.213821	0.240169	0.359408	0.320793	0.180631	0.213392	0.188975	0.300355	0.278964	0.213731	0.230019	0.256655	0.233083	0.3212	0.225295
560	0.0030663	0.000497358	0.00439154	0.0603582	0.479804	0.000902408	0.00542249	0.00623631	0.00420488	0.028469	0.14582	0.00459652	0.00141809	0	0.00091702	0.026354	0.00178171	0.00286778	0.0226726	0.223835	0.00426121	0.00235752	0.00336247	0.00154477	0.00598661	0.00316161	0.0105801	0.0751536	0.000854148	0.0270788	0	0.00433787	0.000729019	0.0157719	0.000932183	0.00503786	0.0969578	0.0234782	0.00255777	0.0172368	0.00198829	0.0242894	0.00821449	0.00174378	0.00274373	0.00658473	0.00346215	0.0151868	0.0026536
561	0.00262797	0.000994814	0.00732665	0.0519125	0.45583	0.00240709	0.00542249	0.00266971	0.00467277	0.042938	0.158011	0.00367608	0.00189096	0	0.00550809	0.0204498	0.00311911	0.000955442	0.0132896	0.144656	0.00229314	0.00314389	0.00336247	0.00463809	0.0119931	0.00210714	0.0158974	0.0644097	0.00128136	0.0342958	0.00102695	0.00340738	0.00121519	0.0407092	0.00186478	0.00352496	0.112408	0.0139778	0.00255777	0.0127647	0.00273446	0.0161415	0.028974	0.00174378	0.00470603	0.00768482	0.00901843	0.0250074	0.00337802
562	0.0030663	0.00398162	0.0102676	0.0791771	0.346439	0.00270812	0.00433695	0.0017793	0.00373713	0.0170037	0.115542	0.0027562	0.00220626	0.00353008	0.00550809	0.0233986	0.00311911	0.00382468	0.0106208	0.116303	0.00688889	0.00432394	0.00315217	0.00463809	0.00299078	0.00685693	0.0070452	0.0516391	0.00363269	0.0270788	0.00102695	0.00402765	0.00291779	0.019065	0.00373122	0.00857305	0.0903858	0.0478478	0.00614508	0.031881	0.00298325	0.0242894	0.0123413	0.00488693	0.0035284	0.00695134	0.0097144	0.0292526	0.00313652
563	0.0017516	0.000497358	0.0117403	0.09568	0.340366	0.00300919	0.00108345	0.00534392	0.00514079	0.0227238	0.102376	0.00736125	0.00362561	0.00117618	0.00367048	0.0145724	0.00579679	0.00478206	0.0267134	0.117603	0.00393304	0.00314389	0.00567714	0.00928733	0.00598661	0.00950084	0.0319534	0.0327467	0.00299114	0.0285193	0.00308247	0.00713243	0.00535273	0.030669	0.0055993	0.0060472	0.0816716	0.104373	0.00717138	0.0432559	0.00821553	0.0202092	0.0123413	0.00838579	0.00431341	0.0187261	0.0097144	0.0500688	0.00652069
564	0.0109722	0.0064733	0.0146899	0.151856	0.449803	0.00752913	0.0141251	0.015187	0.011707	0.0575511	0.0923281	0.0175413	0.00994345	0.00235287	0.0110302	0.0233986	0.0120593	0.0114969	0.0253652	0.110533	0.00491775	0.0078676	0.0126353	0.00463809	0.0240633	0.0137386	0.039137	0.0665512	0.00791492	0.0430033	0.0102934	0.0118001	0.00827875	0.0295587	0.0121502	0.0095844	0.0751734	0.136717	0.0123118	0.0541462	0.00996284	0.0615395	0.020633	0.0161067	0.0102113	0.0320685	0.0222949	0.0765626	0.0145232
565	0.0180244	0.0144625	0.0384841	0.217697	0.637173	0.013869	0.0163058	0.0259899	0.0287064	0.0546174	0.0684984	0.0240534	0.0180206	0.0236164	0.0351104	0.0532369	0.0214902	0.0182344	0.0498221	0.0954728	0.0263895	0.0244711	0.0280989	0.0326909	0.0331635	0.033987	0.0572153	0.10349	0.01457	0.0517606	0.020638	0.0221123	0.0239567	0.0334494	0.0243663	0.0324845	0.101356	0.198275	0.0293769	0.0738262	0.0199774	0.0283819	0.0627961	0.0291612	0.0288052	0.0628015	0.0434743	0.11214	0.0247584
566	0.0643606	0.0501735	0.0505047	0.243874	0.745605	0.0460605	0.0459208	0.0468718	0.0674955	0.0871697	0.0685814	0.0674444	0.0491063	0.0617469	0.0669202	0.117671	0.0628158	0.0532077	0.0802141	0.0640771	0.0440771	0.0587678	0.0567112	0.0690209	0.0699265	0.0820712	0.0938211	0.105692	0.0288067	0.0723761	0.0435609	0.0460724	0.0419782	0.0542253	0.0423284	0.0458335	0.152805	0.169972	0.0492063	0.055873	0.0381251	0.0996244	0.0972612	0.0526464	0.0471566	0.0901233	0.0584448	0.130693	0.0513144
567	0.116352	0.124509	0.111629	0.325687	0.804101	0.107106	0.10815	0.108795	0.13562	0.14768	0.0956151	0.110731	0.111325	0.097765	0.109437	0.158459	0.101957	0.0965544	0.123819	0.106936	0.103416	0.116427	0.102873	0.1315	0.129036	0.106657	0.136493	0.19128	0.0645367	0.13247	0.0825439	0.0840996	0.0786513	0.104336	0.114182	0.0826625	0.132494	0.209725	0.0845682	0.0872687	0.0802196	0.108184	0.132242	0.0886421	0.0927687	0.146228	0.0930526	0.187631	0.082169
568	0.197932	0.169526	0.238218	0.366869	0.631976	0.173053	0.172031	0.161403	0.213999	0.277355	0.113668	0.16245	0.202215	0.18572	0.194116	0.228316	0.160559	0.139344	0.178173	0.139979	0.170985	0.182924	0.156333	0.183162	0.19186	0.178238	0.16642	0.25819	0.121062	0.183012	0.143308	0.150316	0.125855	0.282602	0.146091	0.143698	0.212485	0.261955	0.139124	0.166019	0.126218	0.208271	0.207658	0.143298	0.163536	0.198556	0.178992	0.25655	0.145981
569	0.215229	0.188935	0.208424	0.358476	0.491697	0.154574	0.175395	0.185015	0.282732	0.22785	0.101276	0.203746	0.181355	0.196529	0.18936	0.193308	0.169425	0.184327	0.215697	0.104351	0.163023	0.149672	0.156768	0.184778	0.157272	0.171063	0.132764	0.241979	0.143743	0.229353	0.17009	0.178776	0.152526	0.370597	0.173207	0.139994	0.263733	0.227019	0.176313	0.296849	0.138171	0.239029	0.256721	0.175934	0.178324	0.18381	0.193064	0.24512	0.161981
570	0	0.000994814	0.0102676	0.0493925	0.395167	0.000902408	0.00108345	0.00266971	0.00280203	0.028469	0.0670052	0.00183689	0.00173333	0.00117618	0.00183444	0.00872238	0.00311911	0.00191137	0.0146261	0.189167	0.000982386	0.00275067	0.00105022	0.00618661	0.00299078	0.00158013	0.00351846	0.0432024	0.000640576	0.0184673	0.00102695	0.000619002	0.00194469	0.021266	0.000932183	0.00150981	0.0665607	0.06288	0.00306978	0.02004	0.000745356	0.0120865	0.00821449	0.00209274	0.00117538	0.0124605	0.00415556	0.024302	0.00192948
571	0.00218974	0.000497358	0.00585836	0.0397919	0.268358	0.00210609	0.00433695	0.000889399	0.000700048	0.0255933	0.0533877	0.00459652	0.00236393	0.00470779	0.00275226	0.00290034	0.00133612	0.00286778	0.0213283	0.152714	0.00262099	0.00471742	0.00210094	0.00309081	0.00299078	0.00316161	0.0070452	0.0453056	0.000640576	0.0299612	0	0.00278734	0.00218791	0.0661674	0.000932183	0.00453342	0.114628	0.0478478	0.00306978	0.0301828	0.000248418	0.0283819	0.0247974	0.00279088	0.00235152	0.0124605	0.00415556	0.0313832	0.00144691
572	0.00438186	0.00199002	0.00439154	0.0561266	0.250725	0.00210609	0.00325192	0.00356061	0.00514079	0.0141533	0.0794088	0.00551753	0.00331013	0.00235287	0.00091702	0.026354	0.0026732	0.00191137	0.0106208	0.09633	0.00360493	0.00353717	0.00336247	0.00773636	0.0089874	0.00738542	0.0105801	0.0390079	0.00170867	0.0256398	0.00308247	0.0018577	0.00170149	0.0547916	0.007469	0.00402912	0.0795019	0.06288	0.00460675	0.0593323	0.00323208	0.0242894	0.00821449	0.00768547	0.0074567	0.0143009	0.0104107	0.0500688	0.0053113
573	0.00438186	0.00348358	0.0161668	0.0804717	0.176905	0.0039126	0.0097698	0.0071292	0.00724853	0.0198606	0.0613777	0.0119803	0.00473011	0.00470779	0.00918798	0.0352591	0.00579679	0.00286778	0.0079573	0.0931892	0.00919142	0.00589825	0.00399351	0.0108395	0.00299078	0.00791406	0.0070452	0.0686964	0.00427445	0.0328495	0.00411102	0.0114886	0.00486549	0.0604676	0.0027978	0.0126218	0.0708595	0.158794	0.0123118	0.0784906	0.00622056	0.0283819	0.0247974	0.00698543	0.00627735	0.0309529	0.014595	0.0706154	0.00845743
574	0.0096525	0.00796945	0.0132144	0.119055	0.286164	0.00903738	0.00650856	0.00891644	0.00982831	0.0255933	0.0612125	0.0110554	0.00994345	0.00353008	0.00734726	0.0322843	0.00579679	0.00861632	0.0186434	0.09633	0.00688889	0.0153655	0.0111576	0.0108395	0.00299078	0.0121484	0.0194521	0.0369168	0.00748629	0.0198987	0.00719987	0.00930913	0.00754683	0.0356784	0.0215416	0.0156643	0.0773358	0.267814	0.00614508	0.0843381	0.00646982	0.0242894	0.020633	0.0118913	0.0145479	0.0485037	0.0118042	0.0999113	0.01258
575	0.0184659	0.0144625	0.0146899	0.153218	0.431656	0.0111502	0.0163058	0.023283	0.0185345	0.0458494	0.0544559	0.0287206	0.0173863	0.00942359	0.0202637	0.0352591	0.0187912	0.0201634	0.0348293	0.083235	0.0167783	0.0213004	0.0194021	0.0264254	0.0150036	0.0265049	0.039137	0.0751536	0.0119913	0.0561572	0.0185651	0.0189812	0.0202715	0.0463234	0.0196603	0.0217641	0.062277	0.192576	0.0216012	0.0755739	0.0169678	0.0407312	0.0415742	0.015755	0.018894	0.0612922	0.030736	0.129915	0.0225606
576	0.0419838	0.0279958	0.0339969	0.15231	0.572497	0.0290165	0.0261419	0.035949	0.0403643	0.0546174	0.0580774	0.0287206	0.0305778	0.0390618	0.0276762	0.0592767	0.0314155	0.0346853	0.0594359	0.061281	0.0330461	0.0296312	0.0378901	0.03583	0.0362056	0.0447178	0.0463485	0.0751536	0.0208144	0.0561572	0.020638	0.0287044	0.0251865	0.0301137	0.0338048	0.0304381	0.0903858	0.215475	0.0413574	0.0529961	0.0192246	0.0407312	0.0415742	0.0415854	0.0399587	0.0821257	0.030736	0.161321	0.0298961
577	0.0765095	0.0755284	0.0778184	0.208855	0.626742	0.0696083	0.0624989	0.0725736	0.0844546	0.0546174	0.0768202	0.0626817	0.0810965	0.0737302	0.073507	0.105241	0.0770397	0.0551651	0.0816074	0.0760218	0.0652888	0.0885313	0.0775759	0.099353	0.0699265	0.0984455	0.0901367	0.121191	0.0450886	0.0812844	0.0687934	0.0629389	0.0469393	0.0474492	0.0680453	0.0566726	0.119077	0.238618	0.0570818	0.0972665	0.0434456	0.0783732	0.0885915	0.0569415	0.0583938	0.134256	0.072083	0.167669	0.0604837
578	0.127267	0.139857	0.127123	0.312997	0.78569	0.142552	0.146235	0.0929531	0.184292	0.190728	0.0966277	0.128224	0.152992	0.132712	0.133189	0.149	0.127013	0.10449	0.133769	0.115869	0.116793	0.148861	0.121099	0.157315	0.125905	0.130269	0.140225	0.170726	0.0812386	0.117303	0.0984698	0.0979676	0.0866919	0.171478	0.0949062	0.102037	0.200914	0.285433	0.111225	0.166019	0.0812475	0.108184	0.154306	0.102427	0.115588	0.158998	0.118572	0.223959	0.0942001
579	0.184713	0.158787	0.189601	0.366869	0.503517	0.144402	0.138386	0.150089	0.234521	0.187641	0.0961213	0.17325	0.170178	0.1508	0.156988	0.158459	0.143772	0.158326	0.20269	0.103059	0.140902	0.143182	0.139143	0.136335	0.138437	0.151752	0.168294	0.173002	0.128394	0.156894	0.129401	0.145092	0.121545	0.321417	0.131575	0.137879	0.224091	0.209725	0.134823	0.218267	0.115583	0.186335	0.21658	0.148792	0.140964	0.17799	0.173811	0.227208	0.148519
580	0.17331	0.132694	0.181763	0.28476	0.395167	0.090487	0.112624	0.139734	0.204099	0.221657	0.0584071	0.159508	0.118452	0.0941551	0.107539	0.202846	0.125154	0.129367	0.20269	0.057794	0.141937	0.119262	0.0883715	0.170238	0.1134	0.118176	0.116022	0.170726	0.111078	0.170703	0.104856	0.134654	0.120025	0.232673	0.120942	0.101512	0.217124	0.238618	0.132136	0.309571	0.106262	0.151395	0.21658	0.127206	0.123763	0.124236	0.137652	0.183624	0.117623
581	0.000875608	0.000497358	0.00732665	0.0306993	0.274275	0.00210609	0.00108345	0.00356061	0.00210107	0.0141533	0.0516639	0	0.00236393	0.005886	0.00275226	0.0116439	0.000445265	0.00191137	0.00529932	0.25041	0.00130998	0.00275067	0.00294188	0.0155032	0.00299078	0.00210714	0.00881163	0.0265227	0.000213502	0.00849012	0	0.000928591	0.000485981	0.0185154	0.00373122	0.00503786	0.0369073	0.0679568	0.0015342	0.0443984	0.000745356	0.0120865	0.00410066	0.00174378	0.00117538	0.0165121	0.00415556	0.0507952	0.000964468
582	0.0017516	0.000497358	0.0029262	0.0319339	0.149876	0.00361143	0.00216742	0.0017793	0.00326952	0.0255933	0.0390893	0.00183689	0.00409891	0.00353008	0.00275226	0.0204498	0.00133612	0.00286778	0.0146261	0.155504	0.00163763	0.00432394	0.00231115	0.0108395	0.00299078	0.0026343	0.00881163	0.053758	0.000427027	0.0113329	0.00102695	0.00154794	0.00243117	0.0553581	0.00373122	0.00251709	0.0474073	0.0885825	0.00204591	0.0610648	0.00173964	0.0242894	0.00821449	0.00279088	0.00274373	0.0194648	0.0152934	0.0602889	0.000964468
583	0.00262797	0.000994814	0.0102676	0.044789	0.134078	0.00602168	0.00216742	0.0017793	0.00607723	0.0198606	0.0545381	0.010131	0.00488793	0.00706471	0.00275226	0.026354	0.0026732	0.00382468	0.0146261	0.144071	0.00524611	0.00707966	0.00315217	0.00154477	0.0089874	0.00527234	0.014123	0.0285932	0.00106774	0.0314046	0.00205444	0.00464815	0.00364794	0.130249	0.00186478	0.00756228	0.0580088	0.120423	0.00563215	0.0972665	0.00323208	0.0202092	0.0123413	0.00383859	0.00549153	0.0376562	0.00762744	0.0968724	0.0053113
584	0.00525937	0.000994814	0.0132144	0.0595105	0.176905	0.0063231	0.00759513	0.00891644	0.00842066	0.0516892	0.0447903	0.00920721	0.00804647	0.0117844	0.00642748	0.0412274	0.00535025	0.00861632	0.0199852	0.0900542	0.00623159	0.0066858	0.00588768	0.0139474	0.0150036	0.00897177	0.0247986	0.053758	0.00406051	0.0242023	0.00205444	0.00775406	0.00608382	0.0655963	0.007469	0.0100903	0.0795019	0.181234	0.00819829	0.121574	0.0067191	0.0407312	0.028974	0.00943675	0.0094239	0.0530089	0.0104107	0.126808	0.00894195
585	0.00789414	0.0064733	0.020606	0.0770225	0.165992	0.0063231	0.00542249	0.00534392	0.012412	0.0255933	0.0454434	0.0156855	0.0102597	0.00706471	0.00826743	0.029316	0.00982038	0.00669824	0.032119	0.0772923	0.00919142	0.0133902	0.00736203	0.029556	0.00598661	0.00791406	0.0176738	0.0474129	0.00363269	0.0198987	0.00823053	0.0108656	0.00389139	0.0429518	0.0112132	0.00857305	0.0452991	0.238618	0.0112826	0.123959	0.00622056	0.036603	0.00410066	0.0111897	0.00981758	0.0692265	0.0166913	0.169259	0.0130656
586	0.0118525	0.00547634	0.0146899	0.0783148	0.304118	0.00903738	0.0119465	0.00981079	0.0171197	0.028469	0.0453617	0.0259188	0.0121583	0.00824391	0.0156424	0.0352591	0.00982038	0.0105363	0.0402645	0.0802608	0.00984985	0.00904997	0.0143252	0.0123929	0.0119931	0.0190484	0.0176738	0.0411032	0.00620094	0.0242023	0.0123583	0.015231	0.0109648	0.0317803	0.0149636	0.021255	0.0601409	0.303101	0.0184997	0.0949095	0.0117117	0.0324865	0.020633	0.0175138	0.0200809	0.0726348	0.0118042	0.177228	0.0118518
587	0.0268707	0.0204696	0.0399824	0.0978678	0.389072	0.0205251	0.0152152	0.040493	0.0355976	0.0458494	0.0469958	0.0296556	0.0313743	0.0236164	0.0295328	0.0382402	0.0336775	0.0288653	0.055309	0.064217	0.0347137	0.0264546	0.0306498	0.03583	0.0484149	0.0377373	0.0427394	0.049524	0.0162908	0.0488361	0.0175294	0.0243071	0.0269094	0.0362364	0.0300252	0.0376091	0.0495196	0.385502	0.0324957	0.0744086	0.0232429	0.0573562	0.0627961	0.0366073	0.0280106	0.103882	0.0321469	0.190841	0.0269587
588	0.0751576	0.0527023	0.0808741	0.149136	0.701171	0.0506383	0.0602839	0.0569346	0.075235	0.0634344	0.0726538	0.0579296	0.0616178	0.0462124	0.0584689	0.0592767	0.0637314	0.0483204	0.07604	0.0694049	0.0541541	0.0760395	0.0629371	0.0817622	0.0699265	0.0907955	0.069964	0.0816425	0.0387805	0.0783103	0.0435609	0.053377	0.0479327	0.0747601	0.0451754	0.0628878	0.148274	0.175593	0.0576077	0.117406	0.0454756	0.0741501	0.045797	0.0616025	0.0471566	0.121542	0.0756858	0.214229	0.0550276
589	0.119079	0.11684	0.117818	0.18617	0.705808	0.10803	0.0958633	0.0790417	0.134635	0.105164	0.0917388	0.102985	0.118776	0.117038	0.11608	0.111448	0.125154	0.0866555	0.0941897	0.0940452	0.102731	0.100646	0.103307	0.113797	0.1134	0.109946	0.112311	0.105692	0.0768357	0.126393	0.096343	0.0895752	0.0801575	0.127288	0.104537	0.0821404	0.12801	0.344382	0.10481	0.13412	0.0676536	0.121079	0.110326	0.0980683	0.0818112	0.152804	0.109069	0.202915	0.0854231
590	0.16373	0.133717	0.138006	0.258891	0.672478	0.135461	0.1496	0.118147	0.181322	0.193816	0.0868633	0.133098	0.144071	0.142359	0.155083	0.142709	0.126083	0.107469	0.175295	0.0926187	0.122638	0.137098	0.125662	0.150856	0.129036	0.151752	0.149568	0.188989	0.103767	0.12336	0.129401	0.132047	0.107876	0.25155	0.115148	0.105713	0.177895	0.279553	0.130525	0.195737	0.0964437	0.1039	0.167602	0.11954	0.122536	0.187302	0.131772	0.25655	0.119896
591	0.197932	0.14702	0.142679	0.255603	0.473833	0.110802	0.141749	0.130336	0.202861	0.129378	0.06991	0.15069	0.119749	0.114627	0.106591	0.171104	0.11772	0.117413	0.169543	0.0639371	0.131934	0.105094	0.107426	0.134723	0.104042	0.101181	0.140225	0.193572	0.111078	0.126393	0.101662	0.12879	0.100046	0.241196	0.111287	0.106239	0.196296	0.203992	0.125693	0.287134	0.10471	0.168834	0.212118	0.131225	0.126218	0.153578	0.142804	0.190038	0.127735
592	0.0017516	0	0	0.0319339	0.160586	0.00300919	0.00108345	0.0017793	0.000233315	0.0198606	0.0758193	0.000918158	0.00283699	0.005886	0.00183444	0.0145724	0.000890638	0.00286778	0.0079573	0.139833	0.000654859	0.00275067	0.00252137	0.0139474	0.00598661	0.00316161	0	0.0182832	0.0023498	0.00991073	0.00102695	0.00216752	0.000972089	0.0284494	0.00186478	0.00554246	0.0348198	0.0833792	0.000511245	0.0680135	0.00124243	0.0120865	0.00410066	0	0.00392086	0.0205733	0.00623772	0.0515222	0.00241219
593	0.00218974	0	0.00585836	0.0452066	0.155213	0.00300919	0.00433695	0.00534392	0.00233469	0.0198606	0.0411225	0.00459652	0.00646672	0.0106038	0.00275226	0.0145724	0.0026732	0.00286778	0.0159639	0.152714	0.00163763	0.00314389	0.00294188	0.00928733	0.00598661	0.00474443	0.0052808	0.0390079	0.000854148	0.0227663	0.00205444	0.00216752	0.00243117	0.0463234	0.00373122	0.00453342	0.0644169	0.109695	0.00358195	0.120978	0.000993876	0.0202092	0.00821449	0.00314005	0.00470603	0.0276102	0.00484929	0.0991509	0.00192948
594	0.00525937	0.00248778	0.0087964	0.0460424	0.103494	0.00481629	0.00650856	0.00534392	0.00607723	0.0313508	0.0500241	0.00736125	0.00852059	0.0106038	0.00550809	0.0204498	0.00535025	0.00573991	0.00662762	0.155063	0.00360493	0.00904997	0.00504563	0.0155032	0.00299078	0.00685693	0.00351846	0.0327467	0.00320497	0.0184673	0.00308247	0.00495849	0.0051091	0.114308	0.00653395	0.0060472	0.062277	0.232812	0.00717138	0.112651	0.0042277	0.0242894	0.0164808	0.00418797	0.00470603	0.0470041	0.013199	0.133029	0.00579496
595	0.00262797	0.00348358	0.0087964	0.0468788	0.103494	0.00692605	0.00542249	0.00266971	0.00607723	0.0227238	0.0392519	0.0027562	0.00551933	0.00353008	0.00826743	0.0175077	0.00356513	0.00286778	0.0132896	0.0943306	0.00623159	0.00865578	0.0044143	0.0139474	0.0210388	0.00897177	0.0052808	0.0580073	0.00320497	0.0242023	0.00411102	0.00526888	0.00462192	0.0868734	0.00653395	0.00655208	0.0516359	0.303101	0.00768476	0.119191	0.0067191	0.0242894	0.0331624	0.00663551	0.00824334	0.0624241	0.00901843	0.188433	0.00676266
596	0.00438186	0.00697192	0.0132144	0.0552824	0.165992	0.0063231	0.0097698	0.0116009	0.011942	0.0255933	0.040797	0.00920721	0.00915287	0.0153292	0.0101089	0.0412274	0.00803108	0.00573991	0.032119	0.0859308	0.0105085	0.0126005	0.00989169	0.0217377	0.00299078	0.00844284	0.0158974	0.0306678	0.00641511	0.0242023	0.0102934	0.0133588	0.00657137	0.059899	0.0112132	0.0111025	0.0665607	0.261955	0.00922579	0.136516	0.00971313	0.036603	0.0247974	0.010839	0.0129699	0.0733928	0.0166913	0.202108	0.00894195
597	0.0131736	0.00846836	0.0132144	0.0641812	0.160586	0.0102445	0.0152152	0.0178815	0.0190064	0.0371326	0.0409598	0.0166131	0.00915287	0.0141471	0.0165659	0.0472203	0.0151981	0.0182344	0.0294137	0.0801193	0.0174395	0.0177379	0.0145365	0.0311229	0.0150036	0.0259714	0.0230146	0.0474129	0.00684351	0.0371926	0.0102934	0.019607	0.011698	0.0474492	0.0112132	0.0131286	0.0601409	0.344382	0.0200498	0.104353	0.0152142	0.0573562	0.0247974	0.0192742	0.0212684	0.087455	0.0272138	0.209375	0.018903
598	0.0290875	0.0154628	0.0235724	0.0826327	0.322195	0.0162878	0.0206727	0.036857	0.0394101	0.0604901	0.0516639	0.0362144	0.0278712	0.0224312	0.0313907	0.0352591	0.0336775	0.0240266	0.0457189	0.0590483	0.03438	0.0320159	0.0270368	0.0484264	0.0270923	0.0350579	0.0517747	0.0925255	0.016506	0.0635107	0.020638	0.0287044	0.02888	0.0451985	0.0177805	0.0289047	0.0773358	0.320793	0.0298964	0.0726621	0.0260099	0.0490217	0.0885915	0.0305775	0.0327823	0.0981421	0.045606	0.215849	0.0306312
599	0.046892	0.0461308	0.0535219	0.104013	0.395167	0.0408783	0.0525424	0.0551016	0.0660469	0.0371326	0.0610473	0.0531883	0.0555176	0.0509864	0.0491038	0.0805881	0.0391152	0.0453924	0.0830016	0.0681412	0.0524715	0.0555626	0.0427983	0.0436954	0.0761033	0.0777169	0.0754495	0.094712	0.0337886	0.0532248	0.0414683	0.0448045	0.0479327	0.0627447	0.0451754	0.0448038	0.110191	0.326692	0.0570818	0.0744086	0.0386313	0.0699366	0.0670716	0.0480017	0.0363677	0.136185	0.0692048	0.21828	0.0461257
600	0.105455	0.0964115	0.113175	0.136048	0.532698	0.0932548	0.0869431	0.0883086	0.115956	0.0961477	0.0739026	0.100086	0.0896508	0.0773301	0.0848241	0.12391	0.0899396	0.0728408	0.0816074	0.0792706	0.0795297	0.0824831	0.0844822	0.105767	0.125905	0.0995395	0.0754495	0.136826	0.0551244	0.0977206	0.058254	0.0821694	0.0741366	0.0996619	0.0584967	0.0743198	0.101356	0.314894	0.0866933	0.130529	0.0607516	0.1039	0.158734	0.0806859	0.0801907	0.145842	0.0886999	0.22802	0.0769196
601	0.153696	0.127067	0.127123	0.211179	0.616166	0.12837	0.152965	0.111598	0.181817	0.163006	0.0852691	0.15069	0.133367	0.132712	0.129384	0.167939	0.119113	0.10449	0.126658	0.0901965	0.114046	0.124935	0.117625	0.107372	0.14785	0.134672	0.132764	0.173002	0.0834419	0.169166	0.0920924	0.110918	0.0929856	0.240587	0.11901	0.105713	0.159621	0.297208	0.138587	0.199995	0.0869066	0.0910977	0.163166	0.116258	0.116814	0.157836	0.145013	0.252465	0.106776
602	0.169205	0.133717	0.158285	0.226093	0.461845	0.10495	0.099212	0.106928	0.190729	0.14768	0.0685814	0.144819	0.110353	0.106193	0.11703	0.130163	0.118649	0.105483	0.162362	0.0646369	0.118855	0.107926	0.104607	0.134723	0.141573	0.111042	0.1309	0.166178	0.0935927	0.141608	0.104856	0.132698	0.097271	0.236325	0.119976	0.103087	0.217124	0.175593	0.135898	0.222535	0.0959276	0.125391	0.176484	0.112614	0.117631	0.13966	0.151647	0.193252	0.11737
603	0.000437756	0	0.00585836	0.0180414	0.118613	0.00240709	0.00325192	0	0.00163392	0.0141533	0.0617081	0.00367608	0.00473011	0.00235287	0.00091702	0.00580782	0.00178171	0	0.00662762	0.0977596	0.00426121	0.00196443	0.00378314	0.00928733	0.00299078	0.0026343	0.00351846	0.0265227	0.00106774	0.014182	0	0.000928591	0.000485981	0.0240234	0.00186478	0.00100639	0.0348198	0.0379955	0.00255777	0.056449	0.00173964	0.00804451	0.00821449	0.00174378	0.00313602	0.0154061	0.00484929	0.0602889	0.00168818
604	0.0017516	0.00149237	0.00585836	0.0270056	0.0936118	0.00541892	0.00325192	0.00534392	0.00256835	0.00281727	0.0345468	0.000918158	0.00362561	0.00824391	0.00091702	0.0116439	0.00311911	0.00478206	0.017303	0.111542	0.00458945	0.00589825	0.00210094	0.0139474	0	0.00105327	0.0070452	0.0390079	0.00256356	0.0127567	0.00102695	0.00433787	0.000972089	0.0407092	0	0.00503786	0.0369073	0.192576	0.00358195	0.0972665	0.00223698	0.0242894	0.0123413	0.00139488	0.00470603	0.0369102	0.0118042	0.111373	0.00241219
605	0.00394325	0.00398162	0.00439154	0.0439544	0.12373	0.00572028	0.00108345	0.00534392	0.00607723	0.0255933	0.040797	0.00828395	0.00536147	0.00353008	0.00550809	0.029316	0.0026732	0.00382468	0.0159639	0.177319	0.00787531	0.0078676	0.00462472	0.0170601	0.00598661	0.00791406	0.0123506	0.0327467	0.0023498	0.014182	0.00411102	0.0062004	0.00364794	0.108436	0.00373122	0.0095844	0.0223846	0.238618	0.00871196	0.0954985	0.00472572	0.0161415	0.0164808	0.00418797	0.0070635	0.0473789	0.00693242	0.171647	0.0074888
606	0.00921277	0.00398162	0.00439154	0.0439544	0.0887314	0.00752913	0.00759513	0.00981079	0.0107674	0.0141533	0.0450352	0.00920721	0.00725647	0.00824391	0.00734726	0.0412274	0.00982038	0.00573991	0.0240183	0.125278	0.0105085	0.00432394	0.00651942	0.0217377	0.0180189	0.0132084	0.00881163	0.0327467	0.00534449	0.0213317	0.00411102	0.00806496	0.00754683	0.0944185	0.0093403	0.0121152	0.0431949	0.297208	0.0107682	0.137116	0.00971313	0.0283819	0.0247974	0.0125932	0.0113931	0.0730138	0.0125014	0.230459	0.0101538
607	0.00613725	0.0064733	0.0132144	0.0506517	0.108494	0.00692605	0.00759513	0.00891644	0.0135878	0.0255933	0.0432404	0.0129058	0.00804647	0.0106038	0.0110302	0.0233986	0.0120593	0.0134196	0.0240183	0.0970446	0.0111675	0.0106274	0.0103136	0.0342599	0.00299078	0.00791406	0.0194521	0.0348297	0.00384659	0.0242023	0.00514011	0.00930913	0.00584009	0.070171	0.00653395	0.00705711	0.0516359	0.403003	0.0123118	0.118596	0.00821553	0.0407312	0.00821449	0.00768547	0.0149426	0.0806049	0.014595	0.248384	0.0120945
608	0.0149363	0.0114638	0.0295213	0.0791771	0.149876	0.0147758	0.00650856	0.0205802	0.0225492	0.0342387	0.0452801	0.0221902	0.0116835	0.0188782	0.0174898	0.0233986	0.0264472	0.0163071	0.0348293	0.0688431	0.0247289	0.0197165	0.0166508	0.0326909	0.0240633	0.020112	0.0247986	0.0516391	0.0126357	0.0386432	0.0237509	0.0243071	0.0207625	0.0638847	0.0215416	0.0176954	0.0708595	0.285433	0.0267816	0.106721	0.0154646	0.0490217	0.020633	0.0213888	0.0157323	0.0836473	0.0286218	0.232086	0.0223165
609	0.0193492	0.0179651	0.0191249	0.0620556	0.187947	0.0190111	0.0163058	0.0314156	0.0355976	0.0400324	0.0435665	0.0399732	0.0237363	0.0117844	0.0276762	0.0502257	0.0250942	0.0182344	0.0416263	0.0601642	0.0350474	0.0280425	0.0232166	0.0248617	0.0331635	0.0382736	0.0481556	0.0580073	0.0188746	0.0444595	0.0196013	0.0252485	0.0217448	0.0480125	0.0356967	0.0345328	0.0730146	0.303101	0.0324957	0.0761568	0.0247517	0.036603	0.045797	0.0295152	0.0244386	0.106947	0.0378018	0.234527	0.0313665
610	0.0428755	0.0441111	0.0535219	0.0865323	0.304118	0.0332702	0.0525424	0.0377654	0.0650817	0.084186	0.0559363	0.0494033	0.0521503	0.0378713	0.0444318	0.065339	0.0427473	0.0405198	0.0871902	0.0594667	0.0450828	0.045964	0.0438663	0.05633	0.0699265	0.0533359	0.0608503	0.0881623	0.0296724	0.0738579	0.0341574	0.0448045	0.0348022	0.0718902	0.0442261	0.0422316	0.110191	0.385502	0.0408351	0.0808273	0.0348375	0.0615395	0.0885915	0.0415854	0.044755	0.138888	0.0555847	0.268815	0.0493364
611	0.0991075	0.0821423	0.106995	0.117721	0.485759	0.0914095	0.0858291	0.0762677	0.110809	0.0931507	0.0714891	0.0875557	0.0888433	0.0701325	0.0725653	0.108342	0.0922479	0.0610454	0.0984001	0.0647769	0.0781702	0.0840953	0.0749888	0.0929476	0.0947054	0.0973518	0.0993566	0.114531	0.0498838	0.0917288	0.0540483	0.0699743	0.0563916	0.11137	0.0718718	0.0816184	0.123538	0.27368	0.069734	0.121574	0.0510665	0.0741501	0.127846	0.0695088	0.0777613	0.154739	0.0836309	0.297471	0.0657026
612	0.127267	0.0994729	0.141121	0.182024	0.449803	0.104334	0.100329	0.100399	0.171918	0.14768	0.0757359	0.121411	0.112944	0.0965615	0.11608	0.142709	0.102883	0.117413	0.125238	0.0774335	0.113016	0.115617	0.105474	0.120229	0.1134	0.114334	0.0975103	0.152584	0.0737569	0.12943	0.0878459	0.0928006	0.0771457	0.201686	0.0987563	0.0863195	0.177895	0.332591	0.10214	0.158167	0.0755977	0.0996244	0.123456	0.0966166	0.0980556	0.147775	0.15091	0.262272	0.0871767
613	0.163274	0.129624	0.130229	0.187553	0.45583	0.101871	0.13166	0.108795	0.18553	0.105164	0.0583247	0.139931	0.110353	0.0917492	0.111334	0.139568	0.104735	0.0916019	0.148037	0.0630978	0.108899	0.102668	0.0974578	0.110584	0.107159	0.108849	0.134628	0.200457	0.0783761	0.159959	0.0783074	0.102172	0.0967666	0.212001	0.0997193	0.103612	0.221767	0.22124	0.115507	0.222535	0.0727765	0.12971	0.158734	0.100247	0.11518	0.150096	0.131772	0.191644	0.0989741
614	0.00131356	0.000994814	0.00146235	0.0192583	0.0696206	0.00240709	0.00433695	0.00445202	0.00186748	0.0113094	0.0432404	0	0.00252161	0.00117618	0	0.0116439	0.00311911	0.000955442	0.00662762	0.0772923	0.00262099	0.00275067	0.00105022	0.00309081	0.00598661	0.00210714	0.0070452	0.00808143	0.000427027	0.00849012	0.00308247	0.00154794	0.000485981	0.0234713	0.00186478	0	0.0369073	0.109695	0.0015342	0.0375568	0.00124243	0.0202092	0	0.00104606	0.00313602	0.0202037	0.00762744	0.0773084	0.00144691
615	0.00218974	0.00199002	0.0029262	0.0168263	0.0838917	0.00331029	0.00108345	0.00266971	0.00116692	0.00281727	0.0406343	0.0027562	0.00267929	0.00353008	0.00183444	0.00290034	0.00178171	0	0.00662762	0.120062	0.00229314	0.00432394	0.0035728	0.00773636	0.00299078	0.00580039	0.0105801	0.0265227	0.00192236	0.00423782	0	0.00402765	0.00194469	0.0587623	0.0027978	0.00352496	0.0223846	0.227019	0.00255777	0.0627992	0.00173964	0.0120865	0.0123413	0.00314005	0.00509874	0.0391489	0.0097144	0.126808	0.00289504
616	0.00482057	0.00199002	0.00439154	0.0410388	0.0985326	0.00481629	0.00542249	0.00981079	0.00748289	0.0141533	0.0420996	0.00736125	0.00473011	0.005886	0.0101089	0.0204498	0.00758402	0.00861632	0.0159639	0.182942	0.00327689	0.00865578	0.00567714	0.0201773	0	0.0100301	0.0176738	0.0411032	0.00256356	0.0184673	0.00308247	0.0068217	0.00364794	0.0984953	0.00466506	0.00705711	0.0223846	0.338488	0.00563215	0.081412	0.00522387	0.0242894	0.00821449	0.00523651	0.00824334	0.0658229	0.0097144	0.185226	0.00313652
617	0.00789414	0.004978	0.00732665	0.0414547	0.0790932	0.0108483	0.00650856	0.0116009	0.0135878	0.028469	0.043485	0.00551753	0.00757244	0.00353008	0.00918798	0.029316	0.00713705	0.0114969	0.017303	0.152861	0.0105085	0.00944422	0.00799418	0.0232991	0.00299078	0.0126783	0.0176738	0.0453056	0.00727201	0.0184673	0.0123583	0.00993155	0.00608382	0.0938369	0.007469	0.0111025	0.0773358	0.505044	0.0102539	0.103171	0.00622056	0.0161415	0.020633	0.0122423	0.0117872	0.0783253	0.0104107	0.250016	0.00821522
618	0.0144955	0.00697192	0.0191249	0.0527539	0.0603158	0.00572028	0.0097698	0.0214806	0.0157061	0.0400324	0.0394957	0.0119803	0.0115253	0.00706471	0.0101089	0.0204498	0.0134039	0.0163071	0.00928835	0.105499	0.0144658	0.0126005	0.00989169	0.0326909	0.0119931	0.0132084	0.0158974	0.0432024	0.00812927	0.0270788	0.00823053	0.0158555	0.012676	0.0799399	0.0149636	0.0151569	0.0369073	0.367918	0.019533	0.119787	0.0117117	0.0531836	0.0247974	0.0136466	0.0133643	0.0847891	0.0208922	0.258184	0.015982
619	0.019791	0.00747064	0.0161668	0.0582403	0.0985326	0.0120562	0.0173968	0.0178815	0.0225492	0.0400324	0.035924	0.0324635	0.016435	0.0117844	0.0165659	0.0382402	0.0187912	0.0134196	0.0484532	0.0590483	0.0177702	0.0185291	0.0181319	0.0311229	0.0119931	0.0238389	0.0230146	0.0644097	0.0124209	0.0285193	0.0154595	0.0261904	0.015368	0.0570591	0.0177805	0.0268619	0.0860216	0.350273	0.0226362	0.125749	0.0169678	0.0531836	0.0331624	0.0185699	0.0161272	0.0996718	0.0342654	0.293377	0.0210967
620	0.0237707	0.0219733	0.0354914	0.0633304	0.118613	0.022949	0.0217657	0.023283	0.0355976	0.028469	0.0401462	0.0249858	0.0301	0.0343022	0.0239672	0.056254	0.0296076	0.0269285	0.0608138	0.0522335	0.029715	0.0304259	0.0234287	0.0389732	0.0270923	0.0286401	0.0301619	0.0601377	0.0158605	0.0357435	0.026868	0.0318513	0.0266632	0.0695983	0.0281375	0.0273724	0.038999	0.420398	0.0324957	0.117406	0.0237457	0.0531836	0.0542755	0.0291612	0.0228529	0.107714	0.0356791	0.308932	0.0276926
621	0.0451061	0.0471411	0.0580562	0.0948059	0.233292	0.0457554	0.0514378	0.0606052	0.0740242	0.066384	0.0566771	0.0456257	0.0545552	0.0426355	0.0575312	0.0412274	0.0564141	0.0512517	0.071875	0.0533437	0.050454	0.0567642	0.0485702	0.0658432	0.0514771	0.0554948	0.0681383	0.0816425	0.0327047	0.076825	0.036244	0.0486105	0.0323328	0.070171	0.0480251	0.0520213	0.0947637	0.449095	0.0460635	0.0843381	0.0383782	0.0910977	0.0885915	0.0472879	0.0495606	0.152804	0.0591605	0.292558	0.042673
622	0.0909587	0.0867255	0.0808741	0.113728	0.322195	0.0831107	0.0747037	0.0781167	0.109095	0.132421	0.0731532	0.065538	0.0891663	0.0821332	0.0791617	0.102143	0.071067	0.0590839	0.092788	0.058212	0.0713829	0.0804685	0.0648715	0.105767	0.0668429	0.088067	0.103053	0.094712	0.0459598	0.106739	0.0529978	0.0607045	0.0506665	0.121968	0.0709148	0.0722378	0.112408	0.379649	0.0776716	0.112057	0.0459833	0.0868473	0.114695	0.0626793	0.0628211	0.157449	0.0829075	0.316295	0.0629676
623	0.133186	0.14088	0.119367	0.160496	0.42559	0.10495	0.111505	0.0966738	0.156095	0.126339	0.0659277	0.107824	0.113592	0.0941551	0.111334	0.117671	0.0927097	0.0916019	0.11249	0.0758808	0.0853142	0.102668	0.0926964	0.11862	0.0822926	0.101728	0.0717911	0.121191	0.0616881	0.11428	0.0783074	0.0937688	0.0741366	0.178104	0.0872149	0.0842293	0.116851	0.350273	0.0994722	0.175703	0.0607516	0.12971	0.163166	0.0929897	0.0972418	0.169072	0.102507	0.286825	0.0784185
624	0.179696	0.12809	0.136449	0.15458	0.346439	0.103411	0.105915	0.105061	0.197662	0.123303	0.0560186	0.108792	0.103069	0.0821332	0.101852	0.114557	0.0954818	0.108463	0.130922	0.0623988	0.0931576	0.107117	0.0892362	0.1444	0.0791964	0.0913415	0.106753	0.134584	0.0687046	0.121845	0.0825439	0.09022	0.0713807	0.216253	0.0833739	0.0857968	0.19399	0.22124	0.116043	0.174492	0.0650954	0.134036	0.105963	0.0879181	0.0907371	0.126546	0.134711	0.21747	0.0866755
625	0.00262797	0.000497358	0.0102676	0.0144012	0.0696206	0.0039126	0.00325192	0	0.00210107	0.0113094	0.0402275	0.00183689	0.00252161	0.00470779	0.00550809	0.00872238	0.00356513	0.00286778	0.00529932	0.139687	0.00294891	0.00550457	0.00231115	0.0139474	0.0089874	0.00316161	0.00881163	0.0182832	0.000854148	0.00565365	0	0.0024774	0.00121519	0.0661674	0.000932183	0.00251709	0.0285828	0.285433	0.00614508	0.0529961	0.000745356	0.00804451	0	0.00209274	0.00470603	0.065445	0.00207631	0.186829	0.00337802
626	0.00394325	0.00398162	0.0102676	0.0368891	0.0743361	0.00331029	0.0097698	0.00623631	0.00677991	0.0198606	0.0442191	0.00828395	0.00520361	0.00824391	0.00642748	0.00580782	0.0066902	0.00382468	0.0186434	0.173919	0.00623159	0.00550457	0.00525611	0.00928733	0.00299078	0.00950084	0.0247986	0.0244564	0.00213607	0.0227663	0.00411102	0.00651102	0.00437838	0.107849	0.0055993	0.0141425	0.0244463	0.477341	0.00973976	0.0802428	0.0044767	0.0120865	0.0123413	0.00663551	0.0106052	0.0787051	0.0118042	0.265543	0.00773091
627	0.0100923	0.00796945	0.0117403	0.0506517	0.0557269	0.00813233	0.00759513	0.00981079	0.0149997	0.028469	0.0444638	0.0129058	0.00978531	0.005886	0.012874	0.026354	0.0111634	0.0105363	0.0280629	0.132981	0.0111675	0.0133902	0.0109465	0.0217377	0.0210388	0.0105594	0.0230146	0.0203367	0.00748629	0.0270788	0.0102934	0.0139827	0.0114536	0.0868734	0.0130876	0.0111025	0.0431949	0.437665	0.0128267	0.105537	0.0092138	0.0283819	0.0331624	0.00978721	0.0129699	0.0912675	0.0159922	0.302384	0.0120945
628	0.0149363	0.00946645	0.0235724	0.0544389	0.108494	0.0111502	0.00868221	0.0223816	0.0175912	0.0198606	0.0338992	0.0175413	0.00962719	0.00942359	0.0137964	0.0382402	0.010268	0.0153442	0.0484532	0.0894848	0.0190937	0.0181335	0.0130576	0.0342599	0.00598661	0.0163917	0.0301619	0.0516391	0.00791492	0.0299612	0.00411102	0.0174177	0.0119425	0.0834028	0.0130876	0.0227826	0.0474073	0.499551	0.0138569	0.117406	0.0104624	0.0161415	0.045797	0.0185699	0.0208725	0.103882	0.0194907	0.314659	0.0167119
629	0.0193492	0.0144625	0.0220885	0.0582403	0.103494	0.0178004	0.00650856	0.0178815	0.0237317	0.0255933	0.0337373	0.020329	0.016435	0.0141471	0.0193387	0.026354	0.0219403	0.0153442	0.0334735	0.0551499	0.021412	0.0252644	0.0185552	0.0405463	0.0210388	0.023306	0.0355417	0.0558808	0.00963033	0.0400952	0.0113256	0.0217989	0.0165928	0.0724638	0.0196603	0.021255	0.0773358	0.589132	0.0184997	0.122766	0.0164666	0.0283819	0.045797	0.018922	0.0200809	0.123466	0.0335589	0.320383	0.0186594
630	0.0308624	0.026489	0.0339969	0.0633304	0.155213	0.0262848	0.0316224	0.0350415	0.0398871	0.0313508	0.0385206	0.0287206	0.0296222	0.0224312	0.0202637	0.056254	0.03232	0.0201634	0.0525633	0.0402219	0.0307137	0.0280425	0.0227925	0.0374011	0.0150036	0.0270385	0.0337466	0.0644097	0.0205988	0.0430033	0.0247894	0.0315364	0.0190446	0.0616057	0.0243663	0.0289047	0.088202	0.563683	0.0371826	0.100807	0.0255065	0.0531836	0.0500309	0.0263315	0.0331804	0.127317	0.0420546	0.373251	0.0328378
631	0.0500198	0.0441111	0.0580562	0.0826327	0.18241	0.0555266	0.041514	0.0459594	0.0602612	0.0487665	0.0492869	0.0446824	0.0534327	0.0509864	0.0519104	0.0805881	0.0527627	0.0366286	0.0566835	0.0378883	0.0470955	0.0479616	0.04408	0.0769787	0.0514771	0.0668565	0.0717911	0.0969017	0.0259955	0.076825	0.0320724	0.0375282	0.0360379	0.0713169	0.046125	0.0499569	0.123538	0.553282	0.042925	0.106721	0.0267651	0.0741501	0.110326	0.0412295	0.0507634	0.144296	0.0713631	0.373251	0.0367665
632	0.0982014	0.086216	0.0992864	0.101376	0.304118	0.0769697	0.0813758	0.0808926	0.106647	0.0931507	0.058572	0.0683981	0.08739	0.0773301	0.0725653	0.0867232	0.0655637	0.0659547	0.0663359	0.0580726	0.0625848	0.0760395	0.0745577	0.099353	0.054543	0.0842503	0.0809474	0.0881623	0.044653	0.087246	0.0414683	0.0568787	0.0392537	0.137372	0.0604043	0.0665201	0.132494	0.426169	0.0644548	0.14552	0.0381251	0.0699366	0.0929222	0.0544351	0.0741207	0.146228	0.0829075	0.368401	0.0545322
633	0.138196	0.121441	0.114722	0.153672	0.328243	0.107106	0.120458	0.0808926	0.149428	0.156868	0.0559363	0.0894796	0.107924	0.114627	0.105643	0.12391	0.0857882	0.0728408	0.128079	0.0614207	0.0876993	0.119667	0.0933454	0.115404	0.0853916	0.101181	0.121594	0.125644	0.0575294	0.102225	0.0550991	0.0834561	0.0548969	0.151682	0.0843338	0.0868422	0.132494	0.379649	0.0952073	0.210955	0.0464912	0.0910977	0.110326	0.0741909	0.0903309	0.156674	0.11053	0.33345	0.0754214
634	0.155064	0.109174	0.128676	0.1678	0.187947	0.097562	0.109268	0.0873805	0.188748	0.0782326	0.0472411	0.0952597	0.102584	0.0941551	0.0772759	0.111448	0.0954818	0.0866555	0.105435	0.0502929	0.0788499	0.100646	0.0883715	0.134723	0.0884935	0.100634	0.0938211	0.175281	0.0588421	0.147715	0.058254	0.0795976	0.0541499	0.182931	0.0814547	0.0810965	0.168741	0.27368	0.10481	0.226194	0.050049	0.125391	0.105963	0.0864704	0.0915496	0.1304	0.119305	0.241043	0.077669
635	0.00613725	0.00199002	0.00732665	0.0172311	0.0205635	0.00300919	0.00325192	0.000889399	0.00443881	0.0056413	0.0320392	0.000918158	0.00473011	0.00353008	0.00458909	0.0204498	0.000890638	0.00191137	0.0106208	0.104494	0.000982386	0.00511096	0.00336247	0.00928733	0.00598661	0.00580039	0.0123506	0.0182832	0.000427027	0.00565365	0.00205444	0.00216752	0.00121519	0.0474492	0.00186478	0.00402912	0.0265124	0.454784	0.00409427	0.0495511	0.00198829	0.00804451	0.00821449	0.00348929	0.00470603	0.0639341	0.00276907	0.252465	0.00241219
636	0.00613725	0.000497358	0.00585836	0.0290557	0.0422167	0.00481629	0.00325192	0.00445202	0.00842066	0.0113094	0.0385206	0.00736125	0.00678259	0.00235287	0.00183444	0.0233986	0.00445748	0.00286778	0.0079573	0.155357	0.00458945	0.00550457	0.00567714	0.0186181	0.0119931	0.00897177	0.0070452	0.0244564	0.001495	0.0184673	0.00411102	0.00340738	0.00243117	0.0661674	0.00653395	0.00705711	0.0203272	0.553282	0.0102539	0.0843381	0.00273446	0.0040156	0.00410066	0.00453742	0.00667039	0.0924123	0.0104107	0.346489	0.00700468
637	0.0122928	0.00398162	0.0102676	0.0339953	0.0422167	0.0096409	0.00759513	0.0124967	0.0147643	0.0227238	0.0329284	0.010131	0.00615088	0.00942359	0.00642748	0.0233986	0.0066902	0.00478206	0.0213283	0.119628	0.0101792	0.00904997	0.00778344	0.0201773	0.0089874	0.0121484	0.0176738	0.0306678	0.00406051	0.0227663	0.00514011	0.0114886	0.00827875	0.0570591	0.0102765	0.0141425	0.038999	0.515955	0.0128267	0.065694	0.00696843	0.0324865	0.0164808	0.0080356	0.0102113	0.111166	0.0125014	0.399779	0.00966897
638	0.0149363	0.0104649	0.0117403	0.0377176	0.0696206	0.00903738	0.0108579	0.013393	0.0218401	0.0227238	0.0263153	0.0175413	0.0123166	0.0106038	0.00918798	0.0322843	0.017443	0.0172705	0.032119	0.0640771	0.0138056	0.0126005	0.00925901	0.0170601	0.00598661	0.0147994	0.014123	0.0411032	0.00898688	0.0227663	0.00514011	0.0124234	0.00779078	0.059899	0.0149636	0.0136354	0.0516359	0.599081	0.0164348	0.101988	0.0104624	0.0120865	0.0415742	0.015052	0.0141533	0.143523	0.0258069	0.433087	0.0147663
639	0.0233282	0.0184658	0.0235724	0.0552824	0.0696206	0.0178004	0.0141251	0.0187806	0.028232	0.0342387	0.0267175	0.0193993	0.0177034	0.0224312	0.0137964	0.0382402	0.0228409	0.0191986	0.0240183	0.0366547	0.0174395	0.0177379	0.0168623	0.0311229	0.00598661	0.0265049	0.0265845	0.0348297	0.0111325	0.0270788	0.0185651	0.0230526	0.0146335	0.0621751	0.0224828	0.021255	0.0516359	0.57905	0.0221187	0.090204	0.0159656	0.0615395	0.028974	0.0213888	0.0173125	0.136571	0.0201913	0.418882	0.0184159
640	0.0410923	0.0345333	0.0295213	0.0633304	0.144574	0.025678	0.0294289	0.035949	0.0415577	0.0516892	0.0285694	0.0240534	0.0344029	0.0283615	0.0332499	0.0233986	0.0305114	0.0366286	0.0511921	0.0262891	0.0283841	0.0264546	0.0257628	0.0484264	0.0180189	0.0302428	0.0337466	0.0558808	0.018013	0.0473758	0.0164942	0.0321663	0.0190446	0.0542253	0.0347506	0.0278831	0.062277	0.537455	0.0267816	0.108498	0.0152142	0.0573562	0.028974	0.0238586	0.0284078	0.163646	0.037094	0.441711	0.026225
641	0.0729055	0.0476463	0.0656358	0.0705833	0.193515	0.0506383	0.0349158	0.035949	0.0711205	0.081207	0.0390081	0.0399732	0.0569615	0.0474054	0.0706827	0.0714229	0.0450201	0.0288653	0.0498221	0.0310512	0.042402	0.0479616	0.0436527	0.08815	0.0668429	0.0495619	0.0754495	0.0773131	0.0218929	0.0694161	0.0196013	0.0419543	0.0293729	0.0839807	0.0508775	0.0427458	0.0947637	0.613746	0.0486822	0.112057	0.0252549	0.065733	0.0585306	0.0358971	0.0543751	0.173724	0.0470284	0.427576	0.0343102
642	0.109993	0.101004	0.0931347	0.105334	0.280211	0.0895646	0.0847154	0.0624426	0.114485	0.081207	0.0520741	0.0607796	0.0953061	0.0929521	0.0829358	0.0683783	0.062358	0.0532077	0.0816074	0.0573761	0.0528079	0.0921633	0.069604	0.110584	0.0453566	0.0711962	0.0882963	0.112317	0.0383461	0.0694161	0.0393773	0.0530589	0.0323328	0.121378	0.0737866	0.0566726	0.105767	0.414613	0.0560302	0.175703	0.0335742	0.0826057	0.105963	0.0501443	0.0680621	0.170235	0.0627424	0.374059	0.0545322
643	0.142297	0.115306	0.130229	0.111514	0.274275	0.104026	0.109268	0.0864528	0.144986	0.144622	0.0526487	0.0885175	0.103069	0.0905466	0.0876579	0.108342	0.0761201	0.0659547	0.11249	0.0586301	0.0768114	0.0889347	0.0851302	0.128278	0.054543	0.0886125	0.0791134	0.125644	0.044653	0.0962211	0.0477511	0.0651754	0.0506665	0.160064	0.0699581	0.0618509	0.130251	0.338488	0.0840371	0.246933	0.0436993	0.0910977	0.114695	0.0655528	0.0797857	0.153578	0.0916009	0.330186	0.0639618
644	0.13273	0.0902924	0.103909	0.125294	0.139308	0.0831107	0.0925165	0.0845982	0.13833	0.0961477	0.0380334	0.0703069	0.0798063	0.07493	0.0763334	0.127034	0.0774996	0.0698878	0.0955923	0.0431107	0.0696887	0.0836922	0.0702498	0.125057	0.0423022	0.0668565	0.0809474	0.112317	0.044653	0.0753409	0.0383325	0.0651754	0.0444575	0.154672	0.0766604	0.0649628	0.121306	0.186895	0.0644548	0.246323	0.0393908	0.134036	0.105963	0.0616025	0.083027	0.112702	0.0858021	0.239413	0.0622221
645	0.00701551	0.004978	0.00439154	0.0139977	0.0887314	0.00421379	0.00108345	0.00356061	0.00490676	0.0113094	0.0275223	0	0.0056772	0.00706471	0.00458909	0.00580782	0.0066902	0.00382468	0.00928835	0.0794121	0.00163763	0.0066858	0.00378314	0.0155032	0	0.00210714	0.0070452	0.00808143	0.000854148	0.00141098	0	0.00216752	0.00145832	0.0547916	0.00466506	0.00554246	0.00605047	0.488492	0.00306978	0.0749912	0.00223698	0.0040156	0.00410066	0.00279088	0.0058844	0.0787051	0.00138388	0.340789	0.00217082
646	0.0096525	0.0104649	0.0117403	0.0261868	0.0377993	0.00511759	0.00542249	0.00623631	0.00842066	0.0056413	0.0323624	0.00367608	0.00867864	0.00470779	0.00550809	0.0116439	0.0066902	0.00382468	0.0132896	0.119628	0.00491775	0.0106274	0.00588768	0.0170601	0.0119931	0.0026343	0.0070452	0.012149	0.00277734	0.00707109	0.00308247	0.00340738	0.00194469	0.0491399	0.0055993	0.0100903	0.0369073	0.548036	0.00460675	0.105537	0.00248571	0.0161415	0.020633	0.00348929	0.00863678	0.101585	0.00832277	0.396578	0.00555311
647	0.0114123	0.00846836	0.00732665	0.0323458	0.0790932	0.00903738	0.00650856	0.0107056	0.0201865	0.0227238	0.0270393	0.00643911	0.0104179	0.00470779	0.0119519	0.0116439	0.00847825	0.00861632	0.0146261	0.0977596	0.00557454	0.0122057	0.00841571	0.0139474	0	0.00897177	0.0123506	0.0162341	0.00299114	0.0127567	0.00102695	0.0068217	0.0051091	0.0356784	0.0130876	0.0131286	0.0244463	0.515955	0.00922579	0.0972665	0.00497478	0.0161415	0.0164808	0.00908636	0.0117872	0.126931	0.0166913	0.50959	0.0074888
648	0.0184659	0.0114638	0.0161668	0.0373033	0.0466772	0.0153805	0.00542249	0.00623631	0.0206588	0.00847203	0.0194987	0.00920721	0.0116835	0.0141471	0.012874	0.00580782	0.0107156	0.00573991	0.0226726	0.057794	0.00787531	0.0173423	0.00904816	0.0248617	0.0210388	0.0142689	0.00881163	0.0223944	0.00341882	0.0242023	0.00205444	0.00962031	0.00486549	0.037353	0.0102765	0.0161719	0.038999	0.642118	0.00973976	0.109091	0.00746717	0.0324865	0.020633	0.0101377	0.0129699	0.14275	0.014595	0.52431	0.0103963
649	0.0348606	0.0219733	0.0250576	0.0557044	0.0377993	0.0205251	0.0141251	0.0160847	0.0327431	0.0342387	0.0198985	0.0240534	0.0207183	0.0212464	0.012874	0.0116439	0.0214902	0.0124581	0.0146261	0.0249321	0.0124861	0.0197165	0.0168623	0.0468485	0.0210388	0.0217084	0.0301619	0.0203367	0.00705775	0.0184673	0.0092617	0.0133588	0.0136545	0.0356784	0.0253085	0.0151569	0.0665607	0.789982	0.019533	0.129334	0.00771659	0.036603	0.028974	0.0104883	0.0224567	0.182646	0.0194907	0.579524	0.01258
650	0.0495728	0.0415881	0.0295213	0.0552824	0.113534	0.0338783	0.0206727	0.0287008	0.0499307	0.0227238	0.0297786	0.0334005	0.0406282	0.0307365	0.0295328	0.0382402	0.0255451	0.0163071	0.0361862	0.0252034	0.0184318	0.0407761	0.0291615	0.0531659	0.0301258	0.0307773	0.0337466	0.0453056	0.0122061	0.0285193	0.020638	0.0296479	0.0178183	0.0553581	0.0385369	0.0182035	0.0644169	0.686431	0.0356191	0.126944	0.0117117	0.0490217	0.0713569	0.025978	0.0347735	0.193511	0.0441846	0.579524	0.0213406
651	0.0679558	0.0653695	0.0535219	0.0839311	0.139308	0.0711412	0.0316224	0.0386742	0.0837256	0.0634344	0.0392519	0.0390328	0.0667615	0.0509864	0.0481688	0.0867232	0.0472949	0.0346853	0.0416263	0.0352855	0.0390558	0.0547617	0.0481423	0.08815	0.0423022	0.0517178	0.06267	0.0794761	0.0190901	0.045917	0.020638	0.0410051	0.0197807	0.103166	0.0508775	0.0294157	0.0969578	0.664748	0.0460635	0.134719	0.0162161	0.0615395	0.0585306	0.0369625	0.0467562	0.189242	0.0484519	0.468831	0.0316116
652	0.10727	0.0999832	0.0992864	0.0965547	0.20474	0.0880274	0.0802631	0.0606052	0.110564	0.0575511	0.0430774	0.0541357	0.0919124	0.0785306	0.081992	0.0805881	0.0660219	0.0541862	0.0830016	0.0518174	0.0507901	0.101455	0.0659466	0.120229	0.0331635	0.0668565	0.103053	0.0969017	0.0296724	0.0827731	0.0331147	0.0511514	0.0315924	0.137372	0.0728291	0.0520213	0.110191	0.558498	0.0618191	0.226804	0.0277726	0.0868473	0.105963	0.0444349	0.0624184	0.165971	0.0807388	0.435443	0.0495835
653	0.127267	0.103046	0.100826	0.119944	0.108494	0.0886422	0.102562	0.0670424	0.146466	0.090158	0.0444638	0.0722173	0.098378	0.097765	0.0801049	0.0805881	0.0637314	0.0630081	0.0998054	0.0478021	0.0642745	0.0764419	0.0760666	0.125057	0.0668429	0.0760855	0.0864572	0.094712	0.0322713	0.0947226	0.0477511	0.0575159	0.0357907	0.124922	0.0872149	0.0774456	0.141495	0.344382	0.0787316	0.270098	0.0307976	0.1039	0.114695	0.0526464	0.0850544	0.142364	0.0886999	0.3212	0.0567623
654	0.00613725	0.00547634	0.00146235	0.0144012	0.0334252	0.00361143	0.00542249	0.00356061	0.00842066	0.0056413	0.0278444	0.000918158	0.00630879	0.00235287	0.00826743	0.00290034	0.00178171	0.00191137	0.0039724	0.0796949	0.00590303	0.0066858	0.00567714	0.0232991	0.0119931	0.00844284	0.0105801	0.00808143	0.000854148	0.00423782	0.00308247	0.00340738	0.00291779	0.0401492	0.007469	0.00907865	0.0121421	0.730727	0.0015342	0.121574	0.00173964	0.00804451	0.00410066	0.00488693	0.00981758	0.142364	0.00346215	0.57472	0.00144691
655	0.0153772	0.0114638	0.0132144	0.0233272	0.0205635	0.00783071	0.0130356	0.00891644	0.0211312	0.0170037	0.0214193	0.00459652	0.0116835	0.00942359	0.00734726	0.0145724	0.00803108	0.00765704	0.00928835	0.0867831	0.00688889	0.0126005	0.00799418	0.0201773	0.00299078	0.00685693	0.0194521	0.00808143	0.00213607	0.00991073	0.00514011	0.00526888	0.00267446	0.0356784	0.00840445	0.00907865	0.0182743	0.677873	0.0107682	0.130529	0.00223698	0.0242894	0.0164808	0.00663551	0.0125756	0.146615	0.013199	0.635907	0.00506952
656	0.0162592	0.012463	0.0161668	0.0311106	0.0334252	0.0132646	0.0119465	0.00891644	0.0197144	0.0170037	0.0179804	0.0129058	0.0138998	0.0129655	0.0137964	0.00872238	0.0143008	0.0124581	0.00928835	0.0545939	0.00524611	0.0165514	0.0126353	0.0264254	0.0180189	0.01533	0.0176738	0.0141893	0.00256356	0.0184673	0.00719987	0.00962031	0.0055964	0.0240234	0.0159022	0.0161719	0.0203272	0.793128	0.0148876	0.124556	0.00397875	0.0120865	0.020633	0.00943675	0.0192895	0.181094	0.0104107	0.633396	0.0111239
657	0.0273139	0.0259869	0.020606	0.0339953	0.0557269	0.0171953	0.0163058	0.0250871	0.0334564	0.028469	0.0163047	0.0110554	0.0235773	0.0129655	0.0230408	0.0233986	0.0219403	0.0163071	0.0159639	0.0196558	0.011497	0.0213004	0.0183436	0.0389732	0.0089874	0.017454	0.0283723	0.0348297	0.00577267	0.0256398	0.00823053	0.0121118	0.00974342	0.030669	0.0215416	0.0197287	0.0452991	0.822592	0.0159189	0.125153	0.00796604	0.0202092	0.028974	0.0129443	0.0232492	0.196615	0.0187904	0.70432	0.0154956
658	0.0540464	0.0340299	0.0354914	0.0531749	0.0603158	0.0430113	0.0261419	0.0377654	0.064358	0.042938	0.0236641	0.0268522	0.0479854	0.0438274	0.0379035	0.0382402	0.0264472	0.0240266	0.0307657	0.0227644	0.0207493	0.0407761	0.0383165	0.0769787	0.0150036	0.0361293	0.0301619	0.0411032	0.0115619	0.0270788	0.0102934	0.0230526	0.0161028	0.0468862	0.040432	0.0289047	0.0431949	0.766919	0.0241897	0.152741	0.0119617	0.0202092	0.0500309	0.018922	0.0335786	0.215628	0.0385099	0.668113	0.0191466
659	0.0639114	0.0679073	0.0489979	0.0671641	0.118613	0.0634811	0.0536473	0.0377654	0.0716042	0.0575511	0.0306662	0.0277862	0.0764211	0.0581573	0.0556565	0.0532369	0.0454749	0.0240266	0.0594359	0.032006	0.0347137	0.0748322	0.0537096	0.0929476	0.0240633	0.0560348	0.0572153	0.0708452	0.0167212	0.0635107	0.0185651	0.0350032	0.0239567	0.0650256	0.0470749	0.040176	0.0751734	0.673536	0.0340568	0.206082	0.0157151	0.0741501	0.0713569	0.0273922	0.044755	0.196615	0.050589	0.553079	0.0294063
660	0.00877313	0.00547634	0.00146235	0.0139977	0.0422167	0.00541892	0.00433695	0.00623631	0.00514079	0.0056413	0.0223007	0.00367608	0.00915287	0.00470779	0.00367048	0.00290034	0.00490381	0.00478206	0	0.0460063	0.00196536	0.00826166	0.00399351	0.0279902	0.00299078	0.00316161	0.00175819	0.00605433	0.000640576	0.00849012	0.00102695	0.00123824	0.00170149	0.030669	0.0102765	0.00251709	0.00605047	0.89672	0.00409427	0.113245	0.00173964	0.00804451	0	0.00348929	0.00509874	0.159385	0.00346215	0.723385	0.000964468
661	0.0118525	0.0104649	0.0087964	0.0119832	0.0511806	0.0105464	0.00433695	0.00534392	0.0133526	0.0141533	0.0181401	0.00183689	0.00915287	0.00824391	0.0119519	0.0116439	0.00579679	0.00286778	0.0079573	0.0570977	0.00458945	0.00983854	0.00841571	0.0186181	0.0150036	0.00632859	0.00881163	0.010113	0.001495	0.00565365	0.00308247	0.00713243	0.00145832	0.021266	0.007469	0.00655208	0.0141817	0.881689	0.00717138	0.119787	0.00173964	0.0040156	0.028974	0.00453742	0.00863678	0.181094	0.00693242	0.74542	0.00506952
662	0.0264276	0.0164634	0.00439154	0.0253689	0.0466772	0.013869	0.0108579	0.0124967	0.0234951	0.00847203	0.0148703	0.00920721	0.016118	0.0176947	0.0119519	0.0175077	0.0120593	0.00478206	0.0106208	0.0508471	0.0088623	0.0185291	0.0134801	0.0279902	0.00598661	0.0163917	0.0194521	0.0223944	0.00192236	0.014182	0.00411102	0.00868694	0.00340453	0.021266	0.0196603	0.0151569	0.0327366	0.894933	0.00922579	0.115622	0.00273446	0.0283819	0.0331624	0.0111897	0.0204766	0.211749	0.0097144	0.780254	0.0074888
663	0.0339715	0.0360438	0.0265442	0.0323458	0.0290944	0.0302313	0.00650856	0.0116009	0.0336942	0.0198606	0.0151092	0.0110554	0.0344029	0.0390618	0.0323201	0.0233986	0.0196905	0.0124581	0.0240183	0.025339	0.014796	0.0260578	0.0221564	0.0594977	0.0119931	0.0307773	0.0176738	0.0141893	0.00513044	0.0256398	0.00719987	0.0149188	0.00730292	0.0362364	0.0356967	0.0197287	0.0327366	0.914756	0.0179832	0.169648	0.00547299	0.0242894	0.0247974	0.00908636	0.0272163	0.208257	0.030736	0.790842	0.0116091
664	0.0666072	0.055739	0.0489979	0.0493925	0.0466772	0.0506383	0.0437166	0.0287008	0.0580951	0.0170037	0.0207787	0.0212593	0.0526312	0.0402526	0.050039	0.0322843	0.0341302	0.0191986	0.0307657	0.0242543	0.0204181	0.0559631	0.0346935	0.0929476	0.0301258	0.0329166	0.0355417	0.0369168	0.00920134	0.0270788	0.0113256	0.0205461	0.0129206	0.0451985	0.046125	0.0283938	0.0495196	0.838595	0.026263	0.202429	0.00946344	0.0448708	0.0500309	0.0192742	0.0391602	0.202049	0.039927	0.70432	0.0176854
665	0.0864379	0.0597913	0.0550322	0.0637557	0.0936118	0.0647059	0.0702613	0.040493	0.0832397	0.0634344	0.0313929	0.0287206	0.0785165	0.0593535	0.0622225	0.056254	0.0495717	0.0327437	0.0608138	0.0362438	0.0210806	0.0708104	0.0526382	0.117012	0.0210388	0.0587364	0.06267	0.0903422	0.0171517	0.0605655	0.0154595	0.0293333	0.0158578	0.0661674	0.0604043	0.040176	0.0516359	0.759988	0.042925	0.266443	0.0152142	0.0448708	0.0670716	0.0238586	0.0519667	0.174888	0.045606	0.551663	0.0259805
666	0.0585266	0.0841788	0.127123	0.149136	0.40126	0.0947929	0.161938	0.0827448	0.0946785	0.132421	0.0923281	0.0789159	0.172122	0.189325	0.172226	0.161616	0.0996433	0.0767823	0.113903	0.150514	0.0791897	0.159814	0.121751	0.154085	0.0576126	0.141831	0.127175	0.163907	0.0660716	0.11428	0.0709054	0.0610236	0.0444575	0.311134	0.207064	0.129423	0.105767	0.203992	0.0739647	0.156358	0.0599857	0.142704	0.101608	0.0673503	0.120901	0.160159	0.069924	0.184425	0.0649564
667	0.157344	0.255869	0.244482	0.160952	0.346439	0.240387	0.236843	0.168954	0.189986	0.224753	0.100768	0.106855	0.294031	0.241922	0.20932	0.177439	0.133992	0.159326	0.20558	0.131671	0.1278	0.334972	0.223881	0.260394	0.141573	0.192586	0.220865	0.223487	0.104209	0.156894	0.102726	0.114811	0.0816644	0.167268	0.295089	0.154819	0.240386	0.320793	0.101073	0.19817	0.103159	0.247816	0.198741	0.111886	0.195987	0.259741	0.141331	0.318748	0.110557
668	0.0330828	0.0340299	0.0885301	0.266881	0.561265	0.0555266	0.0558581	0.0781167	0.07354	0.14768	0.128704	0.0683981	0.0550363	0.0485987	0.0772759	0.164777	0.0701491	0.0679206	0.108254	0.154182	0.0737566	0.0873211	0.0642266	0.123447	0.0637627	0.0978986	0.119736	0.19816	0.0766157	0.141608	0.0614122	0.0789551	0.0628776	0.0915124	0.0642227	0.0758823	0.157347	0.1422	0.0866933	0.130529	0.0786782	0.121079	0.105963	0.0824925	0.0636268	0.125391	0.104693	0.139275	0.091941
669	0.038865	0.026489	0.0793458	0.240125	0.561265	0.0430113	0.0459208	0.0432244	0.0523289	0.117242	0.106868	0.0522414	0.0353599	0.0533755	0.0519104	0.120788	0.0463847	0.0541862	0.0802141	0.120207	0.0497819	0.0471624	0.0368242	0.0722017	0.0362056	0.0431051	0.0499643	0.123416	0.0405192	0.0664609	0.0414683	0.0384759	0.0608803	0.0990785	0.0319144	0.0525377	0.121306	0.181234	0.0539285	0.226804	0.0482695	0.065733	0.0842694	0.057658	0.0507634	0.0741511	0.0527285	0.140057	0.0614769
670	0.0562857	0.0310114	0.067155	0.194944	0.532698	0.0463655	0.0382131	0.048698	0.0578546	0.0722984	0.0728202	0.0437396	0.05199	0.0737302	0.0678604	0.0744728	0.0518506	0.0376008	0.0830016	0.0894848	0.0605588	0.0591686	0.0509247	0.05633	0.0453566	0.0711962	0.0517747	0.112317	0.0420414	0.0649852	0.036244	0.0524229	0.0362851	0.0673101	0.0328594	0.0504729	0.092573	0.209725	0.0283384	0.251812	0.0429384	0.0615395	0.0929222	0.0472879	0.0543751	0.087074	0.0434743	0.203722	0.0446453
671	0.119534	0.0959014	0.0946714	0.187092	0.566895	0.117273	0.143992	0.0892369	0.107626	0.132421	0.0707409	0.0598291	0.160127	0.123065	0.182699	0.161616	0.107515	0.0649722	0.0941897	0.12978	0.0863362	0.144804	0.0937782	0.199311	0.0791964	0.140729	0.202084	0.166178	0.0722184	0.0797968	0.067738	0.0670939	0.0539009	0.0581944	0.153837	0.109394	0.119077	0.267814	0.0523534	0.230463	0.0546306	0.108184	0.114695	0.0501443	0.0887066	0.179542	0.0836309	0.254916	0.0609803
672	0.526136	0.25436	0.152037	0.196795	0.358604	0.158272	0.175395	0.133154	0.27955	0.153803	0.0662592	0.0923681	0.223651	0.184518	0.247173	0.206028	0.172226	0.153328	0.146608	0.133272	0.125391	0.243029	0.201562	0.250795	0.110279	0.167199	0.153309	0.152584	0.0949185	0.109753	0.111249	0.0860311	0.0641265	0.133215	0.178048	0.146345	0.157347	0.403003	0.11765	0.276795	0.0755977	0.173204	0.101608	0.102427	0.157376	0.281287	0.0916009	0.370827	0.0716794
673	0.00921277	0.00298563	0.0176451	0.123062	0.322195	0.00722757	0.0097698	0.0116009	0.00842066	0.0371326	0.122028	0.0156855	0.00899479	0.00942359	0.00918798	0.0145724	0.0093729	0.00957606	0.0429893	0.159619	0.00984985	0.0110219	0.00715135	0.0201773	0.0089874	0.0132084	0.0158974	0.0390079	0.00577267	0.0386432	0.0144253	0.0121118	0.00974342	0.0267876	0.0093403	0.0166796	0.0751734	0.0578359	0.0138569	0.150332	0.0127118	0.0448708	0.0500309	0.00978721	0.0113931	0.0213127	0.0194907	0.0595553	0.0147663
674	0.00657634	0.00946645	0.0354914	0.148231	0.431656	0.020828	0.0141251	0.035949	0.0303675	0.042938	0.100092	0.0249858	0.0159595	0.0236164	0.0276762	0.065339	0.0196905	0.0220941	0.0457189	0.115725	0.0247289	0.0268515	0.0187669	0.0515851	0.0484149	0.0323816	0.0373385	0.0729976	0.0205988	0.0532248	0.0258285	0.0205461	0.0207625	0.04183	0.0187202	0.0289047	0.0795019	0.115045	0.030416	0.131726	0.0310499	0.0448708	0.0500309	0.0277459	0.0264223	0.0425117	0.0328528	0.0938411	0.0289165
675	0.00745478	0.00398162	0.0220885	0.148231	0.594594	0.0132646	0.0152152	0.00891644	0.0140583	0.0400324	0.0484682	0.0175413	0.0105761	0.0129655	0.00734726	0.0175077	0.00713705	0.00861632	0.0199852	0.0751755	0.0134757	0.0201124	0.0113686	0.0342599	0.0119931	0.0116186	0.0265845	0.0474129	0.00920134	0.0213317	0.0092617	0.0102428	0.0143887	0.0251283	0.0093403	0.0141425	0.0601409	0.256106	0.0133417	0.223145	0.0134622	0.0448708	0.0247974	0.0147005	0.0106052	0.0477538	0.0097144	0.158155	0.0162253
676	0.0122928	0.0129627	0.0520127	0.151856	0.449803	0.0184057	0.0119465	0.0178815	0.0220764	0.066384	0.040797	0.0138318	0.0210358	0.0153292	0.0239672	0.0322843	0.0165448	0.0211285	0.0226726	0.0947589	0.0141357	0.0300285	0.0217325	0.029556	0.0180189	0.0350579	0.0301619	0.0453056	0.01414	0.00707109	0.0247894	0.0167927	0.0180635	0.037353	0.0140255	0.0314611	0.0495196	0.326692	0.0241897	0.157564	0.0157151	0.0324865	0.0756518	0.0249181	0.0133643	0.0658229	0.0173907	0.188433	0.0220725
677	0.0273139	0.0648621	0.0686753	0.160496	0.42559	0.0582786	0.0958633	0.0377654	0.0499307	0.066384	0.0602217	0.0371534	0.0954678	0.0953582	0.111334	0.114557	0.0427473	0.0405198	0.0511921	0.127746	0.0313798	0.0700065	0.0515672	0.0610828	0.0514771	0.0641473	0.059032	0.0773131	0.0309715	0.0546903	0.037288	0.0334266	0.0340611	0.0356784	0.0338048	0.0365832	0.0860216	0.379649	0.0288576	0.166624	0.0242486	0.0615395	0.0542755	0.0369625	0.0319863	0.140819	0.0314413	0.257367	0.0325925
678	0.0643606	0.105088	0.0808741	0.161407	0.532698	0.091717	0.0880573	0.0532701	0.0808116	0.0782326	0.0622039	0.0437396	0.114564	0.097765	0.105643	0.105241	0.0532188	0.0738258	0.0885883	0.0991903	0.0353811	0.114402	0.0724032	0.120229	0.0576126	0.0913415	0.112311	0.121191	0.0366089	0.0605655	0.0414683	0.0384759	0.0333202	0.0513976	0.0556374	0.0577074	0.088202	0.344382	0.0408351	0.190874	0.0361014	0.0910977	0.0585306	0.0430097	0.0511644	0.152417	0.0534422	0.279456	0.0458789
679	0.243356	0.240244	0.214699	0.214902	0.479804	0.186583	0.174273	0.111598	0.186273	0.138515	0.0903925	0.109761	0.212057	0.18572	0.156036	0.199666	0.12283	0.113433	0.113903	0.139103	0.110957	0.219306	0.178745	0.210604	0.132168	0.172718	0.160798	0.125644	0.0779359	0.109753	0.0857242	0.0837778	0.0626278	0.175694	0.175143	0.103087	0.13474	0.426169	0.0861619	0.334896	0.0643284	0.0953569	0.123456	0.0882801	0.113138	0.212913	0.0923267	0.362733	0.0714302
680	0.27804	0.33461	0.349655	0.26359	0.21608	0.27603	0.244616	0.15763	0.267533	0.277355	0.0796596	0.157547	0.273976	0.26795	0.227334	0.212393	0.144704	0.165325	0.148037	0.142463	0.138486	0.26621	0.22453	0.295368	0.166701	0.193138	0.222742	0.159371	0.115513	0.14466	0.160446	0.125861	0.102823	0.267386	0.207064	0.166483	0.13474	0.303101	0.114972	0.206691	0.104193	0.147047	0.119072	0.12538	0.197219	0.250863	0.144276	0.328553	0.131785
681	0.0030663	0.000497358	0.00732665	0.0344082	0.210396	0.00240709	0.00325192	0.00356061	0.00584307	0.00847203	0.04765	0.00183689	0.00315241	0.00824391	0.00183444	0.00290034	0.0022274	0.000955442	0.0106208	0.255937	0.00229314	0.00275067	0.00273162	0.00928733	0	0.00210714	0.014123	0.0203367	0.000427027	0.0170373	0.00205444	0.00154794	0.00267446	0.07706	0.0055993	0.00554246	0.0265124	0.0379955	0.00204591	0.0931436	0.00323208	0	0.0164808	0.00244178	0.00509874	0.0117249	0.00276907	0.0370909	0.00361957
682	0.00350473	0.00398162	0.0117403	0.0578172	0.274275	0.00541892	0.00325192	0.00623631	0.00724853	0.0113094	0.0689965	0.00183689	0.00678259	0.0117844	0.00642748	0.0175077	0.00490381	0.00669824	0.0186434	0.124698	0.00590303	0.0106274	0.00588768	0.0232991	0.00598661	0.00474443	0.0105801	0.0348297	0.00213607	0.0256398	0.00411102	0.00340738	0.00218791	0.0736115	0.00653395	0.00655208	0.0495196	0.120423	0.00614508	0.117406	0.00323208	0.0448708	0.00821449	0.00348929	0.0106052	0.0242735	0.00554335	0.0758174	0.00482778
683	0.00525937	0.0064733	0.0176451	0.0804717	0.298119	0.00933912	0.0119465	0.00981079	0.010063	0.028469	0.0730699	0.010131	0.012	0.00353008	0.0119519	0.026354	0.00892553	0.00957606	0.0199852	0.0974736	0.0118266	0.0137851	0.00736203	0.0264254	0.0150036	0.0121484	0.0247986	0.0432024	0.00855803	0.0386432	0.0154595	0.0118001	0.00974342	0.0508328	0.00653395	0.0131286	0.0903858	0.250266	0.0184997	0.136516	0.0119617	0.0120865	0.0123413	0.0185699	0.00981758	0.0324405	0.0229967	0.124482	0.0162253
684	0.00569827	0.00547634	0.0087964	0.08004	0.298119	0.0126604	0.00650856	0.00981079	0.012412	0.0400324	0.0387643	0.00459652	0.00946907	0.00942359	0.00458909	0.0233986	0.0111634	0.0105363	0.0213283	0.0698264	0.00919142	0.0106274	0.00841571	0.0186181	0.0119931	0.00791406	0.014123	0.0327467	0.00834364	0.0170373	0.00616973	0.00806496	0.00584009	0.0401492	0.0093403	0.00655208	0.0348198	0.203992	0.0117971	0.177522	0.0087146	0.0202092	0.0164808	0.00873604	0.00981758	0.0590301	0.0111073	0.17085	0.00918426
685	0.00745478	0.00298563	0.0235724	0.0926233	0.304118	0.0111502	0.00650856	0.00981079	0.011472	0.0342387	0.0274418	0.00551753	0.0131081	0.00824391	0.0147192	0.0175077	0.00490381	0.0105363	0.00928835	0.0453163	0.00458945	0.0129953	0.0115797	0.0139474	0.00598661	0.01533	0.014123	0.0223944	0.00534449	0.0156089	0.00823053	0.0062004	0.00364794	0.0229196	0.00840445	0.0121152	0.038999	0.350273	0.00717138	0.187229	0.00572215	0.0202092	0.0247974	0.00768547	0.00784998	0.0817454	0.00623772	0.259819	0.0053113
686	0.0131736	0.00946645	0.0102676	0.0783148	0.352519	0.0156829	0.0195803	0.00981079	0.0164128	0.0313508	0.0247881	0.00736125	0.0210358	0.020062	0.0110302	0.026354	0.0134039	0.0143817	0.0159639	0.0313239	0.00952061	0.0181335	0.0147479	0.0342599	0.0240633	0.0334518	0.0337466	0.0348297	0.0066293	0.0256398	0.0154595	0.0105542	0.00705904	0.0223681	0.0187202	0.0171874	0.0516359	0.403003	0.0169508	0.166624	0.00572215	0.0242894	0.028974	0.0122423	0.0133643	0.103882	0.014595	0.301565	0.00918426
687	0.0491258	0.0436064	0.0384841	0.111956	0.503517	0.0399646	0.0327198	0.0386742	0.0444247	0.0458494	0.0356809	0.0315271	0.0462247	0.0402526	0.0351104	0.0472203	0.0373013	0.0327437	0.055309	0.0494621	0.0260572	0.0619757	0.0415171	0.0610828	0.0210388	0.0527964	0.0337466	0.0622718	0.0150001	0.0371926	0.0227128	0.0208592	0.0180635	0.0312245	0.0319144	0.0355578	0.0730146	0.521371	0.0330159	0.177522	0.0139626	0.0448708	0.045797	0.025978	0.0256286	0.122696	0.0328528	0.339159	0.0259805
688	0.11817	0.108663	0.113175	0.133802	0.45583	0.124054	0.113742	0.0753437	0.110809	0.105164	0.057583	0.0541357	0.121369	0.120654	0.0857685	0.0959616	0.0774996	0.0600645	0.0816074	0.100765	0.0585344	0.110354	0.0937782	0.105767	0.0884935	0.106109	0.119736	0.0558808	0.0396497	0.0708955	0.0519477	0.0489279	0.0437134	0.0984953	0.0690015	0.0551212	0.0558805	0.482928	0.0507794	0.261568	0.0404039	0.12971	0.0885915	0.0580164	0.0608079	0.157062	0.0713631	0.311387	0.0584983
689	0.227041	0.248318	0.247612	0.245749	0.352519	0.227911	0.20339	0.122831	0.216474	0.181472	0.0769871	0.117523	0.218823	0.256146	0.187457	0.196486	0.114007	0.135352	0.146608	0.139833	0.108899	0.224946	0.188312	0.234752	0.160415	0.167199	0.138359	0.163907	0.0869698	0.143134	0.104856	0.0944144	0.0821668	0.20108	0.196433	0.124672	0.146012	0.510512	0.105344	0.435917	0.0776511	0.134036	0.172041	0.106062	0.154092	0.205153	0.104693	0.353807	0.101238
690	0.00262797	0.00149237	0.00732665	0.0278251	0.199113	0.00572028	0.00542249	0.00356061	0.00443881	0.0227238	0.0432404	0.0027562	0.00583509	0.005886	0.00458909	0.00872238	0.0022274	0.00191137	0.00928835	0.24802	0.00262099	0.00550457	0.00336247	0.0170601	0.00598661	0.00474443	0.00175819	0.0265227	0.000640576	0.0113329	0	0.000619002	0.00121519	0.0695983	0.00186478	0.00201338	0.0431949	0.13126	0.0015342	0.212782	0.000745356	0.0242894	0.0123413	0.00139488	0.00195939	0.0235328	0.00415556	0.0983909	0.000241066
691	0.00394325	0.00348358	0.00439154	0.0422872	0.139308	0.00662456	0.00216742	0.000889399	0.00373713	0.0255933	0.0618734	0.00551753	0.00615088	0.00942359	0.00550809	0.0116439	0.00311911	0.00382468	0.0079573	0.232191	0.00229314	0.0102329	0.00504563	0.0217377	0.00299078	0.00421668	0.0123506	0.0223944	0.00128136	0.0299612	0	0.00464815	0.00316114	0.169673	0.0055993	0.00554246	0.0327366	0.215475	0.00409427	0.158771	0.00223698	0.0040156	0.00410066	0.00279088	0.00313602	0.0343016	0.00832277	0.126032	0.00361957
692	0.00657634	0.00199002	0.0132144	0.0489731	0.134078	0.0108483	0.00759513	0.00981079	0.00748289	0.0198606	0.0527308	0.00736125	0.0105761	0.00706471	0.0119519	0.0322843	0.00758402	0.00669824	0.0186434	0.117892	0.00952061	0.0133902	0.00968078	0.0248617	0.0089874	0.0121484	0.0158974	0.012149	0.00534449	0.0270788	0.00308247	0.00713243	0.00486549	0.0753348	0.00840445	0.0166796	0.0452991	0.303101	0.0117971	0.200604	0.0117117	0.00804451	0.0123413	0.0139978	0.0117872	0.0515061	0.0173907	0.155784	0.0101538
693	0.00569827	0.00547634	0.0117403	0.0573943	0.21608	0.0165902	0.00868221	0.015187	0.0112371	0.028469	0.0396583	0.0110554	0.0121583	0.0117844	0.0165659	0.00872238	0.00311911	0.00573991	0.0079573	0.0794121	0.00787531	0.0110219	0.00736203	0.0264254	0.00598661	0.00897177	0.0052808	0.0244564	0.00577267	0.0242023	0.00823053	0.00868694	0.00705904	0.0536593	0.007469	0.0105963	0.0474073	0.314894	0.0102539	0.221316	0.00646982	0.0324865	0.028974	0.0080356	0.0109991	0.0722559	0.0111073	0.2492	0.00991138
694	0.0096525	0.00996564	0.00439154	0.0422872	0.12373	0.0108483	0.00759513	0.00802257	0.0133526	0.028469	0.0217397	0.00828395	0.0123166	0.0106038	0.012874	0.0204498	0.00892553	0.00669824	0.0146261	0.0483552	0.00853324	0.016156	0.0111576	0.0264254	0.00598661	0.0126783	0.0123506	0.0182832	0.00427445	0.0227663	0.0133915	0.00775406	0.00486549	0.0401492	0.00840445	0.0095844	0.038999	0.471732	0.0102539	0.278012	0.00796604	0.0161415	0.0164808	0.0104883	0.00981758	0.086693	0.0111073	0.380512	0.00579496
695	0.0131736	0.0159631	0.0146899	0.0578172	0.199113	0.0132646	0.0097698	0.0187806	0.0161772	0.0198606	0.0209389	0.0119803	0.0188138	0.00706471	0.0304616	0.0145724	0.0156469	0.0114969	0.0199852	0.0365177	0.0128159	0.0244711	0.0200375	0.0279902	0.00598661	0.020112	0.0194521	0.0162341	0.0047024	0.0213317	0.0102934	0.00962031	0.00730292	0.0301137	0.0093403	0.0121152	0.0452991	0.431925	0.0184997	0.193305	0.0114618	0.0202092	0.0123413	0.0118913	0.0153374	0.112702	0.0159922	0.338344	0.0101538
696	0.0393103	0.0345333	0.0354914	0.0595105	0.431656	0.0305351	0.0217657	0.0196801	0.0389331	0.028469	0.0304241	0.0296556	0.0388712	0.0354915	0.0304616	0.0116439	0.0282526	0.0288653	0.0375444	0.0378883	0.0200869	0.0419726	0.043439	0.0531659	0.0119931	0.0436426	0.0265845	0.0665512	0.0115619	0.0342958	0.0164942	0.0243071	0.015368	0.0245757	0.0196603	0.0258413	0.0516359	0.482928	0.0241897	0.13412	0.0217351	0.0573562	0.0373626	0.0245649	0.0315884	0.118465	0.0349721	0.386147	0.0201214
697	0.0850826	0.077054	0.0793458	0.0834981	0.497617	0.0914095	0.0847154	0.048698	0.0822682	0.0458494	0.0496145	0.0465694	0.0935282	0.100172	0.0565937	0.0959616	0.0609852	0.0532077	0.0704886	0.0636573	0.0528079	0.092567	0.0665917	0.0977507	0.104042	0.0804377	0.069964	0.0859857	0.0279414	0.076825	0.0393773	0.0470239	0.0340611	0.0730375	0.0480251	0.0453186	0.0644169	0.431925	0.0497306	0.265834	0.0366072	0.0573562	0.0627961	0.0422975	0.060003	0.154352	0.0527285	0.339159	0.0416875
698	0.172854	0.198624	0.150476	0.17192	0.431656	0.16474	0.168667	0.0966738	0.157083	0.141567	0.0717386	0.102985	0.182164	0.166466	0.13985	0.145853	0.102883	0.135352	0.111077	0.120786	0.0836117	0.191428	0.136968	0.181547	0.125905	0.153407	0.0938211	0.10349	0.0671684	0.0887392	0.0740758	0.0767072	0.0691276	0.158266	0.13351	0.092598	0.105767	0.466103	0.0850993	0.382521	0.0546306	0.0953569	0.163166	0.0893664	0.118857	0.190794	0.0836309	0.368401	0.0746727
699	0.197932	0.225567	0.208424	0.205139	0.274275	0.16012	0.166424	0.134093	0.229827	0.169154	0.0628652	0.139931	0.183136	0.141154	0.159845	0.161616	0.126548	0.109457	0.135193	0.0840858	0.11748	0.161031	0.151545	0.202539	0.104042	0.142382	0.160798	0.148069	0.0863081	0.12943	0.128332	0.108324	0.0942456	0.194417	0.159648	0.129423	0.152805	0.367918	0.101606	0.616481	0.0928323	0.125391	0.154306	0.107518	0.158608	0.183422	0.116377	0.319565	0.10854
700	0.00218974	0.00199002	0.00585836	0.0233272	0.0985326	0.00662456	0.0097698	0.0071292	0.0014004	0.0141533	0.0472411	0.000918158	0.00694054	0.0117844	0.00550809	0.0116439	0.0022274	0.00191137	0.0039724	0.203872	0.00130998	0.00432394	0.00315217	0.0201773	0	0.0026343	0.0123506	0.0203367	0.000640576	0.00565365	0	0.000619002	0.000729019	0.0356784	0.00373122	0.00302095	0.0121421	0.203992	0.00255777	0.189051	0.00124243	0.00804451	0.00821449	0.00139488	0.00431341	0.0309529	0.00207631	0.115985	0.00144691
701	0.00569827	0.000994814	0.00732665	0.0348212	0.118613	0.00783071	0.00542249	0.00445202	0.00631143	0.0227238	0.0492869	0.0027562	0.00978531	0.005886	0.00275226	0.0145724	0.00535025	0.00382468	0.00662762	0.247871	0.00196536	0.0137851	0.00588768	0.029556	0.00299078	0.00421668	0.0105801	0.0203367	0.001495	0.00991073	0	0.0024774	0.00243117	0.163664	0.00840445	0.00352496	0.0369073	0.27368	0.00614508	0.231683	0.00273446	0.0242894	0.020633	0.00488693	0.0070635	0.0406428	0.00346215	0.178825	0.00361957
702	0.00921277	0.004978	0.0117403	0.040623	0.113534	0.0114522	0.0130356	0.00891644	0.0135878	0.0170037	0.0541272	0.00736125	0.0135831	0.0129655	0.00826743	0.0175077	0.00401125	0.00669824	0.0226726	0.16949	0.00754644	0.0118111	0.0109465	0.0264254	0.00598661	0.0142689	0.0247986	0.0369168	0.00406051	0.0314046	0.00411102	0.011177	0.00462192	0.0891912	0.007469	0.0116088	0.038999	0.431925	0.0112826	0.2926	0.0087146	0.036603	0.0247974	0.00908636	0.0113931	0.0711195	0.014595	0.252465	0.0094266
703	0.00745478	0.00996564	0.0146899	0.0294663	0.108494	0.0111502	0.0097698	0.00891644	0.00912434	0.0255933	0.0238246	0.00828395	0.00962719	0.0236164	0.0110302	0.00580782	0.00579679	0.00478206	0.0213283	0.06758	0.00327689	0.0201124	0.00715135	0.0217377	0	0.00791406	0.00881163	0.0244564	0.00363269	0.00849012	0.00514011	0.00651102	0.00681519	0.0508328	0.0121502	0.0126218	0.0162257	0.515955	0.0107682	0.340897	0.00622056	0.0283819	0.0247974	0.0080356	0.0125756	0.0916491	0.00762744	0.347302	0.00652069
704	0.0096525	0.00896736	0.00439154	0.0249601	0.0936118	0.0108483	0.0097698	0.0142898	0.011707	0.0170037	0.0125632	0.00459652	0.014375	0.0106038	0.0239672	0.00872238	0.00535025	0.0105363	0.0146261	0.0329616	0.00656021	0.0169468	0.0128464	0.0326909	0.0089874	0.0116186	0.014123	0.010113	0.0023498	0.0170373	0.00616973	0.00371749	0.00486549	0.0334494	0.0102765	0.0095844	0.0244463	0.54276	0.00819829	0.271316	0.0067191	0.0161415	0.0123413	0.00838579	0.00784998	0.109248	0.0111073	0.433087	0.0074888
705	0.00833359	0.0154628	0.0132144	0.0290557	0.0887314	0.0132646	0.0108579	0.013393	0.0128822	0.0255933	0.0140742	0.00828395	0.0153256	0.0165117	0.0156424	0.0175077	0.00847825	0.0124581	0.0199852	0.0283276	0.00360493	0.0213004	0.0183436	0.0342599	0.00598661	0.0137386	0.0247986	0.0223944	0.00491641	0.0256398	0.0113256	0.00775406	0.00705904	0.0328927	0.0168412	0.0105963	0.0182743	0.521371	0.0164348	0.185408	0.00746717	0.036603	0.020633	0.0125932	0.0145479	0.107331	0.0097144	0.383734	0.0111239
706	0.0317503	0.0320173	0.0310119	0.0335827	0.268358	0.0314466	0.0217657	0.0241848	0.0313174	0.028469	0.0243866	0.0193993	0.0382325	0.0295488	0.0369722	0.0502257	0.0228409	0.0153442	0.0294137	0.0302334	0.0184318	0.0288367	0.0272492	0.0468485	0.0270923	0.031312	0.0355417	0.0453056	0.00984485	0.0415486	0.0144253	0.0161678	0.0129206	0.0295587	0.0196603	0.0207461	0.0431949	0.488492	0.0190162	0.162997	0.010962	0.065733	0.0627961	0.0213888	0.0224567	0.141977	0.0321469	0.418882	0.0164686
707	0.0841793	0.0928414	0.0793458	0.0787458	0.358604	0.0849541	0.0780385	0.0578517	0.0815398	0.0693387	0.0542915	0.0418554	0.090943	0.0917492	0.0782187	0.0714229	0.0459297	0.0492972	0.0746507	0.0591877	0.0608964	0.0929708	0.0599302	0.125057	0.054543	0.0946187	0.0736196	0.0794761	0.031838	0.0664609	0.0487997	0.0403725	0.0352964	0.0845588	0.0565902	0.0509889	0.0991552	0.431925	0.0450169	0.239003	0.037113	0.0531836	0.0542755	0.0440786	0.0555801	0.171785	0.0527285	0.390164	0.0443987
708	0.133641	0.178214	0.136449	0.122171	0.340366	0.139161	0.133902	0.0808926	0.138576	0.123303	0.0646854	0.0971891	0.157208	0.148388	0.115131	0.0836532	0.0871715	0.0757965	0.0774304	0.110533	0.0744351	0.150078	0.118059	0.1767	0.1134	0.113236	0.116022	0.107897	0.0610311	0.076825	0.0645735	0.0664542	0.0581363	0.144517	0.104537	0.0936455	0.0947637	0.420398	0.0866933	0.412332	0.0546306	0.0783732	0.119072	0.0770759	0.0891126	0.190794	0.079294	0.371635	0.0686894
709	0.193375	0.208298	0.178629	0.155944	0.221791	0.180743	0.155208	0.110664	0.202118	0.135467	0.0593966	0.124329	0.168395	0.160442	0.147465	0.136429	0.114471	0.123387	0.118148	0.0926187	0.103416	0.159003	0.128488	0.171853	0.15099	0.14128	0.108605	0.0925255	0.078156	0.126393	0.110183	0.103466	0.0736354	0.203505	0.125774	0.120453	0.119077	0.408814	0.10214	0.556076	0.0771376	0.0953569	0.176484	0.0875561	0.135636	0.169459	0.122234	0.3212	0.0874272
710	0.00262797	0.00348358	0.00146235	0.0290557	0.0936118	0.00722757	0.00650856	0.0017793	0.00397099	0.0113094	0.0510078	0.0027562	0.00852059	0.00942359	0.00826743	0.0116439	0.000890638	0.00286778	0.00662762	0.160502	0.000654859	0.00904997	0.0035728	0.0232991	0	0.00474443	0.00351846	0.012149	0.000427027	0.00849012	0.00205444	0.0024774	0.00194469	0.0234713	0.00373122	0.00201338	0.0285828	0.232812	0.00306978	0.201821	0.000993876	0.0120865	0.0123413	0.00279088	0.00470603	0.0376562	0.00554335	0.142407	0.000964468
711	0.00525937	0.00149237	0.0102676	0.0364752	0.0696206	0.00783071	0.00108345	0.00534392	0.00631143	0.0170037	0.0467506	0.00551753	0.0108924	0.00942359	0.00918798	0	0.0022274	0.00382468	0.0119545	0.21057	0.00458945	0.0106274	0.00715135	0.0264254	0.0119931	0.00368907	0.0176738	0.0411032	0.00170867	0.00849012	0.00102695	0.00557933	0.00194469	0.0909318	0.0093403	0.00655208	0.0327366	0.314894	0.00460675	0.270707	0.00198829	0.0040156	0.0164808	0.00558616	0.0106052	0.0650672	0.00693242	0.231273	0.00313652
712	0.00657634	0.00597477	0.0132144	0.0352344	0.0511806	0.0120562	0.0141251	0.00891644	0.0152351	0.0170037	0.0428329	0.010131	0.0159595	0.00942359	0.00642748	0.0175077	0.00579679	0.00382468	0.00662762	0.193915	0.00557454	0.0181335	0.0101026	0.0326909	0.0089874	0.00844284	0.0052808	0.0306678	0.00555857	0.014182	0.00102695	0.00557933	0.00364794	0.0764847	0.0102765	0.0121152	0.0348198	0.332591	0.00460675	0.351668	0.00721778	0.00804451	0.0123413	0.00558616	0.0141533	0.0897419	0.00554335	0.3789	0.00918426
713	0.00921277	0.00796945	0.0102676	0.0306993	0.0334252	0.0105464	0.0130356	0.0187806	0.00935896	0.00847203	0.0149499	0.00736125	0.0175448	0.0165117	0.0147192	0.0116439	0.00713705	0.00765704	0.0132896	0.0630978	0.00458945	0.0157607	0.00799418	0.0326909	0.00598661	0.0132084	0.0105801	0.0348297	0.001495	0.0198987	0.0102934	0.00806496	0.00632758	0.0502683	0.0140255	0.00705711	0.0203272	0.563683	0.0123118	0.384876	0.00472572	0.0161415	0.0123413	0.010839	0.0074567	0.0977598	0.00276907	0.436228	0.0101538
714	0.00525937	0.00946645	0.00439154	0.0286453	0.0557269	0.0114522	0.0119465	0.0116009	0.00748289	0.00847203	0.0103402	0.0027562	0.0124749	0.0153292	0.0119519	0.026354	0.00579679	0.0114969	0.0226726	0.0332348	0.00491775	0.0114164	0.0105245	0.0248617	0.0150036	0.0132084	0.0070452	0.0182832	0.00427445	0.0113329	0.00411102	0.00433787	0.00340453	0.0362364	0.0102765	0.0100903	0.0265124	0.57905	0.00563215	0.27436	0.0044767	0.0202092	0.0247974	0.00628566	0.0058844	0.127702	0.00554335	0.472663	0.00506952
715	0.0109722	0.0169639	0.00732665	0.0257777	0.134078	0.0141713	0.00759513	0.015187	0.0166484	0.0170037	0.0137559	0.0119803	0.0183379	0.0117844	0.0211891	0.0145724	0.00624344	0.0105363	0.0186434	0.0296886	0.00623159	0.0145752	0.0134801	0.0311229	0.0119931	0.0142689	0.0158974	0.0141893	0.00427445	0.0184673	0.0154595	0.0105542	0.00632758	0.0278952	0.00466506	0.0111025	0.0495196	0.618565	0.0143721	0.218267	0.00746717	0.0242894	0.0164808	0.00593588	0.0129699	0.128087	0.0166913	0.383734	0.0103963
716	0.0259846	0.0340299	0.020606	0.0339953	0.144574	0.0311427	0.0250472	0.0296053	0.0322678	0.0313508	0.024226	0.0231216	0.0388712	0.0414439	0.0388352	0.026354	0.0210401	0.0220941	0.0213283	0.0285996	0.0161173	0.0288367	0.0278865	0.0547475	0.0210388	0.031312	0.039137	0.0203367	0.0119913	0.0386432	0.0102934	0.0164802	0.0151231	0.0328927	0.0196603	0.0161719	0.0516359	0.548036	0.0241897	0.196954	0.0172184	0.0242894	0.0373626	0.0175138	0.0260254	0.135414	0.0229967	0.410148	0.0145232
717	0.0661577	0.0821423	0.0580562	0.0468788	0.199113	0.0683823	0.0713715	0.0514401	0.0825111	0.0604901	0.0431589	0.0550835	0.0756155	0.0881418	0.0584689	0.0836532	0.0472949	0.0385734	0.0389039	0.0598851	0.042402	0.079663	0.0599302	0.126667	0.0576126	0.0744549	0.0864572	0.0925255	0.0259955	0.0473758	0.0487997	0.0372124	0.0293729	0.0610366	0.0584967	0.0365832	0.088202	0.594123	0.0413574	0.261568	0.0257582	0.0699366	0.0500309	0.039095	0.0471566	0.164033	0.0513019	0.454947	0.0382416
718	0.104548	0.142927	0.12557	0.0847975	0.280211	0.138236	0.113742	0.0818186	0.116692	0.102155	0.0582423	0.0693523	0.135151	0.132712	0.0971162	0.0805881	0.0830232	0.0886333	0.0830016	0.0986179	0.072739	0.131015	0.095293	0.142787	0.0606859	0.117627	0.101204	0.0751536	0.0503202	0.0708955	0.0456552	0.0600664	0.0516613	0.123149	0.085294	0.0764033	0.0708595	0.537455	0.0702625	0.405362	0.0447142	0.0490217	0.0929222	0.0612437	0.0878947	0.176051	0.076407	0.410148	0.0624706
719	0.169661	0.207789	0.181763	0.141452	0.233292	0.146252	0.185481	0.0994672	0.191472	0.123303	0.0519921	0.105887	0.158668	0.1508	0.133189	0.0990502	0.107051	0.113433	0.143751	0.091336	0.0945236	0.159814	0.125228	0.175085	0.119649	0.12422	0.117878	0.110106	0.075296	0.11277	0.0920924	0.0937688	0.0723826	0.208965	0.126741	0.100987	0.0991552	0.488492	0.0888198	0.563661	0.0650954	0.0953569	0.149883	0.0955281	0.117631	0.169072	0.10761	0.352994	0.0926939
720	0.158713	0.140368	0.172364	0.14055	0.21608	0.107414	0.0969793	0.101331	0.177361	0.144622	0.038277	0.132123	0.128502	0.109807	0.140801	0.105241	0.0940955	0.0955634	0.140896	0.0447645	0.103073	0.107926	0.0983239	0.154085	0.0699265	0.107205	0.136493	0.125644	0.0788163	0.0977206	0.09528	0.0898976	0.0866919	0.179914	0.113217	0.102562	0.092573	0.303101	0.10481	0.648628	0.0809905	0.168834	0.123456	0.0987944	0.109057	0.128087	0.100322	0.219091	0.0844215
721	0.00350473	0.00149237	0.00732665	0.0319339	0.134078	0.00421379	0.00325192	0	0.00467277	0.00281727	0.0547848	0.00367608	0.00757244	0.00706471	0.00183444	0.00580782	0.00311911	0.00478206	0.0119545	0.125133	0.000982386	0.0110219	0.00420389	0.0217377	0	0.0026343	0.0052808	0.012149	0.000427027	0.00991073	0	0.00278734	0.000729019	0.0267876	0.00840445	0.00453342	0.0285828	0.209725	0.00460675	0.200604	0.00198829	0.00804451	0.0164808	0.00139488	0.00667039	0.0302096	0.00415556	0.143191	0.00313652
722	0.0030663	0.00398162	0.0102676	0.0306993	0.0422167	0.0096409	0.00759513	0.0071292	0.00935896	0.0141533	0.0386831	0.00643911	0.0134248	0.0141471	0.00458909	0.0204498	0.00356513	0.00573991	0.0132896	0.174953	0.00426121	0.0157607	0.00651942	0.0374011	0.00598661	0.00738542	0.0105801	0.0265227	0.00170867	0.0299612	0.00205444	0.00557933	0.00340453	0.0886115	0.0121502	0.00554246	0.038999	0.39718	0.00665815	0.279837	0.00547299	0.0283819	0.0373626	0.00418797	0.00470603	0.0639341	0.00484929	0.285187	0.00458607
723	0.00745478	0.00547634	0.0132144	0.0294663	0.0649471	0.0135668	0.0130356	0.0071292	0.00935896	0.0170037	0.0403902	0.00736125	0.014375	0.00942359	0.0110302	0.026354	0.0093729	0.00478206	0.0119545	0.17584	0.00557454	0.0137851	0.0103136	0.0421204	0.0180189	0.00950084	0.0176738	0.0223944	0.00256356	0.0127567	0.0102934	0.00464815	0.00413487	0.0661674	0.0130876	0.0121152	0.0348198	0.54276	0.00665815	0.366553	0.00323208	0.0202092	0.020633	0.00558616	0.0106052	0.0977598	0.013199	0.462677	0.00700468
724	0.00921277	0.004978	0.0102676	0.0237352	0.0422167	0.0105464	0.0097698	0.00891644	0.00912434	0.0113094	0.0209389	0.00828395	0.015801	0.0188782	0.0119519	0.0145724	0.00535025	0.0124581	0.0213283	0.101912	0.00688889	0.0165514	0.00841571	0.0389732	0.00598661	0.00791406	0.0212324	0.0306678	0.00299114	0.0242023	0.00411102	0.00340738	0.00584009	0.0440746	0.0055993	0.00705711	0.0369073	0.521371	0.00922579	0.373665	0.00696843	0.0202092	0.020633	0.0101377	0.0121813	0.110783	0.00484929	0.52577	0.0094266
725	0.00789414	0.00846836	0.0191249	0.0188525	0.0649471	0.0099427	0.0195803	0.0071292	0.0102978	0.0113094	0.0116099	0.00459652	0.0113671	0.0176947	0.00183444	0.0145724	0.00758402	0.00861632	0.017303	0.038437	0.00524611	0.0141801	0.00862651	0.0217377	0	0.0126783	0.0212324	0.0182832	0.0023498	0.014182	0.00616973	0.00371749	0.00486549	0.0395894	0.0140255	0.0095844	0.0223846	0.715164	0.00922579	0.28227	0.00547299	0.0120865	0.0164808	0.0080356	0.00824334	0.128858	0.00415556	0.52577	0.00652069
726	0.0109722	0.0114638	0.00732665	0.0212904	0.0887314	0.0153805	0.0108579	0.015187	0.0161772	0.0170037	0.0105782	0.0119803	0.0188138	0.00942359	0.0202637	0.026354	0.0151981	0.00765704	0.0106208	0.0262891	0.0118266	0.0145752	0.0143252	0.03583	0.0089874	0.017454	0.014123	0.0244564	0.00448841	0.014182	0.00616973	0.00868694	0.0051091	0.0334494	0.0159022	0.0100903	0.0244463	0.690652	0.0133417	0.234733	0.0087146	0.036603	0.0123413	0.00978721	0.0137588	0.127317	0.00832277	0.48712	0.00918426
727	0.0313063	0.0199685	0.0339969	0.0245516	0.0696206	0.0284093	0.039313	0.0205802	0.0291808	0.066384	0.0219	0.0193993	0.0352003	0.0331132	0.0369722	0.0352591	0.0246433	0.0220941	0.0199852	0.029144	0.0171089	0.0264546	0.0236408	0.0547475	0.0180189	0.0275722	0.0463485	0.053758	0.00705775	0.0227663	0.020638	0.0121118	0.0121869	0.0284494	0.0234243	0.0222733	0.038999	0.594123	0.0154032	0.198778	0.0147135	0.0283819	0.0373626	0.0199788	0.0192895	0.144682	0.0251039	0.464988	0.0157388
728	0.0643606	0.07858	0.0610847	0.0393767	0.250725	0.0849541	0.0514378	0.048698	0.0660469	0.0871697	0.0412853	0.034338	0.0741656	0.0833346	0.0659801	0.0683783	0.0482054	0.0502743	0.0334735	0.0545939	0.031713	0.0853047	0.0519956	0.080167	0.0392518	0.0706534	0.059032	0.0773131	0.0298889	0.0473758	0.0393773	0.0375282	0.0301125	0.0661674	0.046125	0.0355578	0.0773358	0.623348	0.037704	0.276186	0.0245001	0.0490217	0.045797	0.0440786	0.0507634	0.164808	0.0498764	0.463448	0.035538
729	0.0954841	0.141392	0.127123	0.0765921	0.12373	0.128678	0.105915	0.0679634	0.127745	0.102155	0.0559363	0.065538	0.126557	0.123065	0.0961696	0.130163	0.081181	0.0817155	0.0746507	0.082668	0.061234	0.114807	0.0929127	0.170238	0.0884935	0.0853404	0.110457	0.0881623	0.0403018	0.084263	0.0540483	0.0607045	0.0412348	0.138562	0.0824142	0.0727581	0.0773358	0.515955	0.0707911	0.414648	0.0429384	0.0868473	0.119072	0.0705886	0.0773566	0.188466	0.076407	0.403773	0.0505725
730	0.136374	0.180257	0.159848	0.120389	0.18241	0.127753	0.141749	0.110664	0.160048	0.0931507	0.0520741	0.11461	0.144233	0.127888	0.130336	0.127034	0.106125	0.0965544	0.115318	0.0734842	0.0870177	0.135881	0.117842	0.163776	0.0884935	0.120373	0.103053	0.116748	0.0695827	0.127911	0.0793661	0.0802404	0.0631273	0.173284	0.126741	0.102037	0.107978	0.449095	0.101606	0.525014	0.0630504	0.0699366	0.136644	0.0821311	0.114771	0.165196	0.104693	0.343232	0.0869261
731	0.166468	0.160322	0.133338	0.138298	0.160586	0.114499	0.1171	0.111598	0.199642	0.108178	0.0379522	0.101052	0.128178	0.103785	0.103747	0.105241	0.0996433	0.0935822	0.1295	0.0464205	0.104443	0.108331	0.105257	0.165391	0.0853916	0.0924336	0.0846193	0.0903422	0.066291	0.13095	0.0814843	0.0982908	0.0836745	0.180517	0.110322	0.0863195	0.136989	0.250266	0.11176	0.445586	0.0743151	0.0910977	0.149883	0.0958909	0.0935816	0.133485	0.109799	0.268815	0.0942001
732	0.00350473	0.00248778	0.00146235	0.0192583	0.0649471	0.00421379	0.00325192	0	0.00186748	0	0.054045	0.0027562	0.00867864	0.0129655	0.00550809	0.0116439	0.00178171	0.00191137	0.00662762	0.121944	0.000327397	0.00589825	0.00462472	0.0201773	0	0.000526559	0.0070452	0.012149	0.00170867	0.00282359	0.00102695	0.00278734	0.00121519	0.0317803	0.0093403	0.00402912	0.0141817	0.238618	0.00255777	0.167228	0.00298325	0.00804451	0.00410066	0.00209274	0.00431341	0.0462547	0.00346215	0.171647	0.00313652
733	0.0030663	0.000994814	0.00585836	0.0298771	0.0790932	0.00843398	0.00325192	0.00981079	0.00631143	0.00847203	0.0434035	0.00551753	0.0104179	0.0165117	0.0137964	0.0145724	0.00579679	0.00382468	0.0132896	0.179242	0.00656021	0.0145752	0.00630882	0.0311229	0.0119931	0.00685693	0.014123	0.0265227	0.00170867	0.014182	0	0.00278734	0.00316114	0.0926742	0.00840445	0.00806759	0.0223846	0.471732	0.00768476	0.242053	0.00348093	0.0120865	0.00821449	0.00418797	0.00863678	0.0745303	0.00554335	0.350556	0.00337802
734	0.00657634	0.00846836	0.0117403	0.0389616	0.0838917	0.0141713	0.0108579	0.0107056	0.011707	0.00847203	0.0459334	0.00643911	0.0126332	0.00470779	0.0101089	0.0116439	0.00892553	0.00573991	0.0253652	0.208932	0.011497	0.0141801	0.0109465	0.0374011	0.0150036	0.00897177	0.0158974	0.0244564	0.00406051	0.0198987	0.00308247	0.00806496	0.00437838	0.070171	0.007469	0.00655208	0.0327366	0.608892	0.0112826	0.319843	0.00547299	0.0283819	0.028974	0.00768547	0.0102113	0.0992893	0.0097144	0.439363	0.00797305
735	0.0118525	0.004978	0.00732665	0.0360614	0.0887314	0.0153805	0.00868221	0.00891644	0.0161772	0.0170037	0.0304241	0.0119803	0.0129498	0.0141471	0.012874	0.0233986	0.0111634	0.00765704	0.0132896	0.14217	0.00853324	0.0185291	0.00989169	0.0405463	0.00299078	0.0126783	0.00881163	0.0327467	0.0047024	0.0256398	0.00616973	0.00868694	0.00876685	0.049704	0.0093403	0.0116088	0.0369073	0.655809	0.0123118	0.371889	0.00796604	0.0283819	0.0123413	0.0136466	0.00981758	0.120772	0.0118042	0.526499	0.00894195
736	0.0131736	0.00697192	0.0191249	0.0216974	0.0205635	0.0135668	0.0152152	0.0124967	0.011707	0.00847203	0.0137559	0.0129058	0.0169106	0.0188782	0.0174898	0.0175077	0.00892553	0.00765704	0.0079573	0.0466967	0.00787531	0.0216966	0.0124241	0.0452715	0.00598661	0.0137386	0.0247986	0.0265227	0.00448841	0.00991073	0.0092617	0.00962031	0.0051091	0.0328927	0.007469	0.0136354	0.0306576	0.773696	0.00768476	0.368926	0.00896418	0.0242894	0.0331624	0.00978721	0.0137588	0.129629	0.0166913	0.57884	0.0116091
737	0.0264276	0.0194675	0.0146899	0.0196644	0.0603158	0.0205251	0.0173968	0.013393	0.0225492	0.0342387	0.014313	0.0119803	0.0199246	0.020062	0.0119519	0.026354	0.0178923	0.0153442	0.0079573	0.0377512	0.0151262	0.0248677	0.0172855	0.0468485	0.0180189	0.0121484	0.0052808	0.0285932	0.00620094	0.0213317	0.0113256	0.00806496	0.011698	0.0334494	0.0196603	0.0171874	0.0516359	0.738275	0.0148876	0.309571	0.0114618	0.0242894	0.0331624	0.015755	0.0145479	0.137729	0.0215934	0.60768	0.0137943
738	0.0406467	0.0345333	0.0369871	0.0270056	0.0649471	0.0341823	0.0217657	0.0386742	0.0427518	0.0255933	0.0272003	0.0240534	0.0347218	0.0331132	0.0397672	0.065339	0.0250942	0.0249935	0.0253652	0.0292801	0.0171089	0.0316183	0.0325645	0.0626688	0.0270923	0.0420306	0.0355417	0.0474129	0.0117766	0.0270788	0.0175294	0.020233	0.012676	0.0379117	0.0319144	0.0197287	0.038999	0.723024	0.0236718	0.247543	0.0134622	0.0283819	0.0373626	0.0199788	0.0264223	0.154739	0.0258069	0.53881	0.0235371
739	0.0805681	0.0633403	0.0626007	0.0544389	0.221791	0.0772766	0.0735927	0.0414031	0.0711205	0.0575511	0.0416924	0.0465694	0.0857757	0.0785306	0.0688009	0.0623051	0.0518506	0.0444171	0.0498221	0.0551499	0.0347137	0.0776496	0.0564967	0.105767	0.0606859	0.0711962	0.0608503	0.0838124	0.0264278	0.0694161	0.0352005	0.0372124	0.0303591	0.0718902	0.0642227	0.0509889	0.0537562	0.651282	0.0424023	0.297455	0.0267651	0.0699366	0.0627961	0.039095	0.0575896	0.168684	0.0555847	0.529411	0.0352924
740	0.094126	0.131159	0.124018	0.100937	0.187947	0.124054	0.110387	0.07442	0.113749	0.114217	0.0465871	0.0636334	0.118614	0.101376	0.108488	0.12391	0.081181	0.0718562	0.07604	0.0748935	0.061234	0.114807	0.0831865	0.115404	0.0853916	0.0891582	0.0717911	0.10349	0.0470492	0.0605655	0.0550991	0.0556047	0.042226	0.158865	0.100682	0.0675588	0.0751734	0.553282	0.0639275	0.430771	0.0442067	0.142704	0.101608	0.0515738	0.0810008	0.169072	0.0735234	0.440146	0.0505725
741	0.134096	0.169015	0.15516	0.108862	0.134078	0.142861	0.126058	0.0966738	0.162026	0.123303	0.0464237	0.0856332	0.131096	0.120654	0.111334	0.105241	0.0890167	0.0728408	0.104026	0.0636573	0.0880402	0.116427	0.104824	0.163776	0.0699265	0.109397	0.108605	0.10349	0.0573107	0.0887392	0.0593064	0.0747818	0.0628776	0.190182	0.1055	0.0857968	0.101356	0.437665	0.0893516	0.525014	0.0536118	0.0699366	0.136644	0.0738305	0.100905	0.160159	0.0829075	0.36921	0.0706824
742	0.168292	0.142415	0.138006	0.10842	0.0985326	0.110802	0.130539	0.105061	0.180084	0.0871697	0.0366538	0.0770001	0.124449	0.0881418	0.110385	0.0928775	0.0954818	0.0846787	0.0984001	0.0435239	0.100335	0.101859	0.0872909	0.163776	0.0947054	0.0913415	0.0791134	0.10349	0.0640983	0.126393	0.0793661	0.0886082	0.0683769	0.182931	0.109358	0.0831847	0.110191	0.285433	0.0994722	0.466948	0.063306	0.0953569	0.123456	0.0796025	0.0866772	0.122311	0.11053	0.257367	0.0824192
743	0.0017516	0.00149237	0.0087964	0.0131913	0.0466772	0.00572028	0.00325192	0.0017793	0.00350331	0.00281727	0.0474864	0.000918158	0.00678259	0.00706471	0.0119519	0.00580782	0.0026732	0.00573991	0.00662762	0.0957585	0.00229314	0.00983854	0.00567714	0.0248617	0.00598661	0.0026343	0.00881163	0.012149	0.000427027	0.00565365	0.00102695	0.0018577	0.000729019	0.0245757	0.00653395	0.00402912	0.0182743	0.344382	0.00255777	0.14973	0.00223698	0.00804451	0.0123413	0.00209274	0.00784998	0.0477538	0.00346215	0.231273	0.00168818
744	0.00394325	0.00398162	0.00585836	0.0261868	0.0422167	0.0114522	0.0108579	0.0071292	0.00724853	0.0227238	0.0450352	0.00551753	0.0131081	0.0141471	0.0137964	0.0204498	0.00401125	0.00669824	0.0132896	0.211612	0.00229314	0.0157607	0.00862651	0.0436954	0.00299078	0.00897177	0.0070452	0.00808143	0.00192236	0.0198987	0.00102695	0.00464815	0.00291779	0.0793635	0.0121502	0.0060472	0.0121421	0.510512	0.00460675	0.261568	0.00298325	0.0242894	0.0123413	0.00453742	0.0106052	0.0836473	0.00138388	0.392571	0.00289504
745	0.0100923	0.00697192	0.0132144	0.0302881	0.0377993	0.0144735	0.00759513	0.0107056	0.0147643	0.0141533	0.04765	0.010131	0.015801	0.0117844	0.0147192	0.026354	0.0107156	0.00957606	0.0132896	0.230847	0.00721763	0.0141801	0.0117907	0.0547475	0	0.0169228	0.0176738	0.0182832	0.0047024	0.00991073	0.00205444	0.00775406	0.00681519	0.0429518	0.0159022	0.0060472	0.0182743	0.719114	0.00871196	0.301699	0.0067191	0.0120865	0.028974	0.0080356	0.0145479	0.110399	0.0125014	0.522116	0.0053113
746	0.0180244	0.00946645	0.0161668	0.0368891	0.0290944	0.013869	0.0141251	0.0107056	0.0204227	0.0313508	0.0328475	0.010131	0.015484	0.0188782	0.00918798	0.0204498	0.0107156	0.0124581	0.0213283	0.136477	0.0105085	0.0185291	0.0155934	0.0389732	0.00299078	0.0126783	0.00881163	0.010113	0.00748629	0.0227663	0.0113256	0.0118001	0.00876685	0.0502683	0.0196603	0.0095844	0.0537562	0.660297	0.0123118	0.373073	0.00572215	0.0120865	0.0331624	0.0143491	0.0169173	0.129243	0.0159922	0.552371	0.0133085
747	0.0220011	0.021472	0.0161668	0.0331702	0.0466772	0.0184057	0.0195803	0.0178815	0.0249149	0.0198606	0.0202185	0.020329	0.0181792	0.0153292	0.0184141	0.026354	0.0178923	0.0114969	0.0267134	0.0590483	0.0134757	0.0236781	0.0170739	0.0626688	0.0150036	0.0185168	0.0176738	0.0182832	0.00963033	0.0285193	0.00616973	0.0136707	0.00803475	0.030669	0.0159022	0.0151569	0.0348198	0.805344	0.0164348	0.3618	0.0134622	0.0324865	0.028974	0.0161067	0.0149426	0.135799	0.0222949	0.610954	0.0169552
748	0.028644	0.024983	0.0280321	0.0274152	0.0466772	0.0281057	0.0338176	0.0414031	0.0322678	0.0313508	0.0246275	0.0156855	0.0278712	0.0307365	0.0267485	0.0322843	0.0210401	0.0201634	0.0402645	0.0348751	0.0190937	0.0316183	0.0257628	0.0658432	0.0150036	0.0302428	0.039137	0.0223944	0.0117766	0.0270788	0.020638	0.0142947	0.0138992	0.0451985	0.0149636	0.0187118	0.0327366	0.780323	0.0190162	0.307756	0.0122117	0.0490217	0.045797	0.0235056	0.0232492	0.151256	0.0222949	0.634653	0.019634
749	0.0459989	0.0511848	0.0414819	0.0286453	0.113534	0.0451455	0.0316224	0.0241848	0.0525689	0.0400324	0.0251095	0.0305911	0.0534327	0.0474054	0.050039	0.065339	0.03232	0.0376008	0.0443535	0.0385742	0.0234014	0.0479616	0.0402364	0.0961491	0.0392518	0.0484847	0.0481556	0.0580073	0.0167212	0.0590948	0.026868	0.0318513	0.0187993	0.0390299	0.0309696	0.0370961	0.0601409	0.799309	0.0298964	0.299881	0.0187229	0.0741501	0.028974	0.0227998	0.0355705	0.165971	0.0378018	0.602407	0.0267141
750	0.069305	0.0882539	0.0505047	0.0595105	0.128885	0.0895646	0.0647152	0.0615237	0.0805689	0.0782326	0.038277	0.066491	0.0886818	0.0785306	0.0631615	0.065339	0.0482054	0.046368	0.0746507	0.0471111	0.0403937	0.0732231	0.0586422	0.108978	0.0210388	0.0826158	0.06267	0.0644097	0.0218929	0.0753409	0.0352005	0.0441708	0.0296194	0.0903514	0.0584967	0.0494411	0.0665607	0.54276	0.039269	0.372481	0.0267651	0.0783732	0.0885915	0.0408736	0.0648358	0.174888	0.0463171	0.580891	0.0367665
751	0.122717	0.136787	0.144237	0.0865323	0.113534	0.114499	0.123817	0.0725736	0.123075	0.120271	0.0443006	0.0808333	0.12218	0.123065	0.105643	0.0928775	0.0779596	0.0797414	0.0984001	0.0589089	0.0632605	0.112783	0.0955094	0.146014	0.0699265	0.0897039	0.101204	0.0925255	0.0361748	0.106739	0.0477511	0.0581533	0.0424738	0.155271	0.0891366	0.0634064	0.092573	0.584107	0.0723774	0.440476	0.037619	0.0783732	0.114695	0.0580164	0.0773566	0.179542	0.0800163	0.418882	0.0575061
752	0.166468	0.127067	0.127123	0.102694	0.113534	0.112035	0.104797	0.0994672	0.148934	0.108178	0.0379522	0.0750858	0.113592	0.120654	0.127483	0.105241	0.0908628	0.0846787	0.092788	0.0534826	0.0673186	0.110354	0.0965918	0.179931	0.0699265	0.0798934	0.136493	0.105692	0.0459598	0.11277	0.0393773	0.0706148	0.055146	0.154074	0.0997193	0.0680783	0.0708595	0.482928	0.0872248	0.541205	0.0469991	0.0868473	0.114695	0.0626793	0.0846489	0.139274	0.0974122	0.361111	0.0657026
753	0.123627	0.0989625	0.0885301	0.108862	0.0603158	0.0735946	0.0769266	0.0948129	0.155601	0.0722984	0.0267979	0.0789159	0.0954678	0.0797313	0.102799	0.111448	0.0834839	0.0757965	0.0816074	0.0295524	0.0696887	0.0768444	0.0708957	0.142787	0.054543	0.0793491	0.0919783	0.0729976	0.0455241	0.0738579	0.058254	0.0680537	0.0521588	0.131435	0.085294	0.0623693	0.114628	0.344382	0.0829753	0.480249	0.0495405	0.0826057	0.0713569	0.0644749	0.083027	0.106181	0.0865263	0.259002	0.0599872
754	0.00350473	0.00298563	0.00439154	0.0083694	0.0334252	0.00843398	0.00650856	0.00534392	0.00537485	0.00847203	0.0335755	0.00183689	0.0105761	0.00824391	0.00458909	0.00290034	0.00311911	0.000955442	0.00132273	0.086641	0.00196536	0.00707966	0.00715135	0.0436954	0	0.00474443	0.0052808	0.00605433	0.000854148	0.00991073	0	0.0018577	0.000729019	0.0229196	0.00653395	0.0060472	0.010107	0.437665	0.00306978	0.191482	0.00124243	0	0.00410066	0.00348929	0.00863678	0.0590301	0.00554335	0.319565	0.00168818
755	0.00701551	0.00298563	0.00439154	0.0200706	0.0334252	0.0108483	0.00216742	0.00356061	0.00818617	0.0113094	0.0370594	0.00643911	0.0162765	0.0117844	0.00918798	0.0175077	0.00311911	0.00478206	0.0079573	0.174067	0.00393304	0.0173423	0.00883732	0.0610828	0.00598661	0.00844284	0.0176738	0.0162341	0.0023498	0.0156089	0.00308247	0.00402765	0.00218791	0.0491399	0.0121502	0.0111025	0.0244463	0.660297	0.00614508	0.266443	0.00323208	0.0120865	0.0164808	0.00558616	0.0117872	0.0992893	0.00415556	0.435443	0.00506952
756	0.0171416	0.00996564	0.0132144	0.0196644	0.0334252	0.0129625	0.0108579	0.0116009	0.0154706	0.0141533	0.0407156	0.00643911	0.015801	0.00706471	0.0184141	0.00872238	0.00713705	0.00573991	0.0079573	0.176136	0.00590303	0.0181335	0.0132689	0.0389732	0.0089874	0.00791406	0.00881163	0.012149	0.00320497	0.0170373	0.0092617	0.00557933	0.00486549	0.0384707	0.0121502	0.00907865	0.0348198	0.715164	0.0128267	0.313804	0.0044767	0.0161415	0.020633	0.00733542	0.0133643	0.105798	0.0166913	0.576783	0.00821522
757	0.0184659	0.0134625	0.0102676	0.0286453	0.0649471	0.0196166	0.0097698	0.015187	0.0270467	0.0313508	0.0251898	0.00828395	0.0177034	0.0129655	0.0193387	0.00290034	0.0165448	0.0182344	0.0119545	0.0907662	0.0105085	0.0193206	0.0168623	0.05633	0.0150036	0.017454	0.0212324	0.0182832	0.00513044	0.0285193	0.00308247	0.0124234	0.00827875	0.0240234	0.0159022	0.0166796	0.0244463	0.802344	0.0143721	0.293207	0.00846505	0.0161415	0.020633	0.0118913	0.0232492	0.153191	0.0166913	0.610954	0.0142802
758	0.0321944	0.0234778	0.020606	0.0339953	0.0557269	0.0244649	0.0250472	0.0250871	0.0360738	0.0313508	0.0235036	0.020329	0.0315336	0.0271746	0.0295328	0.0322843	0.0255451	0.0211285	0.0199852	0.0540381	0.0207493	0.0268515	0.0217325	0.0531659	0.0210388	0.0302428	0.0247986	0.0390079	0.0109178	0.0270788	0.0133915	0.0243071	0.011698	0.0328927	0.0281375	0.0248212	0.0644169	0.773696	0.0236718	0.296242	0.0114618	0.0202092	0.0331624	0.0175138	0.0327823	0.153191	0.0258069	0.687716	0.0220725
759	0.0282006	0.0365474	0.0325038	0.047716	0.0603158	0.0387465	0.0305254	0.0296053	0.0432297	0.028469	0.026637	0.0249858	0.0369555	0.0390618	0.0286044	0.0352591	0.0296076	0.0317735	0.032119	0.0406341	0.0230697	0.0415737	0.0310752	0.0658432	0.0210388	0.0334518	0.0409373	0.0244564	0.0137101	0.0400952	0.0154595	0.0230526	0.0183087	0.0559249	0.0375898	0.0294157	0.0452991	0.846146	0.0273004	0.286526	0.0134622	0.0324865	0.028974	0.0199788	0.0307928	0.170622	0.0265102	0.692208	0.0225606
760	0.0535987	0.0521964	0.0701965	0.0485539	0.103494	0.0619504	0.0514378	0.0395834	0.0614654	0.0634344	0.0297786	0.0334005	0.070784	0.0485987	0.0491038	0.0472203	0.0386616	0.0337143	0.0389039	0.0449024	0.0280515	0.0623768	0.0460036	0.100956	0.0362056	0.0506396	0.059032	0.053758	0.0238353	0.0386432	0.027908	0.0271328	0.0197807	0.0616057	0.0413801	0.040176	0.0558805	0.766919	0.0324957	0.282878	0.0247517	0.0699366	0.0542755	0.0380285	0.0479577	0.166358	0.045606	0.613561	0.0259805
761	0.0877937	0.10611	0.0931347	0.0705833	0.108494	0.0886422	0.0769266	0.0606052	0.0900492	0.0604901	0.0338182	0.0550835	0.0944979	0.097765	0.0763334	0.0744728	0.0500274	0.0424677	0.0470855	0.0529273	0.0430719	0.0978175	0.0655165	0.129889	0.0301258	0.0657725	0.0681383	0.0751536	0.0270763	0.0517606	0.0310306	0.037844	0.0291265	0.0932554	0.0776188	0.0499569	0.0795019	0.707149	0.0507794	0.396025	0.0237457	0.0407312	0.101608	0.0430097	0.0700804	0.168296	0.0613089	0.552371	0.0367665
762	0.113626	0.125532	0.106995	0.0783148	0.0985326	0.107106	0.101445	0.0716509	0.11473	0.0693387	0.0366538	0.0741292	0.112782	0.0809321	0.109437	0.0714229	0.0632736	0.0797414	0.0774304	0.0537603	0.0544908	0.107926	0.0866426	0.154085	0.0514771	0.0739116	0.0809474	0.0881623	0.0344392	0.0635107	0.0310306	0.0568787	0.0348022	0.134402	0.0977935	0.0758823	0.092573	0.608892	0.0665652	0.516541	0.0277726	0.0868473	0.154306	0.0483587	0.072908	0.161321	0.072083	0.445616	0.047607
763	0.154608	0.125021	0.120917	0.0813356	0.134078	0.098793	0.0947475	0.0827448	0.158071	0.0782326	0.0347897	0.0607796	0.110029	0.0833346	0.081992	0.0959616	0.0733629	0.0610454	0.0984001	0.0450403	0.055501	0.0990298	0.075851	0.1557	0.0668429	0.0809821	0.0846193	0.0925255	0.0363919	0.0649852	0.0435609	0.0587908	0.0380164	0.149291	0.0690015	0.0649628	0.0969578	0.35616	0.0612923	0.599013	0.0419243	0.121079	0.0972612	0.0587332	0.0793807	0.125006	0.0771284	0.30975	0.0510671
764	0.113172	0.073495	0.0701965	0.0865323	0.0603158	0.0714478	0.0602839	0.0523549	0.134142	0.105164	0.0248684	0.0512949	0.0825482	0.066537	0.0669202	0.0683783	0.067397	0.0571238	0.0566835	0.0211414	0.0507901	0.0736253	0.0562823	0.125057	0.0576126	0.0603586	0.0554002	0.0644097	0.034873	0.0694161	0.037288	0.0454384	0.0395013	0.116073	0.0480251	0.0468637	0.0816716	0.297208	0.0555046	0.444452	0.037366	0.0615395	0.0929222	0.0512163	0.0559819	0.0851698	0.0749648	0.21342	0.0434124
765	0.00438186	0.00199002	0.0117403	0.00917108	0.0290944	0.0102445	0.00325192	0.000889399	0.00584307	0.0113094	0.0235839	0.000918158	0.0162765	0.0153292	0.00918798	0.00872238	0.00311911	0.00669824	0.00132273	0.0734842	0.000982386	0.0145752	0.00567714	0.0452715	0	0.00580039	0.0052808	0.00808143	0.000213502	0.00565365	0.00308247	0.00123824	0.000729019	0.0234713	0.0055993	0.00503786	0.00402904	0.608892	0.00358195	0.339098	0.00124243	0.00804451	0	0.00209274	0.0035284	0.0771862	0.000691776	0.420466	0.00144691
766	0.0153772	0.00697192	0.0087964	0.0160171	0.0334252	0.0132646	0.00433695	0.00623631	0.0149997	0.0141533	0.0318776	0.00367608	0.016118	0.0153292	0.0137964	0.0145724	0.00624344	0.00669824	0.0106208	0.116592	0.00557454	0.0173423	0.0111576	0.0452715	0.0089874	0.0105594	0.0123506	0.00403171	0.00128136	0.00991073	0.00205444	0.00340738	0.00291779	0.0367946	0.0159022	0.0131286	0.0121421	0.719114	0.00717138	0.349876	0.00223698	0.0242894	0.0164808	0.00383859	0.0121813	0.0924123	0.00832277	0.508848	0.00313652
767	0.0149363	0.0204696	0.0176451	0.0282351	0.0290944	0.0174979	0.0119465	0.00891644	0.0204227	0.0113094	0.026637	0.010131	0.0221474	0.0188782	0.0202637	0.029316	0.0116113	0.0105363	0.0119545	0.108374	0.00491775	0.0177379	0.0126353	0.0452715	0.00299078	0.01533	0.0105801	0.0223944	0.00555857	0.0127567	0.0092617	0.00806496	0.00413487	0.0278952	0.0243663	0.0111025	0.0203272	0.816984	0.00717138	0.333694	0.00298325	0.0120865	0.00410066	0.00873604	0.0157323	0.0981421	0.0159922	0.52065	0.00724672
768	0.019791	0.0199685	0.0220885	0.0298771	0.0248072	0.0178004	0.0141251	0.0160847	0.0220764	0.00847203	0.022461	0.00920721	0.0240541	0.0212464	0.0221148	0.0204498	0.017443	0.0143817	0.017303	0.0557061	0.00853324	0.0276454	0.0162278	0.0500053	0.00598661	0.0169228	0.0212324	0.0162341	0.00577267	0.0213317	0.00616973	0.0108656	0.00730292	0.0334494	0.0243663	0.0141425	0.038999	0.773696	0.0107682	0.298062	0.00522387	0.036603	0.028974	0.00908636	0.0192895	0.119234	0.0215934	0.607023	0.00821522
769	0.0433215	0.0340299	0.0176451	0.0311106	0.0377993	0.0296239	0.0217657	0.0250871	0.0396486	0.0198606	0.0161452	0.0166131	0.0332867	0.0343022	0.025821	0.029316	0.0264472	0.0163071	0.0199852	0.038437	0.0134757	0.0328112	0.0270368	0.0769787	0.0240633	0.0254381	0.0194521	0.00808143	0.00534449	0.0256398	0.0102934	0.0177303	0.00974342	0.0256811	0.0271942	0.0166796	0.0265124	0.853406	0.0174669	0.286526	0.00796604	0.0242894	0.0164808	0.0115405	0.0212684	0.145455	0.0314413	0.692766	0.0164686
770	0.0540464	0.0542203	0.0354914	0.047716	0.0248072	0.0524708	0.0294289	0.0241848	0.0578546	0.0371326	0.0206187	0.0249858	0.0515093	0.0390618	0.0332499	0.026354	0.0305114	0.0288653	0.0361862	0.0359699	0.0224065	0.05116	0.0349065	0.080167	0.0270923	0.0302428	0.0355417	0.0265227	0.0137101	0.0386432	0.0216751	0.0221123	0.0156129	0.0502683	0.040432	0.0273724	0.0452991	0.898481	0.0226362	0.310781	0.0139626	0.0407312	0.0500309	0.0178658	0.0303952	0.169847	0.0272138	0.684318	0.020609
771	0.0810193	0.0648621	0.0444847	0.0514921	0.0743361	0.0702214	0.059177	0.040493	0.0786281	0.042938	0.0215795	0.0334005	0.0686919	0.0701325	0.050039	0.0532369	0.03232	0.0356568	0.0457189	0.033918	0.0243969	0.0611735	0.0479283	0.141174	0.0270923	0.0527964	0.0445431	0.0474129	0.0160756	0.0400952	0.0185651	0.0290188	0.018554	0.0604676	0.0432771	0.0406897	0.038999	0.830746	0.0382255	0.400116	0.0152142	0.0448708	0.0842694	0.0192742	0.0407574	0.160159	0.039927	0.632766	0.0218285
772	0.0900542	0.107131	0.0610847	0.0646068	0.0887314	0.0843396	0.0891718	0.0707285	0.102246	0.0458494	0.0286499	0.0512949	0.0941747	0.0881418	0.073507	0.0412274	0.0482054	0.0395464	0.055309	0.0478021	0.0313798	0.0853047	0.0635818	0.15893	0.0392518	0.0657725	0.0517747	0.0516391	0.022756	0.0517606	0.0185651	0.0340571	0.0269094	0.0903514	0.0642227	0.0437746	0.0601409	0.694835	0.0434478	0.483551	0.0202284	0.036603	0.0627961	0.033413	0.0559819	0.159385	0.0513019	0.548823	0.0377498
773	0.119534	0.0974318	0.11627	0.0809036	0.0985326	0.0935624	0.0891718	0.0514401	0.131435	0.081207	0.0264761	0.0569804	0.0919124	0.0773301	0.0848241	0.0775279	0.0596131	0.0551651	0.0732623	0.042147	0.0430719	0.0832891	0.0760666	0.133111	0.0392518	0.0636057	0.0717911	0.053758	0.029456	0.0605655	0.0320724	0.0444876	0.0328264	0.110195	0.0747443	0.0525377	0.0410949	0.52676	0.0481583	0.630741	0.0265133	0.0699366	0.0713569	0.0447914	0.0660453	0.125776	0.0598764	0.406963	0.0404562
774	0.136374	0.077054	0.100826	0.0856646	0.0649471	0.0892571	0.0847154	0.0624426	0.153872	0.0546174	0.0244669	0.0645855	0.101936	0.0881418	0.0933308	0.0867232	0.0591559	0.0669375	0.0774304	0.0296886	0.050454	0.0812743	0.067237	0.147628	0.0331635	0.0679408	0.0791134	0.0925255	0.0292395	0.0590948	0.037288	0.0517871	0.0365324	0.114308	0.0977935	0.0520213	0.0751734	0.367918	0.0513039	0.637068	0.0239971	0.0573562	0.0972612	0.0483587	0.072908	0.0977598	0.0735234	0.275362	0.0407024
775	0.0109722	0.00547634	0.0191249	0.00756852	0.00402527	0.0159853	0.00433695	0.0116009	0.00935896	0.00847203	0.0250291	0.0027562	0.0234184	0.0129655	0.0230408	0.0175077	0.00356513	0.00573991	0.00132273	0.116014	0.00229314	0.0244711	0.0134801	0.086552	0.00299078	0.00632859	0.0123506	0.00605433	0.000427027	0.014182	0	0.00309733	0.000242975	0.0234713	0.0271942	0.00503786	0.00605047	0.889417	0.00614508	0.587426	0.00149102	0.0040156	0.00821449	0.00209274	0.0090303	0.102351	0.00484929	0.646454	0.00289504
776	0.0171416	0.00747064	0.0102676	0.0164216	0.0290944	0.0162878	0.00868221	0.0142898	0.0168841	0.0056413	0.0184596	0.00828395	0.016435	0.00942359	0.0202637	0.0145724	0.00982038	0.00765704	0.0226726	0.0923336	0.00294891	0.0157607	0.0166508	0.0374011	0	0.0116186	0.0123506	0.00808143	0.00128136	0.00849012	0.00205444	0.00526888	0.00316114	0.0284494	0.0102765	0.0111025	0.0141817	0.862646	0.0117971	0.470843	0.00248571	0.00804451	0.0164808	0.00593588	0.0165223	0.142364	0.00832277	0.740534	0.00361957
777	0.0259846	0.0164634	0.0191249	0.0196644	0.0290944	0.020828	0.0152152	0.0205802	0.0256252	0.0170037	0.0161452	0.0110554	0.0227829	0.0212464	0.0239672	0.0145724	0.0129556	0.0105363	0.0186434	0.0415967	0.011497	0.0260578	0.0181319	0.0594977	0.00598661	0.0158608	0.014123	0.0223944	0.00277734	0.0184673	0.00514011	0.0114886	0.00535273	0.0295587	0.0253085	0.0141425	0.0265124	0.936251	0.0123118	0.431344	0.00397875	0.0120865	0.0123413	0.00838579	0.0208725	0.165196	0.0187904	0.742986	0.00821522
778	0.0769602	0.061819	0.0459879	0.047716	0.0790932	0.0665438	0.0636069	0.0323214	0.06822	0.028469	0.021099	0.0259188	0.0794838	0.0785306	0.0631615	0.0412274	0.0305114	0.0249935	0.0361862	0.0294162	0.0210806	0.0683991	0.053281	0.1444	0.0150036	0.0495619	0.0463485	0.0516391	0.01414	0.0473758	0.0123583	0.0261904	0.0195353	0.0587623	0.0565902	0.0289047	0.0558805	0.796236	0.0309357	0.498284	0.00721778	0.065733	0.045797	0.0203312	0.0399587	0.168684	0.0335589	0.604389	0.0193903
779	0.0805681	0.0908021	0.0839337	0.0573943	0.0466772	0.0809607	0.0724819	0.0496116	0.0861562	0.0604901	0.0219801	0.0277862	0.0856142	0.0641414	0.0801049	0.0623051	0.0345829	0.0434422	0.0484532	0.0380254	0.0217434	0.0905488	0.0622926	0.123447	0.0392518	0.0554948	0.0572153	0.0794761	0.016506	0.0590948	0.020638	0.0337418	0.0195353	0.0828251	0.0575433	0.0365832	0.0601409	0.594123	0.0403129	0.608044	0.0184721	0.0783732	0.0500309	0.025978	0.0555801	0.140432	0.0498764	0.515504	0.026225
780	0.0140548	0.00846836	0.0102676	0.0083694	0.0163634	0.0190111	0.0097698	0.0160847	0.0110022	0.0113094	0.0255916	0.00459652	0.0229417	0.0236164	0.0147192	0.00580782	0.00401125	0.00286778	0.0039724	0.0726393	0.00196536	0.0276454	0.0139026	0.0753856	0.00299078	0.00580039	0.00881163	0.0141893	0.000427027	0.00707109	0	0.00123824	0.000485981	0.0240234	0.0309696	0.00554246	0.0121421	0.860382	0.00563215	0.749529	0.000745356	0.0161415	0.020633	0.00174378	0.0106052	0.0813652	0.00207631	0.668113	0.00144691
781	0.0144955	0.00896736	0.0102676	0.0172311	0.012207	0.0147758	0.00759513	0.0107056	0.011472	0.0113094	0.0131992	0.00551753	0.0159595	0.0117844	0.0119519	0.00290034	0.00758402	0.00669824	0.0079573	0.0771511	0.00557454	0.0209043	0.0115797	0.0500053	0.00299078	0.0121484	0.00881163	0.00605433	0.00128136	0.00991073	0.00308247	0.00433787	0.00194469	0.0201649	0.0159022	0.00655208	0.00605047	0.879688	0.00460675	0.486842	0.00173964	0.0040156	0.00410066	0.00279088	0.00824334	0.120003	0.0097144	0.791257	0.00434439
782	0.0268707	0.0174644	0.0146899	0.0196644	0.012207	0.0211309	0.0184883	0.00802257	0.0246782	0.0170037	0.00946812	0.0129058	0.0261211	0.0224312	0.012874	0.0175077	0.0116113	0.00765704	0.017303	0.0300972	0.00491775	0.022489	0.015382	0.0421204	0.0210388	0.0195801	0.0265845	0.0162341	0.00384659	0.0113329	0.00308247	0.00775406	0.0051091	0.0218169	0.0262512	0.0121152	0.0141817	0.944127	0.0112826	0.385465	0.00323208	0.0120865	0.020633	0.00733542	0.0153374	0.172173	0.0111073	0.852528	0.00603683
783	0.0616667	0.0602981	0.0535219	0.0443716	0.0248072	0.0763559	0.0547525	0.0423135	0.0795984	0.0313508	0.0185395	0.0268522	0.0775493	0.0809321	0.0547196	0.0472203	0.0296076	0.0278967	0.0253652	0.0214117	0.0210806	0.0788575	0.0502824	0.150856	0.0301258	0.0479462	0.0608503	0.0327467	0.0104886	0.0415486	0.0102934	0.0189812	0.0104762	0.0559249	0.062313	0.0278831	0.038999	0.777029	0.026263	0.597576	0.0092138	0.0202092	0.0627961	0.0171619	0.0519667	0.138501	0.0279177	0.587009	0.015982
784	0.065259	0.0673996	0.0839337	0.0527539	0.0248072	0.0708345	0.099212	0.048698	0.0837256	0.0575511	0.0221404	0.0324635	0.0765823	0.07493	0.0650404	0.0623051	0.036848	0.0308037	0.0443535	0.0261533	0.0220749	0.0784548	0.0571403	0.15893	0.0301258	0.052257	0.0535866	0.049524	0.0128505	0.0488361	0.0113256	0.0268186	0.0134098	0.0822476	0.0565902	0.0406897	0.0537562	0.537455	0.037704	0.711237	0.0107122	0.0324865	0.0542755	0.0252713	0.0511644	0.113854	0.0356791	0.440929	0.0198777
785	0.0167004	0.0254849	0.0339969	0.0573943	0.171432	0.0323583	0.0316224	0.0287008	0.0225492	0.0400324	0.0350327	0.0175413	0.0352003	0.0509864	0.0184141	0.0175077	0.0160958	0.00957606	0.0280629	0.233684	0.0171089	0.0503601	0.0202493	0.104163	0.0089874	0.0270385	0.0176738	0.0285932	0.0150001	0.0328495	0.0175294	0.0118001	0.015368	0.0621751	0.0177805	0.0192201	0.0348198	0.367918	0.019533	0.760743	0.0172184	0.0490217	0.0123413	0.0132954	0.0272163	0.0575233	0.0173907	0.289282	0.0142802
786	0.0109722	0.00597477	0.0191249	0.0352344	0.128885	0.0165902	0.0119465	0.00891644	0.0135878	0.0198606	0.0158263	0.00459652	0.025803	0.0224312	0.0276762	0.0175077	0.00401125	0.00573991	0.0146261	0.103633	0.00458945	0.0300285	0.0126353	0.0753856	0.00299078	0.0100301	0.0105801	0.010113	0.00555857	0.00991073	0.00205444	0.00526888	0.00340453	0.0240234	0.0149636	0.00857305	0.0162257	0.39718	0.00511937	0.568176	0.00472572	0.00804451	0.00821449	0.00663551	0.0145479	0.071877	0.00207631	0.3603	0.00482778
787	0.00789414	0.00597477	0.0220885	0.0221045	0.12373	0.0156829	0.0130356	0.0116009	0.0157061	0.0198606	0.0207787	0.00643911	0.024531	0.0212464	0.0313907	0.0145724	0.00803108	0.0134196	0.0119545	0.0900542	0.00623159	0.0268515	0.0204611	0.0817622	0.0119931	0.020112	0.0176738	0.0223944	0.00727201	0.0170373	0.00205444	0.00464815	0.00681519	0.021266	0.0177805	0.0126218	0.0203272	0.537455	0.0107682	0.434775	0.00547299	0.0040156	0.028974	0.0115405	0.0129699	0.0768067	0.00832277	0.3603	0.00482778
788	0.0228857	0.0254849	0.0732423	0.0472973	0.165992	0.0427066	0.041514	0.0116009	0.0310799	0.0458494	0.0368971	0.0110554	0.0446248	0.0521808	0.0369722	0.0233986	0.0241926	0.0414935	0.0294137	0.0712321	0.0197558	0.0587678	0.0329902	0.0737933	0.0180189	0.0185168	0.0301619	0.0182832	0.0210301	0.0156089	0.027908	0.015231	0.0338141	0.0119428	0.0262512	0.0166796	0.0203272	0.466103	0.0221187	0.439337	0.0224888	0.0283819	0.020633	0.0291612	0.0296	0.0779456	0.0180904	0.340789	0.0286717
789	0.0153772	0.0104649	0.0161668	0.0327579	0.0985326	0.0281057	0.022859	0.00981079	0.0175912	0.0400324	0.0797432	0.0138318	0.0283486	0.0319247	0.024894	0.0175077	0.0178923	0.0114969	0.032119	0.436155	0.0141357	0.0276454	0.0187669	0.0626688	0.0180189	0.0147994	0.0176738	0.0411032	0.0150001	0.0227663	0.0154595	0.0142947	0.00998763	0.0851371	0.0159022	0.0126218	0.0265124	0.320793	0.0169508	0.727404	0.0182213	0.0283819	0.028974	0.0171619	0.0228529	0.0612922	0.0215934	0.22802	0.0193903
790	0.0149363	0.00996564	0.0265442	0.044789	0.0838917	0.0287129	0.0294289	0.015187	0.0239683	0.0227238	0.0209389	0.00920721	0.0398295	0.0402526	0.0323201	0.0116439	0.0147494	0.0259608	0.0186434	0.124263	0.00853324	0.0427705	0.0221564	0.0897485	0.0150036	0.0307773	0.0230146	0.0369168	0.0104886	0.0242023	0.0113256	0.011177	0.00803475	0.0440746	0.0177805	0.0182035	0.038999	0.35616	0.0154032	0.788172	0.0087146	0.0283819	0.045797	0.0217414	0.0228529	0.0711195	0.0104107	0.381318	0.0142802
791	0.0153772	0.00697192	0.0265442	0.0306993	0.0936118	0.0341823	0.0206727	0.0142898	0.0246782	0.0458494	0.0355998	0.00920721	0.035998	0.0366812	0.0239672	0.0592767	0.0178923	0.0134196	0.0226726	0.0906237	0.0177702	0.0407761	0.0187669	0.110584	0.0270923	0.0447178	0.0681383	0.0285932	0.0150001	0.0342958	0.027908	0.0189812	0.0175731	0.0312245	0.0187202	0.0222733	0.038999	0.568837	0.0190162	0.618341	0.0139626	0.0324865	0.0123413	0.0273922	0.0149426	0.0992893	0.0152934	0.433087	0.0237813
792	0.00833359	0.00747064	0.0161668	0.0180414	0.0985326	0.0217368	0.0097698	0.0160847	0.0166484	0.0227238	0.0124043	0.00828395	0.0262801	0.0188782	0.0239672	0.0233986	0.00713705	0.0124581	0.0159639	0.0491853	0.00590303	0.0284396	0.0145365	0.0579134	0.0150036	0.0185168	0.0230146	0.0162341	0.00705775	0.00141098	0.00514011	0.00495849	0.00998763	0.0262342	0.0206008	0.0192201	0.0203272	0.673536	0.0107682	0.51281	0.00472572	0.0161415	0.0123413	0.0125932	0.0109991	0.107714	0.00693242	0.554493	0.00821522
793	0.0406467	0.0129627	0.0132144	0.0144012	0.0985326	0.0241616	0.00542249	0.013393	0.0216038	0.0141533	0.00891351	0.00459652	0.0223063	0.0307365	0.0193387	0.0175077	0.0134039	0.0172705	0.0159639	0.0365177	0.0111675	0.0280425	0.0172855	0.0722017	0.0119931	0.0142689	0.0105801	0.0182832	0.00620094	0.014182	0.00616973	0.00806496	0.00779078	0.0124889	0.0149636	0.00655208	0.0141817	0.558498	0.00922579	0.469175	0.00522387	0.0242894	0.00821449	0.0129443	0.0125756	0.112318	0.00832277	0.496162	0.0106388
794	0.0273139	0.00747064	0.0132144	0.0270056	0.0838917	0.0320543	0.0206727	0.013393	0.0206588	0.0255933	0.0136764	0.0119803	0.0307371	0.0343022	0.024894	0.026354	0.0165448	0.0134196	0.0186434	0.0170944	0.00590303	0.0292339	0.0187669	0.0769787	0.0089874	0.0185168	0.0105801	0.0182832	0.00577267	0.014182	0.0102934	0.00868694	0.00632758	0.0174172	0.0215416	0.0116088	0.0182743	0.686431	0.0159189	0.511207	0.00821553	0.0242894	0	0.0101377	0.0133643	0.110783	0.00762744	0.468064	0.00918426
795	0.0616667	0.0704464	0.0656358	0.049812	0.134078	0.0806536	0.0735927	0.0277967	0.0583357	0.0516892	0.0244669	0.0287206	0.0786777	0.0761299	0.0641008	0.0233986	0.0327724	0.0211285	0.0294137	0.0462824	0.0237332	0.0740276	0.0528525	0.121838	0.0301258	0.0457935	0.0608503	0.0453056	0.014355	0.0170373	0.0196013	0.0177303	0.0146335	0.0638847	0.0319144	0.0217641	0.0306576	0.510512	0.0288576	0.706215	0.0114618	0.0615395	0.020633	0.0199788	0.0339768	0.116158	0.0194907	0.419674	0.0225606
796	0.00701551	0.00547634	0.0176451	0.0253689	0.0557269	0.0132646	0.0097698	0.00891644	0.00677991	0.0170037	0.0930861	0.00828395	0.0131081	0.0165117	0.00918798	0.0175077	0.00445748	0.0124581	0.0119545	0.431092	0.00327689	0.0153655	0.00609824	0.029556	0.00598661	0.00791406	0.0123506	0.0141893	0.00170867	0.0127567	0.00823053	0.0062004	0.00364794	0.112544	0.00840445	0.00503786	0.0244463	0.147708	0.00563215	0.447852	0.00597134	0.0161415	0.0164808	0.00663551	0.00667039	0.0398957	0.0104107	0.16608	0.00627874
797	0.0149363	0.0129627	0.0117403	0.0221045	0.0557269	0.0220398	0.0163058	0.00981079	0.0168841	0.0255933	0.0943502	0.0175413	0.0275529	0.0295488	0.0165659	0.0145724	0.010268	0.00191137	0.0253652	0.491799	0.011497	0.0379861	0.0145365	0.0610828	0.0210388	0.0142689	0.0070452	0.0327467	0.0115619	0.0170373	0.0175294	0.0133588	0.00681519	0.0909318	0.0290812	0.00655208	0.0306576	0.408814	0.00973976	0.609929	0.00996284	0.0283819	0.00821449	0.0143491	0.0125756	0.0522573	0.0258069	0.295014	0.0116091
798	0.0100923	0.00896736	0.020606	0.0302881	0.0511806	0.0238584	0.0097698	0.0160847	0.0230221	0.0255933	0.0171821	0.00459652	0.0361576	0.0319247	0.0184141	0.0204498	0.0129556	0.00382468	0.0199852	0.0682816	0.00557454	0.0375877	0.0128464	0.105767	0.0089874	0.0147994	0.0123506	0.0223944	0.00427445	0.0170373	0.0102934	0.0068217	0.00535273	0.0530935	0.0187202	0.0095844	0.0223846	0.54276	0.0117971	0.719217	0.00846505	0.0202092	0.0247974	0.00943675	0.0165223	0.0764271	0.00901843	0.444055	0.00652069
799	0.0114123	0.004978	0.020606	0.0152088	0.0290944	0.0259814	0.0097698	0.00266971	0.0157061	0.0141533	0.00432912	0.0027562	0.0269164	0.0165117	0.0230408	0.0175077	0.0022274	0.00382468	0.0079573	0.0223584	0.00163763	0.0296312	0.0158049	0.08815	0	0.00844284	0.0247986	0.0141893	0.00106774	0.00565365	0	0.00309733	0.00121519	0.0323364	0.0177805	0.00806759	0.0121421	0.682171	0.00511937	0.709313	0.000745356	0.0120865	0.00821449	0.00314005	0.0117872	0.087074	0.00346215	0.531588	0.00289504
800	0.00833359	0.00747064	0.0117403	0.00437296	0.0603158	0.0205251	0.022859	0.00534392	0.0128822	0.0170037	0.00243786	0.00183689	0.024531	0.0117844	0.0137964	0.00580782	0.00624344	0.0134196	0.00662762	0.00998187	0.00163763	0.0268515	0.0160163	0.05633	0.00299078	0.0121484	0.0194521	0.00403171	0.00299114	0.00282359	0.00205444	0.00340738	0.00145832	0.0185154	0.0102765	0.0121152	0.00605047	0.73452	0.00460675	0.633913	0.00223698	0.00804451	0.0164808	0.00488693	0.00784998	0.110399	0.00484929	0.551663	0.00120567
801	0.0228857	0.012463	0.0117403	0.00477171	0.0743361	0.0141713	0.00868221	0.00623631	0.0126471	0.0113094	0.00267408	0.0027562	0.0204008	0.0188782	0.0165659	0.0204498	0.00535025	0.00669824	0.00662762	0.00971441	0.00524611	0.0197165	0.0147479	0.0452715	0.00299078	0.0100301	0	0.00808143	0.00128136	0.00991073	0.00719987	0.00433787	0.00267446	0.0081276	0.0149636	0.00756228	0.010107	0.719114	0.00563215	0.471399	0.00397875	0.0120865	0.0247974	0.0080356	0.0117872	0.116543	0	0.52577	0.00434439
802	0.0335271	0.0149626	0.0102676	0.0200706	0.108494	0.0302313	0.0272371	0.0169828	0.0284692	0.0198606	0.0136764	0.0119803	0.0352003	0.0295488	0.0221148	0.0175077	0.0183417	0.0134196	0.0119545	0.0234414	0.00853324	0.0296312	0.0183436	0.0753856	0.0119931	0.0281061	0.0194521	0.012149	0.00406051	0.0213317	0.0154595	0.00744322	0.00535273	0.0124889	0.0206008	0.0100903	0.0141817	0.726895	0.0112826	0.461361	0.00572215	0.0324865	0.020633	0.00943675	0.0181031	0.124621	0.0152934	0.458817	0.00918426
803	0.0535987	0.0831605	0.0701965	0.0431204	0.139308	0.0800395	0.0636069	0.0395834	0.0650817	0.0487665	0.0246275	0.0268522	0.0856142	0.097765	0.0509746	0.0714229	0.03232	0.0308037	0.0267134	0.0511243	0.0197558	0.0764419	0.0545669	0.136335	0.0240633	0.0668565	0.06267	0.0306678	0.0167212	0.0242023	0.0237509	0.0186684	0.0129206	0.0673101	0.0604043	0.0289047	0.0244463	0.660297	0.0236718	0.640651	0.013212	0.0407312	0.0247974	0.0224469	0.035172	0.138115	0.0236988	0.522848	0.0191466
804	0.0855343	0.160833	0.133338	0.0637557	0.0696206	0.111726	0.099212	0.0633618	0.0871289	0.0342387	0.0270393	0.0484582	0.11424	0.114627	0.081992	0.0805881	0.0472949	0.0502743	0.0389039	0.0719355	0.0413976	0.132637	0.0862104	0.205765	0.0606859	0.0853404	0.0736196	0.0580073	0.0277251	0.0357435	0.0258285	0.0353186	0.0242026	0.116662	0.0929823	0.0556382	0.0580088	0.537455	0.0330159	0.770603	0.0227401	0.0531836	0.0585306	0.0291612	0.063224	0.131556	0.0349721	0.419674	0.0276926
805	0.00657634	0.00547634	0.0161668	0.0139977	0.0790932	0.0123583	0.00433695	0.0116009	0.00654565	0.0170037	0.0977253	0.00183689	0.017862	0.0117844	0.00918798	0.00580782	0.00311911	0.00478206	0.00529932	0.574477	0.00229314	0.0276454	0.00525611	0.0547475	0.00598661	0.00421668	0.0070452	0.00605433	0.00277734	0.0113329	0.00411102	0.00278734	0.00218791	0.108436	0.0055993	0.0060472	0.0141817	0.279553	0.00460675	0.427331	0.00323208	0.0161415	0.00821449	0.00314005	0.00784998	0.0372832	0.00623772	0.17643	0.00506952
806	0.0109722	0.00697192	0.00585836	0.0216974	0.0557269	0.0226459	0.0283328	0.0142898	0.0147643	0.0227238	0.109925	0.0119803	0.0285078	0.020062	0.0276762	0.0322843	0.00713705	0.00478206	0.0119545	0.49995	0.0088623	0.0296312	0.0164393	0.0626688	0.0089874	0.0137386	0.00881163	0.0203367	0.00641511	0.0170373	0.00411102	0.00868694	0.00632758	0.0799399	0.0206008	0.0100903	0.0327366	0.408814	0.0107682	0.674778	0.00996284	0.00804451	0.0415742	0.00593588	0.0133643	0.0548888	0.0138968	0.305658	0.0116091
807	0.0158182	0.00846836	0.0191249	0.0257777	0.0511806	0.0226459	0.0163058	0.00891644	0.0204227	0.0141533	0.0213392	0.00643911	0.0331273	0.0236164	0.0202637	0.0145724	0.0134039	0.00957606	0.0146261	0.106649	0.00458945	0.0363929	0.0126353	0.105767	0.00299078	0.00950084	0.0123506	0.010113	0.00213607	0.0127567	0.00719987	0.0068217	0.0055964	0.0435131	0.0187202	0.0131286	0.0121421	0.604004	0.00973976	0.75974	0.00896418	0.0120865	0.020633	0.0080356	0.0161272	0.0771862	0.00623772	0.447954	0.00821522
808	0.0122928	0.00747064	0.0235724	0.0115808	0.0290944	0.0296239	0.0163058	0.0124967	0.013823	0.0141533	0.00212298	0.00643911	0.027712	0.024802	0.0211891	0.00872238	0.00579679	0.00957606	0.00662762	0.0154798	0.00130998	0.0351985	0.0177086	0.099353	0.0089874	0.0126783	0.00175819	0.0141893	0.00192236	0.00282359	0.00411102	0.00309733	0.00194469	0.0251283	0.0262512	0.00655208	0	0.738275	0.00614508	0.732159	0.00149102	0.0202092	0.0123413	0.00383859	0.0106052	0.101585	0.00415556	0.574031	0.00313652
809	0.00789414	0.00697192	0.0265442	0.0083694	0.0334252	0.0165902	0.0141251	0.00802257	0.0175912	0.0170037	0.0014935	0.0027562	0.0215122	0.0224312	0.0184141	0.0145724	0.00356513	0.00957606	0.0079573	0.00984813	0.00163763	0.0201124	0.0139026	0.0690209	0.00598661	0.0169228	0.0052808	0.0203367	0.001495	0.00423782	0.00308247	0.00216752	0.00194469	0.0113969	0.0168412	0.0126218	0.0182743	0.749305	0.00255777	0.691583	0.00149102	0.00804451	0.0123413	0.00523651	0.0102113	0.121542	0.00138388	0.593076	0.00241219
810	0.00877313	0.00747064	0.0146899	0.00917108	0.0290944	0.0187084	0.0108579	0.00623631	0.011472	0.0198606	0.0030679	0.00459652	0.0197659	0.0236164	0.0184141	0.0233986	0.00713705	0.00573991	0.00662762	0.012258	0.00360493	0.0272484	0.0126353	0.0642556	0	0.0126783	0.0158974	0.0141893	0.000854148	0.0113329	0.00308247	0.00216752	0.00291779	0.0081276	0.0093403	0.00806759	0.0121421	0.749305	0.00717138	0.537575	0.00198829	0.0120865	0.00410066	0.00733542	0.00863678	0.113854	0.00484929	0.59106	0.0026536
811	0.0237707	0.026489	0.0250576	0.0160171	0.0936118	0.0363116	0.0294289	0.0205802	0.0227856	0.0170037	0.0108162	0.010131	0.0345624	0.0390618	0.0286044	0.0233986	0.0214902	0.0124581	0.0226726	0.0206009	0.0105085	0.0348005	0.0261874	0.0674317	0.0119931	0.023306	0.0158974	0.0141893	0.00513044	0.0227663	0.0144253	0.00868694	0.00754683	0.0179662	0.0177805	0.0126218	0.0121421	0.694835	0.0148876	0.468062	0.0067191	0.0407312	0.020633	0.0161067	0.0149426	0.130785	0.014595	0.52065	0.0103963
812	0.0810193	0.12093	0.067155	0.0431204	0.155213	0.0729811	0.0780385	0.0350415	0.0696699	0.0487665	0.0263957	0.0362144	0.0864213	0.0953582	0.0472341	0.0683783	0.0413846	0.0395464	0.0348293	0.0545939	0.0293822	0.0828861	0.0564967	0.120229	0.0270923	0.0663144	0.0535866	0.0306678	0.0171517	0.0371926	0.0185651	0.0255625	0.0219905	0.0822476	0.0613585	0.0278831	0.0285828	0.673536	0.0330159	0.648188	0.0162161	0.0531836	0.045797	0.0238586	0.043955	0.143137	0.0272138	0.514766	0.0215845
813	0.0963897	0.174637	0.111629	0.0761619	0.0838917	0.113267	0.111505	0.0414031	0.0961418	0.0693387	0.0309084	0.0446824	0.122828	0.114627	0.0904935	0.0744728	0.0500274	0.0522295	0.0294137	0.0743296	0.0501179	0.119262	0.0760666	0.165391	0.0453566	0.0793491	0.101204	0.0773131	0.0229718	0.045917	0.0310306	0.0356341	0.0214992	0.0990785	0.0737866	0.0478943	0.062277	0.537455	0.0350982	0.761743	0.0239971	0.065733	0.0415742	0.0373178	0.070888	0.143523	0.050589	0.447175	0.0313665
814	0.0030663	0.00199002	0.0146899	0.0270056	0.0649471	0.0144735	0.00759513	0.00623631	0.00818617	0.0198606	0.0962901	0.00736125	0.0191311	0.0117844	0.0110302	0.0116439	0.00579679	0.00573991	0.0146261	0.424455	0.00229314	0.0209043	0.00925901	0.0374011	0.0089874	0.00950084	0.00351846	0.0162341	0.00106774	0.0113329	0.00514011	0.0018577	0.00194469	0.103751	0.007469	0.00554246	0.0223846	0.314894	0.00614508	0.454624	0.00497478	0.0490217	0.00410066	0.00523651	0.00824334	0.0350466	0.00762744	0.210184	0.00313652
815	0.0096525	0.0104649	0.0117403	0.0331702	0.0466772	0.0211309	0.0119465	0.013393	0.0145289	0.0227238	0.104324	0.0119803	0.0293038	0.0188782	0.0230408	0.0116439	0.00758402	0.00861632	0.0186434	0.482638	0.0101792	0.0340047	0.0132689	0.0769787	0.0119931	0.0116186	0.014123	0.0182832	0.00534449	0.0227663	0.0113256	0.00651102	0.00730292	0.0547916	0.0253085	0.00806759	0.0244463	0.52676	0.00819829	0.717709	0.0067191	0.0242894	0.0331624	0.00873604	0.0173125	0.0639341	0.0111073	0.358678	0.00821522
816	0.0189075	0.00398162	0.0146899	0.0245516	0.012207	0.0332702	0.0272371	0.0160847	0.0149997	0.0255933	0.0209389	0.0119803	0.0291446	0.0474054	0.0230408	0.0145724	0.00579679	0.00861632	0.0240183	0.103346	0.00557454	0.0371894	0.0166508	0.0769787	0.00598661	0.01533	0.0212324	0.012149	0.00256356	0.00423782	0.00308247	0.00526888	0.00584009	0.0262342	0.0234243	0.00907865	0.0203272	0.711176	0.00871196	0.854843	0.00846505	0.0202092	0.0247974	0.00838579	0.0165223	0.0836473	0.00623772	0.527228	0.00579496
817	0.0100923	0.0064733	0.0220885	0.00517066	0.0205635	0.0268917	0.0152152	0.0071292	0.0131174	0.00847203	0.0036195	0.000918158	0.0296222	0.0224312	0.0221148	0.0322843	0.00624344	0.00765704	0.0079573	0.0165559	0.000654859	0.0324136	0.0147479	0.0690209	0	0.00844284	0.0105801	0.00403171	0.001495	0.00282359	0.00308247	0.0024774	0.00243117	0.0168685	0.0187202	0.00756228	0.00402904	0.855762	0.00306978	0.825443	0.00149102	0.00804451	0.0123413	0.00314005	0.0149426	0.0939392	0.00415556	0.620675	0.00144691
818	0.0109722	0.00996564	0.0250576	0.00238224	0.0163634	0.0238584	0.00759513	0.00534392	0.0157061	0.0113094	0.000549988	0.00367608	0.0273938	0.0153292	0.0174898	0.0175077	0.0022274	0.00191137	0.00264687	0.00931336	0.00163763	0.0228853	0.0181319	0.086552	0.0089874	0.0116186	0.0052808	0.00808143	0.00106774	0.00282359	0.00308247	0.00154794	0.000972089	0.015224	0.0159022	0.00756228	0.010107	0.855762	0.00255777	0.765712	0.00173964	0	0.020633	0.00209274	0.0121813	0.108864	0.00415556	0.616805	0.00144691
819	0.0114123	0.00846836	0.0102676	0.00877014	0.0205635	0.0235553	0.0141251	0.0124967	0.0173555	0.0198606	0.00275283	0.00551753	0.0250079	0.0212464	0.0119519	0.0116439	0.00624344	0.00861632	0.0079573	0.013465	0.00426121	0.0292339	0.0172855	0.0642556	0.0089874	0.0163917	0.0158974	0.00403171	0.000427027	0.00707109	0.00514011	0.00309733	0.00145832	0.010306	0.0206008	0.00756228	0.00201221	0.74199	0.00563215	0.615549	0.00273446	0.0283819	0.00821449	0.00314005	0.00863678	0.140046	0.00207631	0.598424	0.00603683
820	0.0397557	0.0239794	0.0369871	0.0176362	0.0985326	0.0366159	0.0404133	0.023283	0.030605	0.0198606	0.0123248	0.0166131	0.0404684	0.0474054	0.0295328	0.026354	0.0165448	0.0114969	0.0132896	0.0162868	0.00754644	0.0415737	0.0257628	0.0817622	0.0180189	0.0334518	0.0176738	0.0203367	0.0047024	0.0156089	0.0092617	0.0062004	0.00705904	0.0218169	0.0215416	0.0121152	0.0203272	0.749305	0.0123118	0.512276	0.00646982	0.0242894	0.028974	0.0136466	0.0169173	0.123466	0.00554335	0.560826	0.0103963
821	0.0868898	0.0897827	0.0701965	0.0335827	0.0887314	0.0788114	0.0735927	0.0350415	0.0706368	0.0400324	0.0233432	0.0240534	0.0773881	0.0773301	0.050039	0.065339	0.0386616	0.0230602	0.0361862	0.05057	0.0247289	0.091356	0.0620778	0.134723	0.0270923	0.0603586	0.06267	0.0182832	0.0188746	0.0256398	0.0299893	0.0221123	0.0121869	0.0661674	0.0480251	0.0294157	0.0348198	0.726895	0.0288576	0.652135	0.0139626	0.0242894	0.0164808	0.0231527	0.0483583	0.138501	0.0286218	0.530137	0.0210967
822	0.122263	0.155718	0.113175	0.0548606	0.0887314	0.108954	0.104797	0.0477847	0.100536	0.0782326	0.0320392	0.0560318	0.123314	0.113422	0.0904935	0.0683783	0.0527627	0.0561443	0.0580592	0.0716541	0.042737	0.136287	0.080812	0.150856	0.0392518	0.0858856	0.0938211	0.049524	0.0262116	0.0517606	0.0341574	0.0387918	0.0278945	0.0990785	0.0891366	0.0489254	0.0410949	0.698978	0.0335363	0.766041	0.0262616	0.0531836	0.0670716	0.0316404	0.0725039	0.134256	0.0406359	0.480293	0.0333285
823	0.122263	0.152137	0.153598	0.0603582	0.0603158	0.107722	0.0958633	0.0771921	0.111299	0.0575511	0.026074	0.0636334	0.116022	0.0953582	0.107539	0.0744728	0.0573278	0.0630081	0.0484532	0.0537603	0.0585344	0.114807	0.0918311	0.196082	0.054543	0.0913415	0.0975103	0.0644097	0.0387805	0.0620375	0.0435609	0.0476584	0.0382638	0.0633146	0.0920205	0.0722378	0.0601409	0.320793	0.0644548	0.820691	0.037619	0.0615395	0.101608	0.0476448	0.0636268	0.110015	0.0627424	0.342418	0.0456321
824	0.00525937	0.00547634	0.0087964	0.0237352	0.0422167	0.0111502	0.0097698	0.00623631	0.00935896	0.00847203	0.0722377	0.000918158	0.015801	0.0153292	0.00918798	0.0145724	0.00401125	0.00382468	0.0079573	0.298154	0.00294891	0.0189248	0.00883732	0.0785725	0.0180189	0.00844284	0.00881163	0.0141893	0.000854148	0.0127567	0.00719987	0.00309733	0.000972089	0.0736115	0.00653395	0.00655208	0.0244463	0.332591	0.00614508	0.48739	0.00223698	0.0161415	0.0123413	0.00488693	0.0102113	0.0331847	0.00901843	0.206951	0.0053113
825	0.0105322	0.00796945	0.0176451	0.0323458	0.0466772	0.0235553	0.0130356	0.0142898	0.0164128	0.0170037	0.0774044	0.00736125	0.0329679	0.0283615	0.0230408	0.029316	0.00758402	0.00861632	0.0146261	0.389853	0.00590303	0.0276454	0.012213	0.080167	0.00299078	0.0158608	0.0123506	0.0306678	0.0059868	0.0213317	0.00719987	0.0068217	0.00462192	0.0435131	0.0253085	0.0131286	0.0182743	0.460453	0.00768476	0.78388	0.00497478	0.00804451	0.0164808	0.00978721	0.018894	0.0578999	0.013199	0.394175	0.00700468
826	0.0131736	0.00846836	0.020606	0.0164216	0.0290944	0.0335742	0.0184883	0.0160847	0.017827	0.00847203	0.0163047	0.00736125	0.0352003	0.0390618	0.0211891	0.00872238	0.00579679	0.00765704	0.0199852	0.101625	0.00327689	0.0411749	0.0185552	0.11862	0.00299078	0.0142689	0.014123	0.0244564	0.00170867	0.00707109	0.00102695	0.00557933	0.00291779	0.0218169	0.0215416	0.0141425	0.00807647	0.745667	0.0102539	0.879927	0.00372982	0.0161415	0.00410066	0.00383859	0.0192895	0.0863122	0.00276907	0.535928	0.00627874
827	0.0140548	0.00896736	0.0161668	0.00357607	0.012207	0.0308389	0.0195803	0.0116009	0.0149997	0.0255933	0.000785786	0.00643911	0.0348813	0.0271746	0.025821	0.026354	0.00535025	0.00382468	0.00662762	0.0142705	0.00360493	0.0359947	0.0141139	0.108978	0	0.0105594	0.0176738	0.0182832	0.000427027	0.00707109	0.00102695	0.0024774	0.000729019	0.00867177	0.0290812	0.00756228	0.010107	0.825345	0.00665815	0.878568	0.00124243	0.00804451	0.00821449	0.00244178	0.0125756	0.086693	0.00207631	0.65559	0.00217082
[truncated: 94 more rows]
[truncated: 2,429 more columns]
