# Supplementary material for: A phylogenetically-conserved axis of thalamocortical connectivity in the human brain
Source: Nat Commun. 2023 Sep 27;14:6032. doi: 10.1038/s41467-023-41722-8 (PMC10533558; doi:10.1038/s41467-023-41722-8)
Supplement: Supplementary file 5 — Supplementary Data 2. [file 41467_2023_41722_MOESM5_ESM.xlsx]

## Sheet: HumanPCA_raw_scores
ThalamicSeed	PC1_raw_score	PC2_raw_score	PC3_raw_score	PC4_raw_score	PC5_raw_score	PC6_raw_score	PC7_raw_score	PC8_raw_score	PC9_raw_score	PC10_raw_score	PC11_raw_score	PC12_raw_score	PC13_raw_score	PC14_raw_score	PC15_raw_score	PC16_raw_score	PC17_raw_score	PC18_raw_score	PC19_raw_score	PC20_raw_score	PC21_raw_score	PC22_raw_score	PC23_raw_score	PC24_raw_score	PC25_raw_score	PC26_raw_score	PC27_raw_score	PC28_raw_score	PC29_raw_score	PC30_raw_score	PC31_raw_score	PC32_raw_score	PC33_raw_score	PC34_raw_score	PC35_raw_score	PC36_raw_score	PC37_raw_score	PC38_raw_score	PC39_raw_score	PC40_raw_score	PC41_raw_score	PC42_raw_score	PC43_raw_score	PC44_raw_score	PC45_raw_score	PC46_raw_score	PC47_raw_score	PC48_raw_score	PC49_raw_score
1	4.01339	-0.707101	7.34071	-5.12028	1.2687	1.44425	4.48722	-1.63109	-2.10735	1.41189	-0.971167	1.25622	-2.40874	-0.166886	-0.525669	0.395478	-0.878326	1.17471	1.22019	0.327601	-1.02148	0.87044	0.640235	-0.192694	0.21882	-0.501094	0.632829	0.962794	-0.199788	-0.856595	-0.661806	-0.127815	-0.731813	-0.389051	-0.777091	0.399999	0.604733	0.660038	0.0761979	0.259783	0.506609	0.702026	-0.388117	-0.661675	-0.353756	0.666001	-0.124579	-0.160893	-0.422144
2	5.47265	-1.66687	7.12853	-5.34474	0.90161	2.09963	3.34908	-2.33284	-1.9739	1.46579	-0.468664	1.30173	-2.00194	-0.724981	-0.666637	0.877536	-0.333505	0.490402	1.02438	0.727287	-0.759701	1.35232	0.337725	0.422252	0.0882264	-0.0976325	0.613975	0.040923	-0.57083	-1.10359	-0.454092	-0.371671	-0.180473	-0.0304675	-0.660359	-0.159506	0.263749	0.803805	-0.0904012	0.250304	0.00181658	0.402784	-0.285617	-0.311238	-0.310851	0.70897	-0.206644	-0.00674928	-0.100043
3	0.360649	-0.383358	7.22044	-5.64828	1.23137	0.620014	6.03903	0.110794	-2.85982	-1.09237	-1.2925	1.56198	-2.00783	1.58146	-0.379749	-0.321996	-2.38697	1.5422	0.664127	-0.517271	-0.834399	0.444363	0.994766	-0.327469	0.285213	-1.23825	0.246956	1.76928	0.424627	-0.0289825	-0.669433	0.616723	-1.02746	-0.981102	-0.774615	0.703864	0.775833	-0.617215	0.499371	0.746198	0.876995	0.219935	-0.201339	-0.518787	-0.110329	0.532615	0.205919	-0.180636	-0.468098
4	4.39784	-3.32938	6.88439	-7.19101	1.60165	2.91732	3.99084	-1.70554	-2.55066	-1.46965	0.716838	2.15499	-1.08618	-0.504581	-0.379185	0.828749	-1.25392	0.4823	0.730277	0.0102805	0.126267	1.23189	0.397761	0.934373	0.471611	-0.200647	0.489748	-0.0441766	-0.298327	0.0164237	-0.425958	-0.0743363	0.25691	0.214231	-0.470434	-0.69067	-0.481789	0.12137	-0.0620619	0.335769	-0.64951	0.0604875	0.178313	-0.182273	-0.0363038	0.53756	-0.15455	0.203168	0.289915
5	0.360994	0.608141	7.45524	-4.09529	0.344727	-0.330687	5.77566	-0.340864	-2.33039	0.312119	-2.20114	1.23024	-1.84023	1.75299	-0.0253778	-0.702544	-2.21151	1.45144	0.742838	-0.359257	-0.923525	-0.648662	1.19305	-1.03383	0.122674	-1.13866	-0.230494	2.07968	0.533975	-0.474402	-0.607926	0.88724	-1.02339	-1.10434	-0.68139	1.17237	0.657211	-0.181173	0.626209	0.256187	1.20803	0.605222	-0.353357	-0.530681	-0.545617	0.239374	0.2564	-0.103354	-0.859047
6	3.53692	0.517623	8.04409	-4.74331	-0.0620868	1.43878	3.89727	-1.58459	-1.54045	1.52803	-1.51063	0.755701	-1.92981	-0.492309	-0.907489	0.540176	-0.72305	1.00504	0.6225	0.782111	-0.863241	0.71742	0.612807	0.296858	0.153481	-0.228181	0.237194	0.988195	-0.271593	-0.561964	-0.54991	-0.287018	-0.716629	-0.256204	-0.503105	0.192467	0.553318	0.181357	0.0126067	0.229238	0.258864	0.204893	-0.181434	-0.225357	-0.469876	0.160446	-0.201284	-0.181346	-0.0698143
7	5.14439	-0.560564	7.83091	-5.05865	0.215292	2.34043	2.90879	-2.05734	-1.32412	1.48032	-0.871835	0.692511	-1.56011	-1.14666	-0.991559	0.87473	-0.258532	0.467284	0.645569	1.01186	-0.719229	1.01571	0.196477	0.716888	0.237682	0.138363	0.31397	0.232681	-0.602408	-0.632971	-0.371921	-0.476783	-0.0891537	0.212593	-0.409797	-0.354219	0.263757	0.496393	0.00998984	0.363976	-0.0908207	0.0895131	0.0209827	0.00396152	-0.218773	0.166418	-0.279103	-0.103014	0.120888
8	6.20181	-1.99791	7.70181	-5.22279	0.244129	2.47495	1.86819	-2.68388	-1.16778	1.10082	-0.0272684	1.00772	-1.08826	-1.23038	-0.794082	0.956145	0.16167	0.018475	0.509653	0.697224	-0.200048	1.14853	-0.0977023	0.783094	-0.122658	0.420497	0.359609	-0.420248	-0.530136	-0.631116	-0.367432	-0.560814	0.373786	0.432168	-0.422837	-0.654643	-0.147047	0.52385	-0.246533	0.0845939	-0.261438	0.0478995	0.0578334	-0.0327055	-0.123122	0.239519	-0.306688	0.115675	0.293496
9	6.1472	-3.33965	7.648	-5.7999	0.73794	2.21793	1.43714	-3.07331	-1.13463	0.173171	1.33948	1.45167	-0.859721	-0.64505	-0.21948	0.952937	0.430182	-0.099581	0.545433	-0.125896	0.705171	0.872723	-0.0877389	0.575452	-0.290799	0.552117	0.401677	-0.614486	0.00532675	-0.37984	-0.09555	-0.350728	0.403405	0.259183	-0.358125	-0.53961	-0.659161	0.346522	-0.443621	-0.2978	-0.218435	0.119846	0.0773338	-0.404529	0.169913	0.460944	0.0213324	0.280096	0.164431
10	6.15591	-3.33245	7.40755	-5.6248	0.812476	2.05394	1.11252	-2.78864	-0.923268	0.143321	1.61184	1.43331	-0.796244	-0.50301	-0.0304786	0.965239	0.532765	-0.159614	0.613527	-0.224104	0.899339	0.967556	-0.0635069	0.601136	-0.331495	0.401992	0.501309	-0.815702	0.01893	-0.256287	-0.0846471	-0.310302	0.408027	0.102623	-0.472167	-0.567857	-0.724838	0.193981	-0.508414	0.0123246	-0.0927528	-0.0229168	0.10967	-0.479214	0.231409	0.430464	0.0292838	0.251158	0.0615185
11	3.77128	1.41049	7.45117	-2.8886	-0.316043	0.264044	3.58046	-1.40154	-1.09887	3.25236	-2.53037	0.451606	-1.62895	-0.269139	-0.45582	-0.0682055	-0.776142	0.760894	1.05464	0.914683	-1.16313	-0.167914	0.842702	-1.10006	-0.208842	-0.546132	-0.0425172	1.27268	-0.28131	-1.27986	-0.262793	0.27089	-0.594982	-0.248867	-0.120601	0.580188	0.354433	0.736765	0.177143	-0.211	0.613504	0.568784	-0.100605	-0.259367	-0.671227	-0.224928	-0.0917256	-0.0407927	-0.30238
12	5.31182	1.5165	7.23237	-2.97252	-0.423547	1.00215	2.46386	-1.89448	-0.677537	3.5755	-1.89384	0.204464	-1.47811	-1.11379	-0.928691	0.279192	0.21676	0.274796	0.91897	1.27444	-0.799039	0.447242	0.466515	-0.359349	-0.0795859	-0.137289	-0.0306122	0.126974	-0.54789	-1.29709	0.0184125	-0.143236	-0.16486	-0.199848	-0.0722741	0.293661	0.394396	0.883622	-0.205828	0.104603	0.238705	0.170107	0.0160766	0.0349422	-0.303506	-0.257433	-0.269342	0.0590002	-0.114817
13	6.48236	0.807203	7.27416	-3.09095	-0.287806	1.42361	1.36195	-1.90116	-0.413527	3.42952	-0.956524	-0.00403791	-1.31218	-1.3374	-1.20309	0.417947	1.03253	0.000576324	0.717367	1.24722	-0.410598	0.924092	-0.119038	-0.101753	-0.0175957	0.174664	0.107967	-0.712634	-0.532899	-1.07102	-0.039526	-0.411444	0.191963	-0.0154504	-0.0564585	0.154355	0.374068	0.772782	-0.40004	0.398296	0.0925187	0.0452002	0.110415	0.14424	-0.0497044	-0.111299	-0.332218	0.077751	-0.0300729
14	7.34107	-0.911401	7.2556	-3.18783	0.100547	1.66632	0.140053	-2.05923	-0.270899	2.89034	-0.0270634	-0.0246341	-1.04201	-1.07561	-0.983019	0.702767	1.16398	-0.609228	0.356175	0.841182	-0.234936	0.93756	-0.380413	0.196149	-0.144303	0.281528	0.169436	-1.01013	-0.511178	-0.854114	-0.0011133	-0.482959	0.531532	0.191476	-0.0560752	-0.186094	0.0755792	0.55394	-0.176925	0.459112	-0.0109909	0.0971066	0.0149578	0.0744223	0.233133	0.02485	-0.269481	0.112417	0.166656
15	7.58079	-2.52343	7.16916	-3.75828	0.659357	1.25504	-0.760159	-2.31708	-0.131392	1.87344	1.42518	0.39915	-0.761939	-0.370756	-0.300833	0.844452	1.23935	-0.905594	0.187763	0.0374464	0.358569	0.893113	-0.330084	0.397474	-0.40321	0.270652	0.269502	-1.06453	-0.258282	-0.683022	0.0447162	-0.345625	0.587706	-0.0676638	-0.419688	-0.525339	-0.262401	0.360822	-0.200418	0.152658	0.169447	-0.0545857	-0.0901121	-0.0398185	0.0663089	0.247378	0.0893866	0.2443	0.0222745
16	7.6644	-2.49585	7.04351	-3.59398	0.725808	1.06755	-1.10396	-1.97689	0.000235811	1.81387	1.71617	0.393553	-0.787677	-0.165977	-0.0770424	0.893374	1.10113	-0.819504	0.235406	-0.0454263	0.49042	0.91868	-0.214423	0.573911	-0.369074	0.0146956	0.319266	-1.03352	-0.395793	-0.461695	-0.068516	-0.372946	0.499805	-0.203312	-0.589358	-0.582588	-0.295879	0.157529	-0.127673	0.360789	0.115036	-0.0650258	-0.188322	-0.0764856	-0.0611149	0.225184	0.0545112	0.23299	-0.104062
17	7.06992	-3.55905	6.39825	-3.73058	1.52366	0.556711	-1.41458	-2.05661	0.00921525	0.541468	2.86391	0.867338	-0.657343	0.650376	0.466715	0.694312	0.86635	-0.573061	0.491296	-0.63664	0.90541	0.595334	0.0237813	0.325262	-0.767879	-0.0207841	0.29146	-0.696425	0.0574218	-0.393902	-0.245537	-0.0909032	0.270554	-0.50763	-0.785653	-0.427652	-0.229069	0.0230268	-0.116959	0.0416452	0.31349	0.0414873	-0.268261	-0.194167	0.0654352	0.32999	0.188684	0.283834	-0.0594474
18	6.04094	-4.01272	5.74949	-3.92353	2.20148	0.0321342	-0.841033	-2.5231	-0.106307	-0.688475	3.80439	1.2817	-0.563401	1.21945	0.935625	0.421202	0.969106	-0.289797	0.68621	-1.04263	1.22594	0.179107	0.3233	-0.0800509	-0.979949	0.0874251	0.336342	-0.367674	0.847406	-0.456795	-0.0376596	0.202864	-0.0365449	-0.786522	-0.786297	0.0558091	-0.0222387	-0.0284671	-0.125897	-0.329965	0.57662	0.141384	-0.329119	-0.266487	0.369675	0.558247	0.27161	0.218594	0.0536806
19	6.51316	2.58945	5.87942	-1.6605	0.437618	-0.0368095	1.87683	-0.914099	-0.231013	4.97005	-1.31497	-0.14688	-0.877822	-0.994522	-0.258823	-0.322021	0.834471	-0.203331	0.777719	0.852008	-0.816032	0.309898	0.515154	-1.71942	-0.0892924	-0.315536	0.261174	-0.418647	-0.332088	-1.26816	0.381074	0.15128	0.189458	0.00804119	0.741244	0.532752	0.235275	0.927794	-0.203107	-0.13604	0.0754275	0.344533	0.173586	-0.169872	0.242571	0.00930825	-0.14301	0.271134	0.0567968
20	7.26431	2.13415	6.01572	-1.40079	0.215736	0.140604	0.441155	-0.863675	0.0489692	4.80346	-0.397943	-0.451756	-0.834442	-0.988137	-0.65403	-0.22499	1.45239	-0.184126	0.562951	0.813962	-0.480012	0.52247	-0.0562367	-1.28319	-0.0114927	-0.269717	0.322932	-0.962928	-0.26024	-0.728749	0.129666	-0.0587077	0.281602	-0.0913815	0.630679	0.490456	0.480394	0.572979	-0.374682	0.352151	-0.138554	0.174535	0.0573436	-0.119799	0.504346	0.0996128	-0.355178	0.249426	-0.0511743
21	7.95452	0.354363	6.04175	-1.38585	0.536192	0.159941	-1.15771	-0.459924	0.046633	3.94777	0.699262	-0.387384	-0.787462	-0.313284	-0.46199	0.177371	1.5447	-0.766444	0.136752	0.303162	-0.418272	0.638407	-0.402621	-0.537833	0.0217888	-0.434985	0.314665	-1.06525	-0.345817	-0.345756	-0.117521	-0.111422	0.484011	0.00125036	0.279269	0.159067	0.182364	0.168111	0.0603461	0.561542	-0.0706561	0.14777	0.0145567	-0.021683	0.339587	0.3258	-0.206007	0.0963132	-0.0711687
22	8.30177	-1.71648	5.59017	-1.09422	1.08625	-0.189938	-2.5886	-0.346249	0.0240092	2.82556	1.59986	-0.138583	-0.651556	0.405373	-0.146852	0.372702	0.861882	-0.960516	0.183041	-0.112195	-0.323851	0.517656	-0.292955	-0.137272	-0.172939	-0.718286	0.245244	-0.743046	-0.604206	-0.34499	-0.478173	-0.115095	0.566236	0.0750522	-0.0573623	-0.383123	0.0772989	-0.0896953	0.43677	0.622943	0.163598	0.0947265	-0.0844224	-0.047327	0.156091	0.248647	-0.0300129	0.175863	0.0376919
23	8.32909	-1.65372	5.27412	-0.919351	1.165	-0.284006	-2.80405	0.00922635	-0.0393039	2.56102	1.69257	-0.0231051	-0.639383	0.594345	0.0178571	0.37317	0.48425	-0.85774	0.22944	-0.0708253	-0.243664	0.546394	-0.181418	0.14361	-0.0894509	-0.882847	0.159053	-0.696584	-0.778731	-0.251171	-0.556823	-0.162345	0.47682	-0.03821	-0.177244	-0.395667	0.125835	-0.136164	0.485571	0.695644	0.100466	0.114256	-0.138858	0.00633705	0.068971	0.139496	-0.0333495	0.218067	-0.0411089
24	8.01997	-2.91544	4.91732	-1.33993	1.63606	-0.431426	-3.1485	-0.647423	0.0051388	1.23529	2.51087	0.500455	-0.481162	1.08119	0.255022	0.439996	0.319378	-0.839534	0.219877	-0.348342	0.145381	0.266927	0.0499206	0.459148	-0.450541	-0.726961	-0.00661572	-0.483483	-0.59401	-0.505729	-0.431673	-0.0180014	0.225884	-0.284206	-0.474702	-0.453793	0.124771	-0.0983609	0.533424	0.0594352	0.17434	-0.0772992	-0.415302	0.265923	-0.237916	0.0595647	0.201224	0.443475	0.228495
25	7.42933	-3.15427	4.23142	-1.46774	2.00152	-0.841939	-2.70538	-1.57708	0.2096	0.0503185	3.24625	0.898374	-0.56249	1.27958	0.684968	0.318351	0.6058	-0.430137	0.273816	-0.469007	0.450435	0.0519671	0.355379	0.605737	-0.825048	-0.440057	-0.0869335	-0.37314	-0.0177891	-0.740462	-0.262618	-0.00185861	-0.168471	-0.574704	-0.646363	-0.0370188	0.24738	-0.0903577	0.450755	-0.326731	0.11234	-0.124964	-0.518364	0.391829	-0.09103	0.228056	0.299366	0.525807	0.261828
26	6.46371	-3.71139	3.94641	-1.80586	1.99716	-1.6986	-1.52088	-1.92101	0.206852	-1.06549	4.02981	0.936714	-0.50711	1.26441	1.2858	0.287616	0.994655	-0.0294267	0.469706	-0.363715	0.569166	-0.0580903	0.81438	0.18769	-0.827445	-0.0435227	0.233414	0.0458088	0.703688	-0.797184	0.0468969	0.338762	-0.306741	-0.496588	-0.352758	0.202472	0.300033	-0.502008	0.141676	-0.753708	0.163754	-0.223472	-0.559909	0.348004	0.193572	0.396112	0.162112	0.231832	0.0620513
27	7.46431	3.56552	3.78448	-0.206137	1.25002	-1.62894	-0.266507	1.27378	-0.517662	4.6123	0.579296	0.167933	-0.255016	0.139555	0.631825	-0.672415	0.830305	-0.297347	0.591771	0.164099	-0.234081	0.4463	0.461175	-1.56654	0.350438	-1.17779	0.422569	-0.892321	-0.296559	0.202941	-0.0434095	0.106738	0.229374	-0.242262	0.577399	0.281067	0.128577	-0.220579	-0.0477298	0.506447	-0.399435	0.112078	0.0585531	-0.346218	0.182241	0.5146	-0.179489	-0.0659639	-0.15836
28	7.89639	1.75305	3.29122	0.349692	1.45145	-1.34991	-1.88497	1.78534	-0.884531	3.41672	1.14213	0.258519	-0.309834	0.869448	0.42643	-0.349295	0.341517	-0.666757	0.296097	-0.073466	-0.49813	0.357322	-0.0330252	-0.670169	0.619953	-1.40354	0.221418	-0.620902	-0.490601	0.36221	-0.429201	0.0757575	0.26042	-0.162686	0.271476	0.162148	0.15909	-0.396296	0.373392	0.48568	-0.0575555	0.0529039	0.0671713	-0.204802	0.196187	0.437754	-0.0961701	-0.0871062	-0.185122
29	8.16909	-0.428246	2.85867	0.863794	1.60221	-1.24472	-3.13012	1.71425	-1.22913	2.14814	1.47883	0.476985	-0.340288	1.30546	0.216837	0.0226898	-0.256424	-0.910455	0.186986	-0.0233045	-0.698585	0.0910298	-0.219516	-0.0224787	0.45298	-1.38649	-0.115647	-0.298225	-0.784255	0.0395623	-0.625417	0.0471554	0.367343	-0.00626008	0.191522	-0.127315	0.115979	-0.248634	0.776574	0.257239	0.0909851	-0.00270621	0.0157931	-0.00763132	0.0645247	0.20421	0.0555378	0.156135	-0.0450912
30	8.16924	-0.373054	2.64583	0.944546	1.63254	-1.22447	-3.17206	1.87058	-1.34742	1.95136	1.39237	0.556864	-0.32082	1.31538	0.229153	0.0590946	-0.438152	-0.871561	0.174393	0.0753056	-0.627239	0.078477	-0.208718	0.135037	0.422328	-1.26055	-0.163646	-0.263397	-0.807082	-0.0668415	-0.603133	0.0172379	0.359253	0.00515936	0.164958	-0.100556	0.170346	-0.12993	0.72625	0.171179	0.0967657	0.0727027	-0.00559039	0.0331662	0.0750093	0.0986286	0.0924514	0.239913	-0.0651034
31	8.35921	-1.96321	2.44855	1.36094	1.58358	-1.3608	-3.79648	1.13171	-1.13163	0.982333	1.76307	0.728212	-0.275851	1.30814	0.0707763	0.20227	-0.554799	-0.638511	0.27048	0.22606	-0.653302	-0.302992	0.0295377	0.305072	-0.033344	-1.0323	-0.396786	-0.125478	-0.716456	-0.473402	-0.630846	-0.1274	0.167182	0.124248	0.310629	-0.127494	0.192921	-0.0887043	0.952982	-0.073834	-0.0475677	0.0417401	-0.196505	0.212889	0.365232	0.0164775	0.12112	0.593061	0.196812
32	8.10884	-2.77338	2.28977	1.10496	1.30833	-1.73901	-3.61745	-0.144792	-0.825697	-0.00277963	2.09812	1.14027	-0.218287	1.03229	0.470108	0.395712	-0.460737	-0.553413	0.248823	0.324816	-0.141739	-0.256166	0.395467	0.854081	-0.427789	-0.770938	-0.394139	-0.242004	-0.584448	-0.835672	-0.0745763	-0.19908	-0.136214	-0.0344488	0.012541	-0.218282	0.0102309	-0.179318	0.64462	-0.574917	-0.182438	-0.287357	-0.459237	0.576084	-0.0163422	-0.141406	0.0792011	0.745139	0.482161
33	7.51549	-2.74316	1.97478	0.877303	1.08413	-2.61285	-2.57084	-1.14173	-0.183562	-0.762482	2.83084	0.836326	-0.520846	0.683864	1.06672	0.421845	0.102505	-0.153291	0.237294	0.537101	0.0428221	-0.289033	0.861762	0.87539	-0.668556	-0.348331	-0.173158	0.0394816	-0.173554	-0.873895	0.195012	-0.170355	-0.289382	-0.0747971	-0.133584	-0.0709183	0.231981	-0.43247	0.399697	-0.721397	-0.230332	-0.263217	-0.510896	0.51626	0.00985423	-0.0772582	-0.00812044	0.402478	0.309597
34	7.10078	5.75302	0.835082	0.641483	1.43491	-2.46764	-0.432742	2.11735	-1.8677	3.33104	0.445962	1.33744	0.510911	0.318579	1.10385	-1.01726	-0.504557	0.0734966	0.749478	0.488888	-0.04836	0.440729	0.726806	-0.937242	0.480252	-1.20409	0.136067	-0.720896	-0.555074	0.430518	-0.13154	-0.157684	-0.000739723	-0.139078	0.398682	0.0617304	0.0407972	-0.345224	-0.174934	-0.0784467	-0.481414	0.233444	-0.218265	-0.16638	-0.397683	0.137607	-0.234763	-0.00747518	-0.193407
35	7.43074	3.57723	0.210105	1.00359	1.23851	-1.79028	-1.30609	2.34848	-2.69258	2.03678	0.487653	1.46414	0.258024	0.94701	0.537365	-0.50392	-0.592897	-0.555124	0.374972	0.566958	-0.480406	0.171649	0.183892	-0.174234	0.571697	-1.07627	-0.207169	-0.590589	-0.439101	0.175885	-0.2716	0.0332547	0.275152	-0.119399	0.2673	0.160702	0.117675	0.0104136	0.124021	-0.265532	-0.0592453	0.137703	-0.00899696	0.0105874	-0.18648	0.233096	0.0309246	-0.0495538	-0.199621
36	7.51059	1.34461	-0.108889	2.00202	0.694105	-1.55961	-2.38537	1.82156	-3.14019	1.13453	0.399039	1.72968	0.0466094	1.17711	-0.000451855	-0.0283517	-0.754676	-0.868717	0.365968	0.57463	-0.718164	-0.207211	-0.288808	0.0931576	0.213814	-0.848989	-0.741341	-0.361956	-0.417069	-0.123874	-0.414243	-0.0774951	0.334264	-0.109956	0.246013	0.2119	-0.128179	0.127354	0.518192	-0.495251	0.0634923	0.088675	0.213086	0.00611071	0.00549682	0.0226187	0.211857	0.228776	0.137582
37	7.56523	1.36711	-0.135	2.03631	0.679514	-1.57945	-2.47106	1.91758	-3.12444	1.08362	0.416024	1.72352	0.0058311	1.19443	0.0227975	0.0464352	-0.80397	-0.805538	0.373818	0.590703	-0.66343	-0.23421	-0.291001	0.184398	0.175594	-0.740375	-0.72571	-0.304456	-0.406888	-0.149201	-0.385176	-0.0886965	0.338915	-0.0927845	0.221365	0.223483	-0.0971578	0.16402	0.500519	-0.52254	0.0480913	0.141022	0.209632	0.000546844	0.0196981	-0.0123078	0.239371	0.264139	0.08169
38	7.77826	-0.521331	-0.225625	2.85211	0.43943	-1.62512	-2.99725	1.21938	-3.06697	0.167084	0.646971	1.73698	-0.293971	1.19095	-0.0773394	0.537946	-0.771482	-0.751915	0.55298	0.789134	-0.668342	-0.607393	-0.323977	0.398481	-0.114407	-0.502894	-0.901988	-0.181434	-0.425819	-0.444348	-0.330338	-0.14229	0.254058	-0.076903	0.172315	0.201021	-0.163567	0.242705	0.603388	-0.527128	-0.126016	-0.0306084	-0.0399276	0.136347	0.373941	-0.0729509	0.147853	0.484175	0.084623
39	7.92881	-1.37682	-0.220524	2.89048	0.20377	-2.03218	-2.94648	0.390309	-2.42671	-0.592658	0.978636	1.42673	-0.478139	0.755628	0.296825	0.650836	-0.69282	-0.538568	0.397148	0.98604	-0.439751	-0.626379	-0.0271679	0.862128	-0.342811	-0.42078	-0.777381	-0.314651	-0.480045	-0.628508	0.0328887	-0.416853	-0.131513	0.0528357	0.183523	0.0838256	-0.271778	0.0734943	0.577365	-0.420114	-0.275782	-0.103568	-0.159206	0.299321	0.466377	-0.0780304	0.0496665	0.615548	0.251061
40	7.65811	-1.4174	-0.366692	2.463	0.282281	-2.79251	-2.09759	-0.359778	-1.5367	-1.40447	1.60321	1.0601	-0.823149	0.175536	0.696666	0.658112	-0.462345	-0.347957	0.121183	1.38648	-0.0967172	-0.422219	0.523187	1.29398	-0.341059	-0.206207	-0.532541	-0.180743	-0.595918	-0.74969	0.495547	-0.445232	-0.195379	0.0484226	0.0230073	-0.0427477	-0.0778088	-0.115297	0.308539	-0.525749	-0.19679	-0.211809	-0.39337	0.472255	0.20132	-0.12974	0.0559496	0.222641	0.222772
41	7.14984	5.53001	-1.94895	0.872717	0.169265	-1.52707	-0.700475	1.20857	-3.62306	1.15413	0.178445	1.85468	0.646553	0.305441	0.382455	-0.453624	-0.373752	-0.444436	0.152967	1.00366	-0.679759	-0.11752	0.159581	-0.0386538	0.2732	-0.270815	0.123493	-0.606869	-0.0162279	0.0668378	-0.0286417	-0.0463337	0.345706	0.156165	0.118869	-0.00568672	-0.0227709	-0.0592532	-0.0846757	-0.528853	0.0773246	0.293265	-0.0109132	-0.0844736	-0.0481604	0.310839	0.151228	-0.105275	-0.247799
42	7.32229	3.26592	-2.2616	1.86654	-0.480347	-1.25515	-1.43129	0.720385	-4.08663	0.326892	0.0172243	2.03969	0.101942	0.554965	-0.115768	0.227131	-0.163556	-0.721821	0.250515	0.995216	-0.92758	-0.530261	-0.250977	0.22991	0.0436236	-0.0418841	-0.352697	-0.439357	0.125881	-0.135407	-0.209018	-0.0295407	0.309833	0.079029	0.113538	0.228639	-0.285155	0.114976	0.187634	-0.507546	0.110043	0.0772566	0.19217	-0.0972512	0.272687	0.33867	0.2254	-0.0924052	-0.239506
43	7.30654	3.26582	-2.33942	1.8735	-0.495519	-1.21764	-1.43286	0.736814	-4.06574	0.271151	-0.0152405	2.04633	0.0947383	0.539552	-0.118756	0.238864	-0.166856	-0.720596	0.25267	0.997035	-0.895511	-0.523765	-0.259662	0.240382	0.0236738	-0.00789471	-0.349547	-0.429595	0.140215	-0.178333	-0.195175	-0.0149737	0.299227	0.0760493	0.10329	0.255311	-0.257473	0.12911	0.181517	-0.511907	0.111898	0.0812398	0.228892	-0.101413	0.307154	0.296769	0.241526	-0.0735584	-0.262113
44	7.32159	1.40388	-2.36441	2.98634	-1.13031	-1.49209	-1.98529	0.101559	-4.20133	-0.282489	-0.11287	2.08148	-0.34526	0.539129	-0.169398	0.731008	-0.154029	-0.622679	0.557974	1.00624	-0.662984	-0.884039	-0.376507	0.350904	-0.386807	0.100676	-0.790034	-0.335611	0.151821	-0.214746	-0.277071	-0.329706	0.226787	0.00410995	0.0437802	0.416541	-0.357216	0.138084	0.203814	-0.441779	0.00603004	-0.0104397	0.278173	-0.159194	0.464417	0.242255	0.0352811	0.112009	0.0262688
45	7.44422	0.243649	-2.3939	3.03984	-1.05247	-1.66643	-1.76939	-0.284015	-3.66348	-1.03383	0.150907	1.45562	-0.792249	0.216952	0.158524	0.947721	-0.241253	-0.602745	0.292446	1.15478	-0.262451	-0.863312	-0.195373	0.775566	-0.328044	0.119823	-0.705574	-0.378229	-0.126667	-0.343286	0.183055	-0.526526	0.00335169	0.0386916	0.0968486	0.365663	-0.413876	0.156947	0.155706	-0.274945	-0.0509213	-0.0503519	0.0580781	-0.0163191	0.510565	0.180585	-0.0578811	0.174317	0.261981
46	7.17945	5.10588	-3.93632	1.02066	-1.86761	-1.23445	-1.29569	-1.02597	-4.2264	-0.0792482	-0.0830847	1.71981	0.565433	-0.145194	0.00362114	-0.0149053	0.249716	-0.445638	-0.207828	0.947263	-1.02479	-0.751978	0.0843562	0.353302	-0.446257	0.333936	0.29965	-0.307157	0.668151	-0.137942	-0.396023	0.00174306	0.179691	0.360355	-0.144983	0.00372321	-0.426447	-0.424622	-0.12395	-0.306812	0.346329	0.440278	0.291054	-0.081764	0.408731	0.338024	0.0677047	-0.345307	-0.210743
47	7.15318	5.09245	-3.96457	1.00187	-1.88673	-1.18473	-1.24688	-1.08466	-4.20566	-0.119597	-0.125811	1.69956	0.564349	-0.177878	-0.0288472	-0.0300616	0.296743	-0.471549	-0.213695	0.928818	-1.01074	-0.737527	0.0491909	0.304574	-0.470636	0.357352	0.326044	-0.319514	0.697807	-0.176675	-0.403885	0.0286846	0.184986	0.360947	-0.134602	0.0194962	-0.403084	-0.433382	-0.11918	-0.282585	0.379525	0.415598	0.333976	-0.0805549	0.440211	0.326459	0.0863214	-0.34374	-0.204006
48	1.71606	-1.2579	6.84852	-6.04227	0.556704	2.35113	3.99912	-0.0726758	-2.71881	-2.1713	-0.857992	1.54677	-0.567652	0.168317	-0.471451	0.00300287	-2.3568	0.277593	0.177014	0.141989	-0.350609	0.914009	0.62847	0.692073	0.755203	-1.11681	-0.222166	0.311511	-0.385317	0.666109	-0.493989	0.139237	-0.149795	-0.360782	-0.0757066	-0.307348	0.349829	-0.957757	0.557915	1.16731	-0.0755601	-0.515699	0.267448	0.262479	0.139478	-0.00678939	-0.0505	-0.0658274	0.494524
49	2.13552	-1.36131	8.18772	-6.4259	0.206413	2.28093	3.94887	-0.511406	-2.27602	-1.2362	-0.677113	1.09364	-1.13097	-0.126823	-0.707038	0.557494	-1.64175	0.61433	0.105968	0.145062	-0.48466	0.59844	0.545576	0.553294	0.422372	-0.370542	0.104279	0.924116	-0.111772	0.516822	-0.308233	-0.00144266	-0.0685797	0.0960957	-0.0534017	-0.371331	0.293137	-0.635255	0.379555	0.35887	-0.204274	-0.10159	0.0985529	0.0357925	0.0737575	0.256827	-0.0327802	-0.0398799	0.384877
50	2.75635	-2.91597	7.9504	-6.8519	0.659764	2.48656	3.60619	-1.17657	-2.24149	-2.00505	0.228671	1.76306	-0.665636	-0.24031	-0.3052	0.510206	-1.52289	0.343685	0.271934	-0.274086	0.271808	0.503395	0.354989	0.563212	0.398151	-0.142784	0.0572473	0.388731	-0.0451344	0.505172	-0.265738	0.149113	0.26368	0.299502	-0.0540538	-0.418284	-0.253772	-0.349461	0.0316191	-0.134512	-0.563331	0.0221611	0.206188	-0.0142771	0.0703047	0.251298	0.0372139	0.10241	0.293876
51	2.57228	-4.00496	7.35916	-7.27605	1.49574	2.34059	3.66824	-1.22145	-2.51481	-3.28945	1.30899	2.34325	-0.29854	0.264481	0.326638	0.0439095	-1.3353	0.249235	0.525263	-1.00408	1.04496	0.177579	0.224292	0.0197482	0.454329	-0.325225	-0.000418182	-0.0150296	0.392321	0.636318	-0.129416	0.58338	0.357497	0.0139512	0.190206	0.0222203	-0.626721	-0.135655	-0.326395	-0.458495	-0.451315	0.306949	0.31486	-0.277632	0.467525	0.578467	0.240248	0.217776	-0.00612224
52	-0.956524	-2.55628	5.45651	-9.28452	2.18109	-0.466069	8.75411	2.39048	-4.85376	-2.19355	0.743402	-1.58922	-5.18487	6.55308	2.70239	-3.59932	0.697445	6.58134	-3.38166	-3.13895	-3.64509	-4.16218	-2.83446	-0.885016	-0.874477	-0.0843235	0.666142	-1.62611	-1.00795	-0.796369	1.04304	-1.38837	0.40135	0.46122	-0.378235	-0.190793	-0.302354	0.0968142	-0.182341	-0.000523539	-0.146986	-0.285106	-0.104131	0.0831733	-0.0652714	-0.208771	-0.0649562	-0.0242942	0.0581652
53	2.27	1.58878	8.82504	-4.09385	-1.81229	1.2577	3.15299	-1.32447	-0.928932	1.37155	-2.09497	0.149322	-1.24577	-0.418768	-1.10647	0.47633	-0.709067	0.590897	-0.100755	0.995409	-0.772052	0.215107	0.503247	0.621357	0.0754696	0.0273985	-0.173449	1.10657	-0.10919	-0.12975	-0.246572	-0.198859	-0.700777	-0.191815	-0.249276	0.0791766	0.538545	-0.173233	0.148329	-0.104678	0.213913	-0.141059	-0.138426	0.247478	-0.365059	-0.238758	-0.0404391	-0.20591	0.0428982
54	3.61875	0.362043	8.7349	-4.46845	-1.30591	2.00547	2.40808	-1.60639	-0.760702	1.1413	-1.2666	0.0572326	-0.967324	-1.01196	-1.16945	0.723795	-0.162966	0.045571	-0.289371	1.03321	-0.619757	0.523302	0.106307	0.964886	0.267777	0.447441	-0.0902525	0.261651	-0.363146	-0.0365495	0.001759	-0.328294	-0.130792	0.205215	-0.154407	-0.314116	0.114235	-0.0478473	0.0630767	-0.0197053	-0.2318	-0.189876	-0.0219544	0.497615	-0.0973718	-0.234784	-0.0336856	-0.231139	0.181017
55	4.53915	-1.51067	8.88637	-4.82044	-0.674319	2.24964	1.53028	-1.84364	-0.547067	0.423294	-0.308992	0.245277	-0.639618	-0.988482	-0.812306	0.697299	0.120792	-0.267268	-0.174795	0.613113	-0.151302	0.572649	-0.277048	0.852638	0.181814	0.678716	0.0374912	-0.236557	-0.339069	0.0603593	0.0203616	-0.204289	0.411547	0.511833	-0.0996128	-0.465126	-0.23998	0.0922493	-0.135193	-0.0849048	-0.458951	0.00772684	-0.046399	0.337376	0.0363893	-0.113323	-0.0333756	-0.144297	0.0619058
56	4.48529	-3.11111	8.8198	-5.41761	0.220054	2.10834	1.16871	-2.21135	-0.688219	-0.731639	0.863965	0.860285	-0.362661	-0.615754	-0.145528	0.524954	0.298255	-0.189252	0.158428	-0.178555	0.731099	0.435088	-0.426628	0.213645	-0.0123022	0.750906	0.147878	-0.242812	0.110236	0.06375	-0.0486688	-0.120155	0.430805	0.382891	-0.0511297	-0.143237	-0.515984	0.288276	-0.408597	-0.481809	-0.257813	0.136685	0.0239533	-0.226175	-0.0758023	0.104004	0.0351769	-0.0242572	-0.0804524
57	4.45559	-3.10825	8.51713	-5.24035	0.311308	1.97757	0.885555	-1.91218	-0.523995	-0.821294	1.1076	0.899369	-0.277901	-0.46806	0.0486945	0.499708	0.29819	-0.249606	0.216637	-0.252225	0.899895	0.521697	-0.388987	0.279879	-0.0135597	0.553803	0.211238	-0.428903	0.0946588	0.214287	-0.0922725	-0.0993922	0.406344	0.216825	-0.181076	-0.164579	-0.539545	0.137677	-0.434378	-0.173118	-0.149694	-0.00963812	0.0635407	-0.27702	-0.0645164	0.0400325	0.0113718	-0.0597223	-0.196066
58	3.6828	-4.4538	7.38093	-5.54855	1.54929	1.6266	0.956235	-1.72636	-0.991951	-2.29728	2.16111	1.50268	0.103334	0.46727	0.810147	0.064594	0.197815	-0.417075	0.458659	-1.08992	1.53285	0.212028	-0.160185	-0.476105	-0.247057	0.263994	0.134719	-0.539866	0.795314	0.270571	0.0271053	0.415301	0.319247	-0.311054	-0.13407	0.272173	-0.496784	0.16765	-0.538776	-0.3192	0.447597	0.220858	0.264788	-0.387152	0.3616	0.190368	0.176058	-0.0219977	-0.219325
59	2.0277	3.29275	8.10295	-1.86311	-2.43753	-0.219655	2.96892	-1.5774	-0.328644	3.03827	-2.96837	0.0603804	-0.831064	-0.14214	-0.730586	0.0568135	-0.46925	0.512094	0.281617	1.00731	-0.832407	-0.54413	0.798395	-0.532196	-0.30012	-0.140629	-0.616122	1.20469	0.086372	-0.84934	0.132963	0.335778	-0.715834	-0.355131	0.0222133	0.46665	0.0622431	0.213792	0.133092	-0.548647	0.57339	8.75579e-05	0.0977011	0.09558	-0.382455	-0.529601	0.271871	0.153276	-0.0861583
60	3.40496	3.04773	8.19379	-2.25267	-2.05671	0.626932	2.27911	-1.36647	0.0264314	3.26137	-2.00236	-0.468223	-0.777207	-0.739121	-0.98555	0.197956	0.44736	0.0510696	-0.0927335	0.992549	-0.552499	0.0136409	0.245867	0.0528419	0.0912629	0.350091	-0.325021	0.232823	-0.0738055	-0.655694	0.382944	0.133884	-0.38143	-0.171178	-0.0418135	0.289973	0.233187	0.298944	-0.15327	-0.237334	0.247768	-0.241717	0.053453	0.500915	0.126465	-0.472066	0.0507361	0.0520848	-0.10389
61	4.51015	2.16825	8.27711	-2.39117	-1.47813	1.06697	1.14588	-1.25956	0.241561	2.92296	-1.09244	-0.629097	-0.832203	-1.0245	-1.34359	0.192394	1.18374	-0.0276069	-0.224816	0.881515	-0.143643	0.248914	-0.205062	0.171913	0.195857	0.588824	-0.383084	-0.521761	0.0632762	-0.226558	0.393028	-0.155941	0.00940925	-0.0942432	0.129454	0.413336	0.320301	0.10506	-0.370983	0.0171009	-0.153536	-0.303615	0.0614811	0.486614	0.512559	-0.459553	-0.107126	-0.0195847	-0.0406952
62	5.46328	0.122822	8.50481	-2.54584	-0.647903	1.2218	-0.0688769	-1.21664	0.552581	2.13787	-0.148417	-0.732903	-0.756876	-0.917719	-1.01411	0.420002	1.22357	-0.53879	-0.288053	0.464497	-0.0209246	0.537712	-0.569526	0.418026	0.177576	0.673552	-0.0563841	-0.757069	-0.170718	-0.196562	0.174735	-0.235671	0.481456	0.1912	-0.172076	0.037853	0.0816892	0.140043	-0.337583	0.301954	-0.139528	-0.148059	-0.0244272	0.334913	0.28251	-0.217226	-0.0745895	-0.243639	-0.188049
63	5.77976	-2.31462	8.46814	-3.233	0.100652	1.08004	-1.28766	-1.44068	0.486613	1.12811	0.826602	-0.285866	-0.253484	-0.343665	-0.360217	0.526278	0.987508	-0.736771	-0.200835	-0.28353	0.481979	0.644222	-0.719297	0.0893364	-0.235904	0.571587	0.00350304	-0.616734	-0.0866308	-0.149727	0.0280996	-0.277267	0.535658	0.114141	-0.212127	-0.198391	-0.277862	0.112687	-0.217095	-0.0332897	0.173087	-0.0484187	-0.0721458	-0.01162	-0.410597	-0.245872	0.0531179	0.00104053	0.0540316
64	5.82485	-2.29943	8.32955	-3.10427	0.152144	0.94495	-1.54498	-1.14789	0.591739	1.07823	1.04094	-0.241265	-0.263667	-0.180801	-0.160322	0.546388	0.827395	-0.665454	-0.163923	-0.321717	0.58353	0.661894	-0.613324	0.235826	-0.187596	0.373504	0.0143348	-0.622758	-0.191397	0.059046	-0.0523425	-0.306607	0.46777	0.0043731	-0.332043	-0.235765	-0.305023	-0.0389012	-0.167521	0.12784	0.144662	-0.0594927	-0.130983	-0.0421789	-0.502108	-0.247055	0.0249384	-0.0320844	-0.0296593
65	5.70334	-3.91959	7.76821	-3.2656	1.15568	0.858856	-1.9032	-1.59766	0.614997	-0.194993	1.9966	0.118553	-0.0789481	0.342867	0.458832	0.398599	0.616946	-0.403261	0.222794	-0.648025	0.942357	0.276388	-0.396512	-0.147754	-0.503715	0.2567	0.0911861	-0.352968	0.109756	0.0850313	-0.115947	-0.0833966	0.270523	-0.312597	-0.344765	-0.141155	-0.181811	0.126406	-0.0985514	0.174993	0.437086	0.176395	-0.228747	-0.32723	-0.168922	-0.257987	0.0799963	0.0294001	-0.0046961
66	4.86474	-4.53773	6.83967	-3.57087	2.04399	0.466238	-1.24656	-2.02882	0.395708	-1.50704	3.00396	0.813235	0.14793	0.893517	1.09657	0.109525	0.805849	-0.0083232	0.585776	-1.12052	1.31042	-0.0895493	0.00227078	-0.482715	-0.638523	0.28525	0.250043	-0.12219	0.840677	0.0113976	-0.0892655	0.24085	-0.0579773	-0.627069	-0.480644	0.258788	0.000867761	0.149822	-0.323756	-0.132411	0.710055	0.180761	-0.176965	-0.330716	0.103179	0.159545	0.143908	-0.0256973	-0.0871327
67	3.42894	4.03726	6.76069	-0.720688	-0.856148	-1.15596	2.49072	-0.805976	0.366651	4.42175	-2.08398	-0.125171	-0.537706	-0.267471	0.0967738	-0.00848922	0.436888	-0.14634	0.451707	0.467646	-0.73495	-0.500082	1.04119	-1.55833	-0.300042	-0.155927	-0.415277	0.420042	0.115886	-1.11619	0.81076	0.710722	-0.0537969	-0.042411	0.374755	0.538851	-0.716675	0.607298	0.114518	-0.432025	0.173195	0.246461	0.319299	0.0895086	0.107636	-0.277751	0.296388	0.327779	0.115579
68	4.2888	4.41351	6.94056	-0.762018	-0.917327	-0.86051	1.76524	-0.170574	0.573046	4.66775	-1.20995	-0.61709	-0.381683	-0.370318	-0.252324	-0.313092	1.28333	-0.121216	0.0142298	0.25522	-0.15633	-0.139961	0.469063	-1.33599	-0.0513364	0.238464	-0.209975	-0.279357	0.36088	-0.44818	0.584305	0.34443	-0.0778798	-0.108763	0.534342	0.590601	0.0258933	0.089523	-0.203298	-0.339207	-0.116531	-0.0586631	0.395149	0.0468173	0.572028	-0.0217085	0.19358	0.208654	0.195253
69	5.22973	4.11347	7.09357	-0.480101	-0.591828	-0.584025	0.320794	0.194382	0.968125	4.2091	-0.0878633	-1.07978	-0.668317	-0.432778	-0.776038	-0.337639	1.86635	0.228588	-0.277698	0.153162	0.127145	0.0467434	-0.0649774	-0.658261	0.342604	0.250445	-0.174984	-0.747892	0.437582	0.296632	0.299218	0.0657011	-0.107122	-0.374452	0.395147	0.720132	0.435629	-0.458	-0.540049	0.127222	-0.289699	-0.339409	0.049936	0.188295	0.912712	0.100622	-0.102789	-0.0242186	-0.13698
70	6.0152	1.60352	7.1316	-0.556655	0.199811	-0.210504	-1.68231	0.885087	0.981059	3.2238	0.6128	-1.13656	-0.535329	0.0709239	-0.58263	0.049854	1.4464	-0.609096	-0.561679	-0.135843	-0.162798	0.613329	-0.633432	0.0240345	0.325097	-0.0404482	0.0143595	-0.624742	-0.0388377	0.381961	0.00214128	-0.0715049	0.146687	-0.150881	-0.0767388	0.331894	0.221273	-0.304635	-0.0755711	0.580041	-0.0972063	-0.050502	-0.0401352	0.29206	0.417883	-0.0528741	-0.0759775	-0.334802	-0.170561
71	6.5329	-1.27773	6.81183	-0.455824	1.15186	-0.228639	-3.18721	1.02409	0.904962	2.09826	1.18342	-1.04101	-0.2408	0.688207	-0.204403	0.112336	0.580316	-0.780275	-0.451968	-0.539713	-0.417406	0.494124	-0.774717	-0.0903639	0.0890153	-0.189759	0.00225606	-0.0376474	-0.370278	0.257345	-0.503502	-0.0575578	0.359966	0.242931	0.109868	-0.112961	0.132512	-0.158275	0.50982	0.511503	0.312451	0.330162	0.0234412	0.0504227	0.0153837	-0.22018	0.00325896	-0.209148	0.178408
72	6.45842	-1.27797	6.62618	-0.463642	1.14496	-0.105138	-3.08639	1.00786	0.859799	1.93227	1.06022	-0.964625	-0.229278	0.662127	-0.22097	0.0605697	0.462563	-0.797626	-0.473541	-0.520957	-0.412868	0.505858	-0.769565	-0.109206	0.0815423	-0.205313	-0.0127041	-0.0481785	-0.412868	0.151318	-0.56914	-0.0516739	0.342259	0.236625	0.100254	-0.0762682	0.216986	-0.185546	0.589151	0.49277	0.268691	0.355081	-0.00761798	0.126157	-0.0641496	-0.294873	0.0273754	-0.13404	0.19748
73	6.42936	-2.97002	6.409	-0.768998	1.45345	-0.127437	-3.61383	-0.29334	1.0508	0.622728	1.73125	-0.23561	-0.0600434	0.698677	-0.134482	0.134524	0.38704	-0.236527	-0.0586207	-0.569544	0.175011	0.206956	-0.43459	0.000547805	-0.187364	-0.0291422	-0.135829	-0.0402155	-0.237835	-0.216868	-0.517605	-0.124973	0.0431851	-0.0553429	-0.131781	-0.1181	0.0993265	-0.179942	0.182592	-0.0287597	0.199659	-0.0950028	-0.249745	0.0136667	-0.413051	-0.346761	0.187493	0.317525	0.262516
74	6.20751	-3.77771	5.67693	-0.908538	1.91096	-0.517614	-3.31257	-1.16853	1.08386	-0.528537	2.45066	0.292996	0.128623	0.885872	0.603096	0.0386344	0.797601	0.330469	0.349348	-0.618602	0.556838	-0.165281	0.0287209	-0.0955865	-0.498592	-0.0316661	-0.0995494	0.147377	0.280563	-0.280428	-0.3916	-0.112651	-0.352029	-0.311987	-0.204102	0.196819	0.367529	-0.141695	0.0889965	-0.257451	0.210632	-0.224419	-0.312807	0.0744548	-0.404164	-0.0835912	0.0777448	0.355517	0.295776
75	5.68966	-4.59874	5.06811	-1.30207	2.18929	-1.21552	-2.1853	-1.89151	0.954301	-1.45292	3.18223	0.694284	0.0780597	0.783384	1.43834	0.0942059	1.05643	0.361527	0.466391	-0.559835	0.6955	-0.294464	0.478254	-0.261797	-0.557019	0.0184839	0.282843	0.313076	0.829139	-0.366366	0.249185	0.158734	-0.455817	-0.322204	-0.229174	0.373308	0.314569	-0.310523	0.0527026	-0.452061	0.172407	-0.208738	-0.0967896	0.115748	-0.14947	0.111686	0.121402	0.0538257	0.120453
76	4.82973	-5.0677	4.30574	-1.66001	2.60481	-1.92843	-0.859883	-2.21812	0.754491	-2.41084	3.73391	0.801535	0.0763022	0.657741	1.74925	-0.13193	0.967811	0.534675	0.806078	-0.560024	0.793345	-0.217516	0.866627	-0.717181	-0.56653	-0.178552	0.71957	0.595971	1.35052	-0.369612	0.584355	0.634226	-0.471972	-0.469557	-0.169328	0.506268	0.474084	-0.382545	-0.129719	-0.285596	0.460886	-0.207721	0.0578108	-0.0968966	0.342598	0.167118	-0.066583	-0.424353	-0.120204
77	5.09802	6.54304	4.38491	0.546339	1.06561	-2.66257	1.14857	1.11843	0.70261	4.99063	-0.0475445	0.00149404	0.168729	0.206653	0.979574	-0.716548	0.546678	0.127543	0.29472	-0.434261	0.351116	0.323764	0.940467	-1.55049	0.0171946	-0.37503	0.0282774	-0.331996	0.154144	0.404868	0.199332	0.164869	-0.188087	-0.349764	0.352813	0.135823	-0.415445	-0.421222	-0.226611	0.144782	-0.696927	-0.252593	0.0552654	-0.411168	0.182482	0.239059	0.00863021	-0.0569804	0.237117
78	5.71519	5.60072	4.36854	0.573474	1.3256	-2.04231	-0.147858	2.26224	0.449296	3.90867	0.622067	-0.213263	-0.148103	0.577702	0.506015	-0.616588	0.618525	0.021903	-0.094042	-0.442199	0.264159	0.672613	0.311757	-0.568652	0.517643	-0.559063	0.0156155	-0.635704	0.139964	0.852698	-0.0271562	-0.0502263	-0.349612	-0.519641	0.15141	0.316348	-0.0277735	-0.685735	-0.253781	0.453455	-0.62815	-0.349357	0.0225082	-0.195544	0.389615	0.17277	-0.0306627	-0.254261	-0.0930543
79	6.05515	3.01604	4.11233	0.757891	1.88251	-1.46195	-1.80817	3.23754	0.00328026	2.46021	0.858437	-0.428691	-0.0395729	1.19833	0.180386	-0.440295	-0.0826219	-0.455131	-0.411392	-0.578607	-0.322174	0.708227	-0.389349	0.0243271	0.835065	-0.718399	-0.0586323	-0.100484	-0.0899314	0.716887	-0.429291	0.158211	-0.176798	-0.23822	-0.0377194	0.0659692	0.22125	-0.49993	0.0378346	0.405659	0.0554124	-0.207868	0.127538	0.110025	0.216609	-0.00316392	0.0421267	-0.424136	-0.101333
80	6.34975	-0.140026	3.95542	1.11135	2.58457	-0.945685	-3.35948	3.32377	-0.224923	1.28063	1.07975	-0.442122	-0.280254	1.5392	-0.200743	-0.198002	-0.642028	-0.679361	-0.488131	-0.645379	-0.622841	0.555081	-0.7888	0.0176227	0.838809	-0.624409	-0.20715	0.52074	-0.319186	0.218592	-0.745819	0.332262	0.2639	0.218378	0.256693	0.10059	0.206462	-0.145127	0.369334	0.34662	0.276857	0.132454	0.177679	0.0164023	0.0333683	-0.282009	0.0441977	-0.156089	0.0472628
81	6.41355	-0.14676	4.07485	1.0712	2.51618	-0.921488	-3.38621	3.29866	-0.139952	1.35175	1.09389	-0.499753	-0.381813	1.51151	-0.224627	-0.107336	-0.576332	-0.616176	-0.499502	-0.644894	-0.615144	0.519337	-0.779008	0.0127548	0.760674	-0.486452	-0.146353	0.611774	-0.315528	0.159112	-0.74918	0.298574	0.286209	0.288008	0.240441	0.0996031	0.230199	-0.149871	0.376153	0.23366	0.246254	0.232151	0.119249	0.00217516	0.030358	-0.255905	0.0786043	-0.117893	-0.00111824
82	4.6171	0.192552	4.42603	2.9335	1.05183	-1.82791	-6.54775	0.349148	2.70399	-1.52401	5.63295	2.02535	2.05007	-0.531168	-11.2211	0.209318	-3.97228	0.950453	-1.77785	-2.5721	-0.808109	-3.42596	4.73724	-1.46233	1.76448	1.65444	1.37993	-1.12049	-0.848188	-0.366468	0.279187	-0.998533	0.210023	-0.600605	0.171181	0.248323	-0.208368	0.311427	-0.0865297	0.244321	0.0382221	-0.269851	0.0341911	0.027736	-0.0723043	0.0877663	-0.0601821	-0.162772	-0.0251937
83	6.99739	-3.03357	3.78982	1.76746	1.49897	-1.37971	-4.20996	-0.0168779	0.332573	-0.397667	1.50063	0.41876	0.014216	0.714216	0.127261	0.304066	-0.0394377	0.444874	0.326317	0.0261108	-0.0160624	-0.398181	0.00873755	0.366567	-0.220069	-0.0676003	-0.435173	0.2868	-0.262835	-0.321506	-0.319475	-0.18231	-0.254713	-0.0698279	0.00591007	0.0260734	0.20495	0.0102039	0.077232	-0.384924	-0.254734	-0.196372	-0.342745	0.354949	-0.312116	-0.298655	-0.0991478	0.625802	0.0905831
84	6.86731	-3.95878	3.26313	1.45212	1.72563	-1.9855	-3.3207	-1.01098	0.744555	-1.01221	2.1338	0.359674	-0.11477	0.412557	1.0817	0.341711	0.232649	0.678172	0.528691	0.256934	0.112716	-0.4482	0.575751	0.214165	-0.497921	-0.0909919	-0.0284692	0.538594	0.0283904	-0.411528	0.172785	-0.0952755	-0.370556	0.0812554	-0.0322174	0.0108166	0.3789	-0.124934	0.154462	-0.329778	-0.311855	-0.0468128	-0.19328	0.316245	-0.181937	-0.217335	-0.128742	0.238979	0.209908
85	6.40482	-4.22437	2.92875	0.74251	1.9251	-2.71991	-2.10449	-1.66504	1.18004	-1.58017	2.92507	0.259464	-0.388986	-0.0135354	1.53133	0.196912	0.442645	0.730215	0.483558	0.329625	0.158093	-0.295134	0.968491	0.135679	-0.460281	-0.316058	0.482363	0.677106	0.254867	-0.345778	0.54577	0.200017	-0.395046	-0.0359699	-0.149171	0.022296	0.567212	-0.38023	0.161701	-0.156282	-0.159242	-0.198167	-0.133611	0.221249	0.0118365	-0.0805616	-0.176164	-0.285114	-0.143357
86	5.37862	8.55734	1.40119	0.795325	2.31404	-2.84843	0.977758	2.24725	-0.523315	3.32241	0.079378	1.02332	0.705142	0.194069	1.6634	-0.966555	-0.63962	0.149311	0.210095	-0.0405141	0.429183	0.600803	1.03805	-0.708505	0.473655	-0.490571	-0.190206	-0.645438	-0.303984	0.710033	0.404305	-0.263954	-0.355755	-0.319597	0.000628641	0.105811	-0.40167	-0.257038	-0.234747	-0.0102089	-0.723061	-0.0186249	-0.310703	0.0203482	-0.317702	0.000800679	-0.153636	-0.164497	0.0643998
87	5.74734	7.56384	0.88653	0.897359	2.36096	-2.22681	0.297642	2.9804	-1.09943	2.30166	0.0508583	0.926798	0.65698	0.376797	0.842399	-1.01059	-0.648585	0.369531	0.10866	0.145311	0.377349	0.656614	0.464104	-0.186533	0.69539	-0.571527	-0.244331	-0.553178	-0.083946	0.606192	0.0377633	-0.310452	-0.435657	-0.283784	0.229723	0.135661	0.19917	-0.207823	-0.415246	-0.272382	-0.445669	-0.193922	-0.186943	-0.086569	-0.32229	-0.102908	-0.052708	0.049184	0.150155
88	6.10863	4.80982	0.767164	1.02567	2.46671	-1.26463	-0.775924	3.46655	-1.70907	1.11194	-0.0504091	0.695483	0.446452	0.851874	0.0895649	-0.695683	-0.870735	-0.318543	-0.204086	0.148778	-0.197048	0.564712	-0.314664	0.135027	0.776399	-0.426703	-0.26908	-0.219645	0.0942933	0.2435	-0.217023	-0.00193532	-0.153985	-0.127194	0.220485	0.145011	0.336847	0.121605	-0.194743	-0.264874	0.110833	-0.125539	0.13951	0.0942257	-0.114158	-0.120439	0.104581	-0.0483657	0.188798
89	6.1932	1.64839	0.882557	1.96257	2.05431	-1.0458	-2.42667	3.17622	-2.10889	0.358485	-0.0789401	0.834266	0.0863006	1.12919	-0.48482	-0.214749	-1.05335	-0.36651	0.030634	0.0600227	-0.442839	0.18099	-0.715105	-0.00978179	0.471144	-0.334521	-0.640788	0.246092	0.0101734	-0.0931321	-0.524916	0.121308	0.146309	0.0475536	0.350522	0.215004	0.233846	0.251845	0.0919798	-0.287039	0.199158	-0.0304832	0.34301	0.0592747	-0.126078	-0.355128	0.0732511	0.083241	0.203471
90	6.31452	1.64432	1.04342	1.96827	1.99202	-1.11697	-2.58247	3.23169	-1.94876	0.445798	0.0616894	0.717079	-0.0302033	1.17667	-0.440901	-0.0972774	-0.981986	-0.265452	0.0588254	0.00352005	-0.38724	0.160509	-0.684841	0.0377011	0.414127	-0.26017	-0.558253	0.371779	0.00339817	-0.0343021	-0.529151	0.0971769	0.151672	0.0801138	0.293321	0.177053	0.217986	0.21536	0.0776533	-0.331668	0.175497	0.032008	0.311317	0.00519336	-0.130875	-0.31341	0.083604	0.0717384	0.0966647
91	6.70456	-0.631974	1.11305	3.05212	1.17376	-1.1471	-3.65583	1.93906	-1.86414	-0.27465	0.150897	0.928551	-0.275999	1.01432	-0.555749	0.453613	-0.824361	0.035682	0.32601	0.245076	-0.269213	-0.298099	-0.614723	0.264667	0.0410517	-0.103405	-0.813492	0.345358	-0.207619	-0.0959499	-0.385493	-0.153614	-0.0303861	-0.10927	0.156948	0.195267	-0.0129757	0.257029	0.110942	-0.226154	-0.101178	-0.147558	0.114786	-0.00749554	-0.0117984	-0.34546	0.0201296	0.393433	-0.0790083
92	6.98623	-1.94798	1.0596	3.65388	0.73679	-1.6064	-3.75016	0.821731	-1.48456	-0.8297	0.320474	0.85499	-0.405517	0.672514	0.00210899	0.635233	-0.389128	0.497284	0.578067	0.478771	-0.122415	-0.606541	-0.255432	0.377842	-0.256366	0.107044	-0.851723	0.338414	-0.232412	-0.0902889	-0.181081	-0.316417	-0.169965	-0.0608755	0.194125	0.227864	0.0581006	0.118519	0.0823826	-0.252389	-0.450327	-0.139517	-0.0880116	0.165748	0.0109479	-0.225615	-0.212412	0.516715	-0.0488546
93	7.27717	-2.74991	0.722147	3.29145	0.933767	-2.11632	-3.11769	-0.26861	-0.605152	-1.35547	0.900605	0.508427	-0.657221	0.0601777	0.712567	0.733826	-0.400054	0.515681	0.421327	0.745295	0.0258884	-0.468695	0.299733	0.790806	-0.308346	-0.00954984	-0.453199	0.36869	-0.541539	-0.188702	0.453616	-0.348416	-0.321472	0.0546551	-0.0164411	-0.0311312	0.0549054	0.133596	0.159943	-0.203005	-0.430882	0.0374475	-0.144349	0.339237	-0.0560735	-0.28892	-0.132568	0.206625	0.0149863
94	7.2365	-2.98509	0.851884	2.56132	1.12297	-2.91651	-2.21071	-1.04716	0.575408	-1.57286	1.70158	0.13211	-0.981639	-0.558311	1.10396	0.446058	-0.197683	0.752607	0.331903	0.859577	0.024081	-0.308636	0.709362	0.772238	-0.274864	-0.236872	0.166335	0.517563	-0.517631	-0.138507	0.677251	-0.134298	-0.283146	0.176424	-0.192572	-0.185538	0.277381	-0.149579	0.101987	-0.155211	-0.271338	-0.0647167	-0.151668	0.137299	-0.0153459	-0.209665	-0.105925	-0.185931	-0.258406
95	6.72121	-3.04485	0.635775	1.73059	1.69753	-3.81187	-0.808447	-1.19793	1.20932	-2.18244	2.4953	-0.00609378	-1.03164	-0.841894	1.09099	-0.0995933	-0.228734	0.886665	0.199168	1.25077	0.0567226	0.0432569	1.01587	0.840281	-0.128922	-0.435316	0.51821	0.480249	-0.31144	-0.152319	0.717124	0.341476	-0.124376	0.0771264	-0.213451	-0.220618	0.443996	-0.34839	-0.106977	-0.0777144	-0.188006	-0.345151	-0.205766	0.0863133	0.116057	-0.348207	-0.0957148	-0.431746	-0.399626
96	5.28801	10.3878	-0.66234	0.269042	2.44982	-2.44004	1.00519	1.77795	-1.29837	1.93526	-0.217146	1.55088	1.07155	-0.565592	1.49595	-1.02105	-0.838152	0.429192	0.160539	0.448894	0.526336	0.521593	0.769985	-0.590521	0.324542	0.138404	-0.00504242	-0.648422	-0.326262	0.543972	0.564868	-0.635171	-0.195823	0.0755829	-0.0274601	0.00704197	0.00432588	0.0127691	-0.290589	-0.336008	-0.328143	0.161904	-0.448825	0.0990884	-0.594583	0.105939	-0.22416	-0.113918	-0.0898357
97	5.79083	9.0617	-1.16369	0.255397	2.14773	-1.48732	0.733564	2.07106	-1.92114	1.22519	-0.221208	1.13548	1.12516	-0.365229	0.630562	-1.1348	-0.620109	0.399482	0.0714493	0.604598	0.358784	0.394855	0.230212	-0.28803	0.405286	0.0805941	0.0938675	-0.669941	0.156569	0.306137	0.156593	-0.427764	-0.197214	0.0835469	0.1812	-0.0409212	0.371447	-0.0507176	-0.573418	-0.597333	-0.28489	-0.00869806	-0.210437	-0.181814	-0.323632	0.0259346	-0.075138	0.191028	0.178864
98	6.47924	6.38529	-1.53401	0.573915	2.06953	-0.379938	-0.104004	2.2514	-2.54888	0.406229	-0.25901	0.915426	0.679127	-0.073895	-0.10184	-0.575473	-0.475324	-0.020145	0.0559677	0.602123	-0.190526	0.0240374	-0.206449	-0.0486589	0.569069	0.0687978	0.132471	-0.314574	0.424222	0.0718339	0.0777961	-0.0151284	0.0621248	0.242973	0.226158	-0.0376218	0.396229	0.154865	-0.146401	-0.389075	0.0938182	0.0204561	0.162444	-0.189292	0.0437416	-0.0492169	0.0271688	-0.00819092	0.143523
99	6.64688	3.36305	-1.59955	1.43104	1.24713	-0.0147883	-1.12147	1.9261	-3.23486	-0.338806	-0.461182	1.06443	0.145135	0.316461	-0.543272	0.141704	-0.216858	-0.400332	0.0593978	0.598979	-0.468952	-0.2137	-0.571076	0.144395	0.367714	0.230262	-0.278008	-0.142338	0.501333	-0.103438	0.0417319	0.179681	0.22205	0.0823968	0.203346	0.103075	0.103263	0.280719	-0.0799499	-0.2833	0.144838	-0.350785	0.29941	-0.049142	0.070556	0.0500837	0.0805043	-0.0909164	-0.0593352
100	6.71877	3.35701	-1.51793	1.46629	1.23853	-0.109426	-1.26954	2.02639	-3.14739	-0.281949	-0.327307	1.01846	0.0766582	0.374193	-0.485558	0.214773	-0.224865	-0.322113	0.0855057	0.596379	-0.443964	-0.241764	-0.538624	0.24475	0.361844	0.206588	-0.255779	-0.0399289	0.474656	-0.0137255	0.0388964	0.15109	0.183048	0.0688429	0.153818	0.0815756	0.084245	0.275485	-0.0990196	-0.308941	0.124789	-0.345579	0.289593	-0.0865939	0.0762439	0.0635534	0.0685364	-0.0934846	-0.118769
101	6.72391	0.856569	-1.56113	2.93717	0.20292	-0.476531	-2.28398	1.05076	-3.30423	-0.715539	-0.635779	1.14956	-0.427311	0.463579	-0.495008	0.760865	-0.335029	-0.0929576	0.440624	0.60639	-0.236891	-0.528204	-0.607127	0.255248	-0.134353	0.315381	-0.784721	0.0867473	0.200089	0.0738846	-0.0124285	-0.163526	0.0232068	-0.215032	0.122548	0.218746	-0.207441	0.371156	-0.144197	-0.147778	-0.0690886	-0.364229	0.265466	-0.220195	0.170814	-0.0260121	-0.0947301	0.0515006	-0.0107662
102	6.88495	-1.05167	-1.66242	3.73189	-0.237969	-0.972346	-2.53936	0.481135	-2.99714	-1.1311	-0.653386	0.855631	-0.774168	0.358351	-0.0790097	1.06586	-0.336942	0.221737	0.637889	0.629827	0.00278244	-0.71378	-0.372383	0.239982	-0.357565	0.345483	-0.883092	0.252831	-0.157564	0.215609	0.152957	-0.319384	-0.016328	-0.246727	0.133989	0.242131	-0.152779	0.389899	-0.181937	-0.0952231	-0.166428	-0.11901	0.0282055	-0.0431329	0.178748	-0.0154868	-0.196592	-0.0105442	0.0485681
103	7.2571	-1.84302	-1.63606	3.61613	-0.0412039	-1.59798	-2.06368	-0.0317763	-1.92347	-1.67442	-0.178153	0.307597	-1.1686	-0.227625	0.404646	0.950993	-0.471649	0.329532	0.386825	0.811374	0.140619	-0.591599	-0.0546666	0.559179	-0.217017	0.199527	-0.517037	0.205497	-0.537343	0.226579	0.568264	-0.426514	-0.0991376	-0.0192251	0.0555603	0.158241	-0.0388688	0.386833	-0.0206183	0.0328139	-0.0548382	0.238649	-0.161738	0.0749551	0.274343	0.0105094	-0.16574	-0.0899118	0.0583824
104	7.4392	-2.03164	-1.25817	3.19602	0.464512	-2.68159	-1.33369	-0.359306	-0.426459	-2.02086	0.578602	-0.150004	-1.5163	-0.861305	0.571158	0.473965	-0.415385	0.672018	0.100904	1.05209	0.170588	-0.319659	0.299292	0.668469	-0.0495726	0.00802246	-0.0187973	0.292799	-0.584669	0.130112	0.661735	-0.194214	0.00991097	0.362481	0.00676502	0.0888705	0.113707	0.043704	-0.0561668	-0.0943597	-0.10642	0.312959	-0.248877	0.0177148	0.305759	-0.0297455	-0.0277532	-0.13495	-0.197383
105	7.18993	-2.20435	-1.13968	2.48096	0.847153	-3.81946	-0.337383	-0.677024	0.691912	-2.22182	1.27366	-0.374767	-1.44501	-1.20356	0.410284	-0.112168	-0.662338	0.737395	-0.148679	1.53898	0.275785	0.0363289	0.57551	0.906452	-0.0782739	-0.223483	0.30949	0.363118	-0.633157	-0.198138	0.645501	0.289163	0.244091	0.311757	-0.146873	-0.169669	0.214338	-0.0989585	-0.34566	-0.207002	-0.106716	0.052761	-0.329885	0.0131308	0.147323	-0.403424	0.0285359	-0.223135	-0.319635
106	5.0951	11.3804	-2.22348	-0.674482	1.90466	-1.75821	0.67352	0.286783	-1.39393	0.987713	-0.130059	1.4056	1.60921	-0.872641	1.15808	-0.987398	-0.722273	-0.060632	-0.369808	0.462728	0.212065	0.347346	0.369074	-0.394561	-0.332118	0.709306	0.388696	-0.118157	-0.396355	0.527932	0.426488	-0.650867	0.146477	0.244645	-0.277079	-0.634004	0.0718241	0.0993855	-0.0211167	-0.403442	0.205687	0.183703	-0.44883	-0.0742191	-0.443905	0.198058	-0.0850864	-0.337861	-0.113318
107	5.81197	9.86995	-2.78851	-0.680016	1.45204	-0.758875	0.326327	0.656053	-2.1823	0.602189	-0.0921929	0.947188	1.53993	-0.656148	0.407916	-1.04728	-0.279165	0.110451	-0.216396	0.63582	0.138603	-0.0479365	0.111983	-0.332685	-0.216169	0.459106	0.575771	-0.108541	0.253557	0.348014	0.158407	-0.393014	0.134227	0.266895	-0.130378	-0.402053	0.318569	-0.143602	-0.190211	-0.46531	-0.0376234	0.326136	-0.0838513	-0.389482	-0.222174	0.0729014	-0.0753285	-0.0709874	0.198799
108	6.68693	7.48129	-3.20269	-0.546402	1.04501	0.24659	-0.0884471	0.687882	-2.79226	-0.112995	-0.107848	0.471736	1.11884	-0.570575	-0.212931	-0.642872	0.206244	-0.00632884	-0.14703	0.770454	-0.168891	-0.478715	-0.129434	0.0895656	0.10849	0.228456	0.623618	-0.13548	0.606769	0.159549	-0.0140177	0.0756497	0.184609	0.23408	0.017558	-0.374589	0.272914	-0.00108892	-0.224819	-0.22974	0.194111	0.103644	0.027837	-0.449005	-0.0464406	0.166331	-0.0103474	-0.0744698	-0.022144
109	7.15775	4.52162	-3.44551	0.175076	0.285394	0.654185	-0.729338	0.468309	-3.5281	-0.599217	-0.390501	0.472797	0.452915	-0.26237	-0.371835	0.093911	0.436264	-0.474979	-0.243465	0.717986	-0.464504	-0.64584	-0.380497	0.302267	0.041794	0.314195	0.293066	-0.16437	0.765587	-0.020279	0.133689	0.331279	0.291895	0.125127	0.00548896	-0.169593	-0.0470622	0.122368	-0.141356	-0.0359352	0.225109	-0.222729	0.190913	-0.172307	-0.0330634	0.350421	0.0291311	-0.230188	-0.218519
110	7.16082	4.50993	-3.46274	0.167323	0.25267	0.686331	-0.742637	0.465666	-3.46331	-0.619761	-0.384627	0.44396	0.40784	-0.257005	-0.373033	0.112183	0.451171	-0.461393	-0.235866	0.691106	-0.448508	-0.641807	-0.371463	0.298573	0.0193767	0.316785	0.311068	-0.136542	0.754495	-0.0392227	0.107272	0.337311	0.277994	0.118176	-0.0102407	-0.151983	-0.0323035	0.0926527	-0.13349	-0.0381893	0.211509	-0.222747	0.197766	-0.162548	-0.0273306	0.320157	0.0450887	-0.212917	-0.244133
111	7.23925	1.92567	-3.67422	1.4423	-0.692113	0.404283	-1.28244	-0.161387	-3.72416	-0.854144	-0.892263	0.439186	-0.191951	-0.164705	-0.29189	0.747317	0.261322	-0.496163	-0.0687453	0.485073	-0.210023	-0.75494	-0.448539	0.260532	-0.228045	0.488962	-0.266129	-0.145986	0.628533	0.0126184	0.114652	0.075059	0.172585	-0.0093307	0.0926094	0.0981061	-0.219362	0.0968226	-0.207687	0.0862345	0.126381	-0.393002	0.214494	-0.108325	0.0548511	0.238775	-0.0792744	-0.19761	0.070521
112	7.29864	0.129618	-3.69058	2.53177	-1.1314	-0.0793179	-1.43678	-0.740502	-3.40697	-1.01398	-1.14595	0.0161784	-0.872409	-0.386167	-0.008895	1.07216	-0.0920153	-0.276431	0.102512	0.343083	0.211997	-0.749881	-0.441471	0.123437	-0.294931	0.45345	-0.397514	-0.0401819	0.10667	0.313934	0.350562	-0.444818	-0.156588	-0.214514	0.110441	0.272974	-0.104911	0.31557	-0.239649	0.337405	0.364793	-0.0586102	3.88762e-05	-0.197501	0.209645	0.254748	-0.191553	-0.284806	0.348944
113	7.28276	-0.814028	-3.51854	2.83667	-1.28547	-0.922555	-0.996888	-0.873822	-2.46256	-1.36705	-1.03797	-0.290998	-1.49254	-0.736419	0.144406	0.970116	-0.335633	-0.171373	-0.0623306	0.310053	0.605487	-0.444694	-0.337373	0.21986	-0.128878	0.402482	-0.310927	-0.0679057	-0.250751	0.362522	0.659758	-0.647019	-0.299321	-0.110003	0.014661	0.420414	-0.0482493	0.146483	-0.229245	0.274113	0.407247	0.142261	-0.155807	-0.114407	0.172548	0.197898	-0.0328353	-0.281948	0.347088
114	7.40917	-1.21724	-3.1669	2.68942	-0.512025	-2.14892	-0.208598	-0.73386	-0.98198	-1.74374	-0.409872	-0.665306	-1.83186	-1.11709	0.0923169	0.357091	-0.605698	0.0889554	-0.423499	0.641945	0.753825	-0.110667	-0.0865384	0.218316	0.0520213	0.177898	-0.00406265	0.0553754	-0.373229	0.0478511	0.696575	-0.24976	-0.0225394	0.158812	0.0311088	0.448865	0.0126974	0.0520998	-0.380501	0.0341778	0.163941	0.230653	-0.308023	-0.128015	0.297799	0.0132915	0.122018	-0.0261714	0.132785
115	7.43216	-1.83887	-2.74803	2.2025	0.43585	-3.50089	0.689858	-0.305355	0.219603	-2.00636	0.418088	-1.08304	-1.82946	-1.16146	-0.0690697	-0.260796	-0.898273	0.0579382	-0.788767	1.16417	0.453108	0.073248	0.0229175	0.306433	0.0446729	-0.205446	0.32621	0.275559	-0.473662	-0.326947	0.623479	0.397559	0.459869	0.423864	0.0456149	0.122278	-0.0757307	0.0714613	-0.296994	-0.0978424	0.122061	0.346347	-0.258662	-0.22555	0.389379	-0.136166	0.163598	-0.0672387	0.052396
116	5.64744	9.83428	-2.96491	-0.812281	1.35768	-0.420272	0.662319	0.277558	-2.1193	0.441261	-0.373208	0.826063	1.57852	-0.837602	0.22109	-1.16219	0.0249804	-0.0884413	-0.296705	0.443373	0.196235	0.0554178	0.0383586	-0.743542	-0.367563	0.468797	0.703318	-0.185505	0.309485	0.0730183	0.0658374	-0.242968	0.168121	0.267141	-0.0970569	-0.309002	0.401469	-0.342094	0.0011949	-0.320111	-0.0284265	0.289142	-0.0264069	-0.288365	-0.19349	-0.0152391	-0.00487693	0.000193456	0.225248
117	6.56365	7.45581	-3.38574	-0.676765	0.915849	0.589016	0.187972	0.35328	-2.65886	-0.278314	-0.35352	0.321076	1.10714	-0.713241	-0.368248	-0.716258	0.500458	-0.172454	-0.209952	0.524849	-0.0850957	-0.365971	-0.165318	-0.314369	-0.0612172	0.247086	0.765362	-0.191677	0.625245	-0.131454	-0.130307	0.2198	0.224143	0.227395	0.02371	-0.274166	0.359904	-0.255178	-0.0172857	-0.085374	0.143556	0.104939	0.0466673	-0.32807	-0.0614125	0.0453951	0.0735068	0.0284244	-0.0390226
118	7.08063	4.51501	-3.6148	0.0587044	0.134153	0.987027	-0.510724	0.168646	-3.35164	-0.75676	-0.595124	0.265732	0.386075	-0.356497	-0.497271	0.0562025	0.727486	-0.610432	-0.30037	0.417468	-0.357221	-0.5138	-0.340786	-0.107389	-0.137862	0.270826	0.443927	-0.183364	0.6987	-0.296214	-0.0322144	0.458138	0.314151	0.098207	-0.0222535	-0.0632544	-0.00262774	-0.211003	0.0934825	0.107265	0.0930006	-0.153512	0.145874	-0.0345852	-0.078896	0.209274	0.122241	-0.0964528	-0.266438
119	7.05565	4.48947	-3.66032	0.0371697	0.0973202	1.03623	-0.501986	0.154776	-3.26234	-0.763534	-0.599295	0.267058	0.354296	-0.356446	-0.490068	0.0533305	0.740665	-0.613264	-0.280332	0.392916	-0.356536	-0.499451	-0.338366	-0.138429	-0.139535	0.255324	0.448674	-0.19683	0.704322	-0.313424	-0.0398925	0.474046	0.307498	0.0809815	-0.0166441	-0.0370077	0.0281584	-0.229146	0.11452	0.108514	0.0743814	-0.191466	0.169968	-0.0195069	-0.077873	0.189819	0.125186	-0.0698577	-0.268526
120	7.14085	1.89595	-3.8247	1.2942	-0.863388	0.764055	-1.02953	-0.512643	-3.4882	-0.965226	-1.09272	0.221045	-0.274089	-0.263803	-0.418207	0.690436	0.598585	-0.648881	-0.120537	0.153552	-0.123234	-0.601504	-0.398967	-0.226465	-0.396645	0.39919	-0.107448	-0.196845	0.563466	-0.24785	-0.0656525	0.211292	0.193534	-0.0502134	0.0796515	0.20901	-0.175805	-0.256243	0.0620172	0.241342	-0.0211996	-0.347259	0.160517	0.0386818	-0.00682399	0.110821	0.00880255	-0.0599462	0.0503312
121	7.14264	0.0812705	-3.91606	2.33894	-1.34013	0.379583	-1.09087	-1.17945	-3.12955	-1.16062	-1.42063	-0.188456	-0.936268	-0.511673	-0.164186	0.962903	0.276115	-0.479839	0.0655953	-0.0244374	0.281896	-0.558116	-0.407228	-0.460942	-0.462835	0.362935	-0.244625	-0.161671	0.0515733	-0.0206001	0.165144	-0.275913	-0.10718	-0.251567	0.131125	0.414752	-0.00944392	-0.0854455	0.073407	0.506639	0.235008	-0.0595578	-0.0149857	-0.0152624	0.141649	0.116637	-0.0958097	-0.127815	0.344276
122	7.09423	-0.862562	-3.776	2.64153	-1.47783	-0.439441	-0.607386	-1.33761	-2.22016	-1.53402	-1.34573	-0.478433	-1.51706	-0.885777	-0.0313898	0.824646	0.0376501	-0.413728	-0.123751	-0.0449897	0.666361	-0.251864	-0.315464	-0.380421	-0.303651	0.29916	-0.162361	-0.212358	-0.299922	0.00354194	0.455484	-0.474065	-0.242802	-0.131782	0.0429292	0.555571	0.0480728	-0.255429	0.0851095	0.445354	0.28407	0.136208	-0.165295	0.0866983	0.123955	0.0484982	0.0546923	-0.116684	0.335864
123	7.2129	-1.25697	-3.434	2.54433	-0.629238	-1.76787	0.151576	-1.11395	-0.864263	-1.91988	-0.697439	-0.765052	-1.80622	-1.24592	-0.0626332	0.191716	-0.350289	-0.140027	-0.482368	0.387347	0.775045	0.0613455	-0.0838621	-0.260322	-0.0513493	0.0414115	0.0855625	-0.101148	-0.41563	-0.239473	0.531151	-0.0939881	0.00895204	0.093316	0.0616231	0.56108	0.0809929	-0.262825	-0.131713	0.217996	0.0896526	0.186233	-0.283302	0.0462889	0.278104	-0.127211	0.201703	0.0954728	0.182549
124	6.86059	5.06764	-4.95847	-0.994572	-1.08087	1.02743	-0.76999	-1.40052	-2.94804	-0.556896	-0.275185	-0.456905	0.70708	-0.536556	-0.383139	-0.275322	0.785724	-0.667755	-0.464313	0.143235	-0.570115	-0.697673	0.105686	-0.150952	-0.506954	-0.0918754	0.702961	0.0248463	0.794137	-0.296694	-0.39786	0.482981	0.133944	0.147092	-0.113396	-0.163516	-0.276143	-0.460888	-0.0365755	0.212808	-0.181977	0.103065	0.133433	-0.113504	0.163173	0.0668461	0.118973	0.00382661	-0.150738
125	6.87889	5.07201	-4.99989	-0.994018	-1.12753	1.07056	-0.801564	-1.38192	-2.86447	-0.592204	-0.26501	-0.511162	0.647242	-0.495455	-0.366377	-0.250562	0.780152	-0.647234	-0.441524	0.0835227	-0.536158	-0.672155	0.164931	-0.158871	-0.520905	-0.11898	0.703068	0.0558901	0.734582	-0.302911	-0.45026	0.471242	0.11841	0.139905	-0.128053	-0.143746	-0.287681	-0.476718	-0.0353873	0.18169	-0.240171	0.127831	0.113973	-0.0783025	0.148044	0.0141586	0.120675	0.0303472	-0.193312
126	7.44485	2.42006	-5.24725	-0.234989	-1.59511	1.08041	-0.867607	-1.3908	-2.97032	-0.733539	-0.675294	-0.874174	-0.163754	-0.346045	-0.0324943	0.578234	0.632373	-1.0671	-0.5311	-0.322406	-0.350167	-0.625863	0.148688	-0.131252	-0.280333	-0.0766472	0.422545	-0.0610518	0.433962	-0.199051	-0.133726	0.387564	0.102936	0.00938585	-0.213912	0.069978	-0.391204	-0.235991	0.0533537	0.361759	-0.0814079	-0.00877894	0.0456197	0.243028	-0.00732493	0.263177	0.101662	-0.274348	-0.162389
127	7.43076	0.663901	-5.25748	0.869154	-2.05504	0.651836	-0.70014	-1.76037	-2.76646	-0.7131	-1.11624	-1.27324	-0.931766	-0.538736	0.166371	0.827938	0.273223	-0.889989	-0.33464	-0.573814	0.216798	-0.456438	-0.00995654	-0.414339	-0.229581	0.0629823	0.152958	-0.142082	0.0760724	0.101801	-0.0278071	-0.217706	-0.364005	-0.122048	-0.00400308	0.503392	-0.199952	-0.30281	-0.151911	0.408213	0.0120527	0.00314305	-0.124969	0.180604	0.134198	0.293807	0.038007	-0.241857	0.27678
128	7.39615	-0.353793	-5.06743	1.35053	-2.2699	-0.252519	-0.169071	-1.78837	-2.01165	-0.973138	-1.30994	-1.52163	-1.63736	-0.804214	0.129706	0.722863	-0.0728038	-0.771331	-0.553502	-0.633705	0.920775	-0.147811	-0.132027	-0.438691	-0.0291489	0.0833358	-0.02364	-0.207051	-0.188886	0.211317	0.24415	-0.575064	-0.516733	-0.204299	-0.0428302	0.822902	0.0294606	-0.358552	-0.229321	0.417978	0.122015	-0.0174074	-0.312225	0.177591	-0.0460572	0.174694	0.0894	-0.079476	0.431793
129	7.4069	-1.27624	-4.66858	1.44226	-1.46051	-1.49853	0.671455	-1.24213	-0.75651	-1.20127	-0.926715	-1.57634	-1.95426	-0.871306	-0.0144694	0.217969	-0.612253	-0.896059	-0.975173	-0.300404	0.922843	0.231535	-0.213527	-0.503431	0.0988682	-0.152529	0.155071	0.0030907	-0.412597	-0.266366	0.380584	-0.198724	-0.101456	0.111667	-0.169885	0.637047	-0.308051	-0.198856	-0.105515	0.22034	0.053314	0.0764532	-0.156681	-0.000152157	-0.0130326	-0.0204658	0.2805	0.0696855	0.350404
130	1.78367	-1.27589	7.08932	-6.1215	0.496236	2.3529	4.01189	-0.160153	-2.66365	-2.00369	-0.84541	1.47837	-0.669074	0.112518	-0.52504	0.0950276	-2.25332	0.342898	0.157782	0.146537	-0.393273	0.847034	0.616876	0.669683	0.711992	-0.999604	-0.184987	0.443377	-0.350578	0.63733	-0.462798	0.111752	-0.146061	-0.275776	-0.065054	-0.313823	0.353117	-0.896202	0.552576	1.01642	-0.127521	-0.447941	0.21315	0.244629	0.112209	0.040058	-0.0540321	-0.0526815	0.488781
131	2.28725	-2.81708	6.47954	-6.43734	1.04177	2.56713	3.64057	-0.677598	-2.68192	-2.98402	0.0512191	2.26967	-0.0606738	0.0587132	-0.0444706	-0.0791985	-2.2629	-0.0212375	0.332651	-0.265399	0.42941	0.812532	0.44	0.716807	0.730911	-0.951156	-0.278413	-0.259166	-0.325321	0.643573	-0.465794	0.301704	0.149315	-0.196585	-0.0957516	-0.32772	-0.17336	-0.675517	0.226907	0.726847	-0.393204	-0.441995	0.387639	0.24621	0.118169	-0.060852	0.0104549	0.0806835	0.380172
132	2.14844	-1.35529	8.16803	-6.41028	0.197272	2.27692	3.90923	-0.473734	-2.24456	-1.23475	-0.657258	1.08412	-1.14272	-0.112912	-0.685006	0.581851	-1.64185	0.618135	0.117075	0.142958	-0.456961	0.607111	0.564876	0.562495	0.408696	-0.356053	0.103984	0.919531	-0.118746	0.522255	-0.296143	-0.0136889	-0.0634687	0.0989296	-0.0589208	-0.365442	0.280967	-0.629821	0.365929	0.338988	-0.227061	-0.0783857	0.0865366	0.0279136	0.0846779	0.245178	-0.0414171	-0.0240974	0.36932
133	2.76657	-2.91286	7.96929	-6.85086	0.66367	2.47418	3.61035	-1.18543	-2.25513	-2.01235	0.229256	1.75273	-0.665505	-0.241505	-0.305992	0.504585	-1.51801	0.347796	0.26243	-0.285932	0.277033	0.509737	0.348145	0.554594	0.400396	-0.148468	0.0698688	0.38027	-0.0462449	0.510377	-0.283197	0.156842	0.266573	0.287559	-0.0542499	-0.422781	-0.27241	-0.369401	0.0317673	-0.105237	-0.5473	0.0378367	0.221596	-0.0225346	0.0750509	0.253271	0.051463	0.0892279	0.29418
134	2.5014	-4.028	7.2398	-7.28398	1.51335	2.39802	3.7096	-1.16608	-2.54959	-3.35528	1.26793	2.45755	-0.309638	0.244102	0.363653	0.00691174	-1.49137	0.271955	0.464353	-0.95789	1.03412	0.140274	0.254271	0.0571597	0.491037	-0.41453	-0.0207808	-0.00334877	0.351323	0.672795	-0.25616	0.558354	0.283345	-0.0264449	0.160571	0.0289903	-0.597155	-0.201632	-0.259068	-0.409553	-0.479879	0.316096	0.294742	-0.250195	0.417977	0.544826	0.255516	0.212607	-0.00979975
135	-0.984264	-2.49033	5.16895	-9.16308	2.23443	-0.49883	8.69323	2.48172	-4.88076	-2.3573	0.728164	-1.5819	-5.01603	6.67131	2.72226	-3.68812	0.711356	6.4501	-3.25721	-3.18057	-3.59635	-4.02838	-2.85409	-0.893396	-0.852887	-0.130999	0.57568	-1.87503	-1.02259	-0.891627	1.225	-1.30709	0.517544	0.397396	-0.311794	-0.143167	-0.312708	0.15359	-0.247859	0.115479	-0.0814737	-0.414216	-0.0339528	0.146376	0.0450332	-0.27394	-0.070843	0.0626996	0.110593
136	2.32372	1.60144	8.93286	-4.09515	-1.82481	1.21744	3.12941	-1.37665	-0.899288	1.42406	-2.0661	0.062919	-1.23306	-0.416155	-1.1378	0.501622	-0.577141	0.569326	-0.0711788	0.946588	-0.764205	0.220807	0.46581	0.581126	0.0399226	0.0856116	-0.140544	1.09901	-0.0697564	-0.15361	-0.158981	-0.160866	-0.642005	-0.161156	-0.218237	0.0800645	0.51626	-0.160744	0.124063	-0.0968295	0.208056	-0.157446	-0.127969	0.236116	-0.325105	-0.201714	-0.0459687	-0.196214	0.0538108
137	3.6726	0.358358	8.82419	-4.47002	-1.32948	1.96878	2.35414	-1.60277	-0.682186	1.18119	-1.20654	0.0166778	-0.977176	-0.992798	-1.1481	0.755487	-0.107635	0.0569055	-0.267944	0.986982	-0.598119	0.51198	0.0825187	0.965953	0.253973	0.480186	-0.0508503	0.264423	-0.332522	0.00859158	0.0312033	-0.306289	-0.0896917	0.227567	-0.146031	-0.321841	0.100592	-0.0760639	0.0550956	0.0103772	-0.263373	-0.184998	-0.00481834	0.465885	-0.0821289	-0.198583	-0.0439098	-0.247856	0.14673
138	4.49243	-1.52372	8.82254	-4.83601	-0.678388	2.31604	1.60171	-1.85503	-0.574672	0.347017	-0.372543	0.305661	-0.622267	-1.00577	-0.812292	0.654925	0.0267719	-0.271781	-0.198237	0.629721	-0.167301	0.550669	-0.277663	0.865327	0.205917	0.648601	0.0110924	-0.219912	-0.353711	0.0728946	-0.0346997	-0.20306	0.390718	0.514997	-0.0890994	-0.442143	-0.198205	0.0821089	-0.0853794	-0.0857612	-0.493652	0.0100776	-0.0196877	0.368148	0.0107099	-0.132054	-0.0503607	-0.14769	0.0668349
139	4.37999	-3.1344	8.669	-5.4451	0.230156	2.22358	1.30415	-2.20443	-0.776454	-0.859924	0.731079	1.0221	-0.333128	-0.65226	-0.139917	0.445513	0.0741761	-0.181584	0.109196	-0.104101	0.680816	0.392598	-0.416686	0.261934	0.0533606	0.685096	0.0720089	-0.214268	0.0745995	0.0777404	-0.138793	-0.132383	0.3656	0.362359	-0.0426483	-0.104345	-0.435687	0.279153	-0.329601	-0.486662	-0.318782	0.144148	0.0341808	-0.177979	-0.135718	0.0694936	0.0235066	-0.0373426	-0.0506507
140	4.24885	-3.12735	8.17564	-5.25969	0.36072	2.17445	1.13366	-1.91834	-0.728685	-1.08837	0.849746	1.15775	-0.162561	-0.529411	0.0460961	0.311724	-0.041552	-0.304252	0.131481	-0.141174	0.844265	0.494028	-0.374487	0.306744	0.101268	0.395086	0.0641956	-0.468359	0.0274115	0.207372	-0.226615	-0.08638	0.311444	0.169182	-0.133008	-0.100962	-0.4592	0.134746	-0.329538	-0.136109	-0.204124	-0.0437346	0.0939992	-0.160278	-0.118085	-0.0474206	0.00351102	-0.0689235	-0.112733
141	3.3822	-4.45125	6.80067	-5.52716	1.66094	1.87822	1.28016	-1.68549	-1.35005	-2.74688	1.80742	1.87241	0.317648	0.420974	0.800959	-0.214224	-0.327641	-0.516498	0.377993	-0.931337	1.45441	0.208411	-0.143769	-0.37694	-0.067643	0.0214398	-0.111584	-0.627928	0.681832	0.234475	-0.132956	0.419426	0.190771	-0.401042	-0.079549	0.370563	-0.357873	0.190723	-0.381215	-0.252644	0.386839	0.141446	0.336543	-0.203176	0.271271	0.0219281	0.132136	-0.00859664	-0.115413
142	2.05159	3.32212	8.03247	-1.77827	-2.41274	-0.316269	2.829	-1.51808	-0.233696	3.10304	-2.86804	-0.0275493	-0.770182	-0.0842296	-0.707507	0.0730695	-0.239895	0.409791	0.365581	0.963338	-0.752149	-0.445152	0.791709	-0.60807	-0.364388	-0.109117	-0.588486	0.992237	0.136528	-0.913302	0.299223	0.374299	-0.608874	-0.398696	0.0493703	0.482193	-0.0317611	0.25516	-0.0203558	-0.474872	0.707382	-0.097932	0.146561	0.0673101	-0.207056	-0.52781	0.286122	0.199389	-0.0510475
143	3.47138	3.04168	8.30498	-2.23109	-2.05534	0.528128	2.15646	-1.33484	0.128017	3.35188	-1.87026	-0.545121	-0.789261	-0.717104	-0.944057	0.245941	0.577155	0.0590503	-0.0751252	0.92921	-0.495514	0.0125295	0.221204	0.0389329	0.0612919	0.363105	-0.242546	0.217961	-0.023772	-0.572708	0.412477	0.149598	-0.353639	-0.172569	-0.0656279	0.237178	0.170205	0.264149	-0.193772	-0.162937	0.259403	-0.266336	0.0605703	0.437242	0.147571	-0.409662	0.0453549	0.00456932	-0.150151
144	4.63314	2.17669	8.41864	-2.31423	-1.45235	0.873597	0.89318	-1.11745	0.368714	3.03324	-0.841483	-0.734516	-0.878468	-0.931424	-1.2364	0.286868	1.27994	0.0287918	-0.198801	0.799519	-0.0548205	0.240656	-0.182188	0.231556	0.169229	0.525691	-0.277862	-0.485706	0.0589389	-0.0586478	0.383576	-0.166645	-0.00369823	-0.144079	0.0365065	0.34068	0.237019	0.00785284	-0.401155	0.139535	-0.162201	-0.304152	0.0109805	0.397408	0.486283	-0.400442	-0.116552	-0.0678747	-0.128926
145	5.5033	0.109884	8.55859	-2.52174	-0.631792	1.14405	-0.171059	-1.13453	0.595229	2.14709	-0.0388879	-0.731933	-0.779556	-0.884257	-0.94303	0.447996	1.16826	-0.481677	-0.293099	0.442173	0.0105645	0.500684	-0.566298	0.503712	0.201513	0.606375	-0.0286892	-0.679045	-0.183648	-0.0554401	0.121931	-0.251766	0.430013	0.169113	-0.223163	-0.00786335	0.0702572	0.0938607	-0.305181	0.348346	-0.203687	-0.152377	-0.0409759	0.301723	0.211717	-0.197849	-0.0959608	-0.287125	-0.249778
146	5.79042	-2.33917	8.55162	-3.27507	0.0796952	1.09368	-1.25302	-1.45028	0.472635	1.12401	0.81308	-0.237571	-0.287142	-0.364294	-0.348777	0.527952	0.864375	-0.668311	-0.231169	-0.250357	0.44367	0.579518	-0.726778	0.163879	-0.19203	0.573847	-0.0207496	-0.495904	-0.0948337	-0.0704013	-0.0291442	-0.302721	0.49149	0.156334	-0.212177	-0.224609	-0.248787	0.134029	-0.169158	-0.110579	0.0831271	-0.00309755	-0.0801068	-0.00848263	-0.482772	-0.228772	0.0421832	-0.0236961	0.0313542
147	5.72707	-2.34677	8.31437	-3.19728	0.125868	1.09236	-1.32885	-1.28888	0.514381	0.998818	0.862826	-0.133512	-0.228663	-0.306023	-0.229237	0.467415	0.729252	-0.688146	-0.22935	-0.256581	0.52114	0.602237	-0.687218	0.212705	-0.159543	0.434105	-0.0248498	-0.575076	-0.131539	0.0301757	-0.0997573	-0.295246	0.447957	0.0696499	-0.26809	-0.221268	-0.236725	0.0302112	-0.127406	0.0433994	0.0889086	-0.0577402	-0.079954	-0.00505082	-0.528068	-0.26352	0.0194329	-0.0560497	-0.00570634
148	5.50765	-3.97242	7.62113	-3.38059	1.13711	1.10694	-1.56046	-1.80509	0.484135	-0.326267	1.69394	0.287905	0.028976	0.155962	0.351284	0.247262	0.531342	-0.511991	0.134579	-0.546326	0.880397	0.237965	-0.488595	-0.246925	-0.48008	0.340052	0.0186916	-0.408591	0.210469	-0.00646889	-0.147167	-0.0544888	0.264945	-0.241713	-0.227893	-0.0776049	-0.122458	0.252341	-0.100204	0.082005	0.455795	0.152733	-0.116107	-0.277017	-0.145475	-0.303717	0.0727999	-0.0224931	0.0581216
149	4.54513	-4.57798	6.43132	-3.64502	2.09452	0.775631	-0.82457	-2.20422	0.140882	-1.76114	2.60147	1.08613	0.355034	0.691954	0.973756	-0.137449	0.638149	-0.210345	0.475726	-0.973649	1.23579	-0.0917755	-0.0728744	-0.595696	-0.57765	0.255195	0.0949925	-0.278802	0.904833	-0.141552	-0.1342	0.285921	-0.101963	-0.624759	-0.359952	0.370803	0.095084	0.288869	-0.294405	-0.156177	0.762629	0.0744532	-0.0400147	-0.204535	0.155936	0.00817535	0.12613	-0.0337321	0.040538
150	3.59528	4.04967	6.93593	-0.618352	-0.840938	-1.40226	2.1477	-0.629537	0.58515	4.58733	-1.7469	-0.296945	-0.596573	-0.139795	0.233501	0.119144	0.634509	-0.0945159	0.508831	0.335921	-0.595491	-0.470929	1.07338	-1.51996	-0.363324	-0.184327	-0.260583	0.403742	0.135821	-0.925023	0.828558	0.703251	-0.0239573	-0.0988329	0.271446	0.44972	-0.854485	0.476897	0.0237131	-0.258311	0.224906	0.233347	0.294829	-0.0436102	0.135894	-0.182202	0.28861	0.246722	-0.00188024
151	4.44403	4.42331	7.07096	-0.641172	-0.874449	-1.1211	1.41114	0.0542412	0.754683	4.76483	-0.86057	-0.740879	-0.430933	-0.226633	-0.0846565	-0.205905	1.37048	-0.045219	0.0532062	0.133363	-0.0234935	-0.132572	0.501834	-1.2331	-0.0762893	0.118232	-0.0639756	-0.250291	0.340812	-0.206334	0.538835	0.3361	-0.103688	-0.195764	0.39224	0.486141	-0.0663609	-0.0970441	-0.208657	-0.118793	-0.123672	-0.0762634	0.346502	-0.068259	0.52663	0.0585921	0.184668	0.140168	0.0634827
152	5.36721	4.16461	7.069	-0.286049	-0.494565	-0.860071	-0.0675842	0.54141	1.02962	4.17279	0.238661	-1.14268	-0.677706	-0.215738	-0.57207	-0.258399	1.75605	0.328854	-0.225444	0.0763086	0.264374	0.0587273	0.0293958	-0.421206	0.375844	0.0284768	-0.13309	-0.666381	0.310364	0.557636	0.234072	0.0320833	-0.193688	-0.503928	0.237487	0.635111	0.354762	-0.608058	-0.530344	0.323374	-0.336911	-0.35334	-0.0413969	0.130148	0.828838	0.109944	-0.132246	-0.0654217	-0.258289
153	6.12247	1.66332	7.05066	-0.417771	0.242311	-0.361674	-1.93519	1.15552	0.97724	3.11043	0.778428	-1.15522	-0.56033	0.249612	-0.451412	0.107085	1.24235	-0.491212	-0.500811	-0.148913	-0.0858967	0.628529	-0.53044	0.274027	0.373713	-0.147623	-0.0275395	-0.506216	-0.182504	0.527705	-0.0376217	-0.129048	0.084685	-0.200419	-0.180075	0.288639	0.188159	-0.319643	-0.0879583	0.587568	-0.150803	-0.00682619	-0.0833957	0.287308	0.372407	-0.0927306	-0.105841	-0.351398	-0.288085
154	6.53388	-1.28431	6.84389	-0.492704	1.11987	-0.170302	-3.11789	0.967937	0.884336	2.05984	1.10444	-1.03275	-0.270051	0.631751	-0.246917	0.129166	0.551803	-0.747207	-0.475317	-0.509352	-0.423003	0.462489	-0.804196	-0.0791515	0.0606901	-0.0911007	0.0100538	0.045152	-0.34501	0.200603	-0.501187	-0.0596783	0.355275	0.29947	0.121284	-0.110598	0.172573	-0.099469	0.51351	0.405645	0.286841	0.384349	0.0271077	0.0575028	-0.0115801	-0.237476	0.0167365	-0.193595	0.180798
155	6.44077	-1.33032	6.79734	-0.617304	1.02869	0.0552371	-2.89645	0.795942	0.935926	2.03468	0.910912	-0.967551	-0.299956	0.502507	-0.317727	0.0886669	0.575382	-0.784399	-0.531479	-0.494883	-0.454651	0.447637	-0.840229	-0.236268	0.00761565	0.0236273	0.0304728	0.0110203	-0.290749	0.0520054	-0.544609	-0.0433157	0.391768	0.369218	0.174566	-0.0498907	0.252892	-0.10003	0.570444	0.313381	0.258833	0.454796	0.0260293	0.0870813	-0.0412415	-0.254263	0.0474428	-0.151494	0.207159
156	6.35048	-3.04967	6.52884	-0.944081	1.34418	0.0671323	-3.3757	-0.553301	1.14375	0.720516	1.57495	-0.207291	-0.0918851	0.531542	-0.235236	0.101035	0.519669	-0.270304	-0.105159	-0.561233	0.102261	0.160104	-0.526651	-0.182704	-0.223945	0.12333	-0.105905	-0.0376791	-0.100997	-0.297525	-0.505686	-0.0872853	0.0796764	0.0484555	-0.0394954	-0.0746193	0.165468	-0.134076	0.212744	-0.132635	0.21774	-0.0852236	-0.164673	-0.00713297	-0.386439	-0.301348	0.19222	0.27908	0.284332
157	6.05401	-3.88172	5.7687	-1.1109	1.8278	-0.275829	-2.96079	-1.49918	1.1187	-0.450194	2.21011	0.387463	0.159256	0.628876	0.470828	-0.0553241	0.94929	0.225685	0.233537	-0.57848	0.479055	-0.229014	-0.122928	-0.348077	-0.548333	0.132308	-0.0384973	0.0791305	0.479855	-0.389064	-0.414608	-0.0449914	-0.296664	-0.208086	-0.0892984	0.232441	0.432111	-0.112356	0.104213	-0.298378	0.278431	-0.242557	-0.199705	0.0627791	-0.361592	-0.0333357	0.0966093	0.28978	0.372002
158	5.49395	-4.65813	4.94155	-1.39352	2.20657	-1.03412	-1.89241	-2.09206	0.849415	-1.52441	2.95451	0.838198	0.21262	0.604575	1.34223	-0.0614375	1.0792	0.217168	0.382093	-0.498846	0.645176	-0.309697	0.358951	-0.411864	-0.545273	0.0581139	0.257719	0.194535	0.966981	-0.436061	0.246164	0.221691	-0.449137	-0.300996	-0.1389	0.413044	0.36309	-0.255677	0.0509967	-0.403863	0.255014	-0.30326	0.0399238	0.138329	-0.10849	0.0907834	0.121612	0.00287818	0.205824
159	4.40128	-5.09874	3.72189	-1.70957	2.71577	-1.56223	-0.319142	-2.45117	0.353613	-2.77517	3.21128	1.13602	0.398335	0.413725	1.56106	-0.475657	0.795234	0.21553	0.695663	-0.343002	0.693921	-0.173716	0.755105	-0.86634	-0.49489	-0.204343	0.508021	0.312861	1.43858	-0.615709	0.577323	0.685417	-0.497143	-0.475744	-0.00133504	0.632226	0.587449	-0.15853	-0.157122	-0.312138	0.61186	-0.38701	0.240403	0.077125	0.457468	-0.0165264	-0.075422	-0.407008	0.0997568
160	4.65268	5.49186	4.51371	0.397211	1.34979	-2.83521	1.22912	0.920777	0.657682	4.63542	-0.479487	0.282605	-0.0129189	0.203593	1.55436	-0.150311	-0.0656851	-0.192622	0.722538	-0.227965	-0.154218	-0.127531	1.53607	-1.62606	-0.0148918	-0.719662	-0.136282	0.145675	-0.245131	-0.353285	0.659417	0.648762	0.201367	0.00731977	0.0696096	0.118868	-1.36229	0.222457	0.00432174	0.337944	-0.322373	0.0618514	0.19438	0.0337489	-0.231675	0.0462199	0.0204597	-0.0282118	-0.06542
161	5.23321	6.64601	4.18983	0.809193	1.20256	-2.93169	0.73597	1.60044	0.634013	4.78841	0.216571	0.0208865	0.197799	0.46548	1.19305	-0.634014	0.240433	0.272176	0.356785	-0.426645	0.515075	0.33168	1.03923	-1.15674	0.0805048	-0.517089	-0.000128771	-0.239475	0.00714864	0.621174	0.150345	0.101141	-0.27741	-0.464736	0.180314	0.0603974	-0.44337	-0.436295	-0.268248	0.294258	-0.694943	-0.227479	-0.0250464	-0.46321	0.0945631	0.170353	-0.0178633	-0.085895	0.0709668
162	5.77901	5.71874	4.03768	0.818727	1.47351	-2.20252	-0.409675	2.69202	0.229284	3.56023	0.693815	-0.104315	-0.0645794	0.747254	0.643367	-0.575046	0.221653	0.133921	-0.0782534	-0.350627	0.422489	0.662711	0.358659	-0.164811	0.565824	-0.582767	-0.054826	-0.542005	0.0348095	0.93883	-0.046811	-0.093409	-0.429015	-0.59704	0.0140099	0.281173	0.00922573	-0.609159	-0.303193	0.549541	-0.610922	-0.300928	-0.0113117	-0.201146	0.341939	0.0389396	-0.0299933	-0.253336	-0.229695
163	6.0816	3.10595	3.84963	0.893365	1.93955	-1.47155	-1.89189	3.46965	-0.182183	2.17431	0.773484	-0.353481	-0.00249225	1.24524	0.211433	-0.397259	-0.34372	-0.377764	-0.429528	-0.469776	-0.206557	0.702635	-0.364284	0.26466	0.803828	-0.585275	-0.111164	-0.0153223	-0.140117	0.648969	-0.418878	0.118382	-0.199671	-0.234791	-0.106704	0.0724711	0.274756	-0.37763	-0.0260285	0.354554	0.101519	-0.0837659	0.101792	0.120332	0.233895	-0.112569	0.0838403	-0.381501	-0.17492
164	6.40745	-0.12318	4.03946	1.10265	2.55324	-0.929671	-3.36533	3.30424	-0.232384	1.27559	1.03553	-0.498664	-0.316649	1.46643	-0.244463	-0.109488	-0.561167	-0.645449	-0.533407	-0.628758	-0.549696	0.514217	-0.8394	0.0223775	0.73319	-0.392629	-0.124134	0.591345	-0.239716	0.147646	-0.717218	0.325299	0.303783	0.301594	0.246749	0.0843706	0.209263	-0.0737273	0.305628	0.280707	0.302488	0.245314	0.162867	-0.0301267	0.0737758	-0.264078	0.0940411	-0.148239	0.00176767
165	6.46811	-0.186926	4.35784	0.940061	2.39304	-0.832861	-3.29273	3.09575	-0.0134173	1.52304	1.02362	-0.612018	-0.480958	1.35547	-0.325784	-0.00166535	-0.324397	-0.603379	-0.546516	-0.656815	-0.610486	0.452456	-0.86229	-0.116159	0.624161	-0.20114	-0.0407957	0.694378	-0.171123	0.0542398	-0.693222	0.300864	0.364559	0.443148	0.30609	0.103291	0.200543	-0.0408673	0.290126	0.0361282	0.215017	0.353914	0.152266	-0.0498544	0.108161	-0.190058	0.0986142	-0.105552	-0.0160005
166	4.70159	0.128893	4.78559	2.75245	0.865764	-1.70953	-6.44955	0.0986525	2.94514	-1.30149	5.58944	1.88129	1.87713	-0.68168	-11.3086	0.336029	-3.68025	0.998021	-1.8213	-2.64522	-0.814869	-3.48073	4.66344	-1.65635	1.61307	1.94938	1.53612	-1.02468	-0.707692	-0.466423	0.302705	-0.984236	0.302048	-0.445335	0.218475	0.261153	-0.221481	0.30692	-0.119214	0.0757498	-0.0309537	-0.101719	0.0365988	-0.0543724	-0.0279106	0.184936	-0.00391749	-0.168041	-0.0606704
167	7.02473	-3.14286	4.13386	1.58161	1.34583	-1.28854	-4.1264	-0.244707	0.619757	-0.126961	1.53499	0.343451	-0.120516	0.57928	0.0869305	0.368243	0.229121	0.473978	0.290314	-0.0498541	-0.0571949	-0.463148	-0.0802837	0.181879	-0.308957	0.0903337	-0.280877	0.346785	-0.107453	-0.301664	-0.349156	-0.162366	-0.200805	0.035322	0.0362518	0.0118203	0.216464	-0.0679303	0.0910969	-0.446643	-0.274497	-0.142629	-0.296428	0.253946	-0.308651	-0.168953	-0.0900063	0.542148	0.0372686
168	6.80268	-4.10028	3.56488	1.26288	1.63373	-1.90869	-3.17744	-1.28741	0.986823	-0.722074	2.18831	0.329746	-0.163869	0.27552	1.04064	0.296187	0.498438	0.627626	0.481769	0.17778	0.00978572	-0.501419	0.487416	-0.00912525	-0.51111	-0.137536	0.080503	0.539224	0.164681	-0.318574	0.102853	-0.0556397	-0.370558	0.126057	0.0178751	-0.00348825	0.377848	-0.258369	0.230789	-0.299406	-0.306	-0.139907	-0.102023	0.259691	-0.188697	-0.0903089	-0.163745	0.121081	0.223281
169	6.18395	-4.36028	2.94623	0.561702	1.8808	-2.52019	-1.77645	-1.99459	1.25996	-1.45661	2.77349	0.37121	-0.3034	-0.217365	1.43603	0.0230574	0.62718	0.554042	0.433832	0.342851	0.0291194	-0.290757	0.832785	-0.161073	-0.439542	-0.320222	0.495081	0.499154	0.44756	-0.375271	0.548736	0.267731	-0.37386	-0.0128432	-0.0298968	0.0680861	0.639423	-0.398899	0.204941	-0.108403	-0.0444435	-0.37391	0.0389301	0.212341	0.0612436	-0.0232133	-0.190996	-0.374488	-0.00733638
170	4.81668	8.17034	1.33546	1.02323	2.76105	-3.23722	1.20028	1.32326	-0.0414741	3.30225	-0.456728	1.15988	0.758062	-0.200952	1.89569	-0.66679	-1.43478	0.343027	0.811594	0.0582489	0.0421115	0.259514	1.46239	-1.29917	0.0876874	-0.646198	-0.216155	-0.00387681	-0.615222	-0.0136015	0.477644	0.0661293	-0.0278937	-0.0275732	0.161861	-0.0578228	-0.999172	0.466641	-0.17564	0.345451	-0.160798	0.140403	-0.332342	0.0719319	-0.413854	-0.189748	-0.44055	-0.0340609	0.00618279
171	5.33348	8.67479	0.957798	0.954523	2.41444	-2.80096	0.982886	2.48263	-0.841179	2.9074	-0.136065	1.17869	0.83183	0.210323	1.66316	-0.97891	-0.960468	0.154846	0.178265	0.113892	0.561212	0.627796	1.02079	-0.486648	0.456275	-0.300149	-0.292048	-0.686278	-0.314473	0.550533	0.451357	-0.27826	-0.349297	-0.332652	-0.022427	0.153255	-0.329406	-0.0594571	-0.338515	-0.0125257	-0.612404	0.0875079	-0.305943	0.0556801	-0.273923	-0.1645	-0.0819813	-0.102844	0.0563709
172	5.69408	7.62512	0.619018	0.962152	2.40638	-2.13388	0.37481	3.03703	-1.2968	2.02012	-0.157315	1.00308	0.742477	0.300145	0.788287	-1.0176	-0.747679	0.334877	0.0425424	0.224043	0.488796	0.660672	0.389439	-0.126416	0.620884	-0.385887	-0.245399	-0.585645	-0.0251642	0.435947	0.0643457	-0.273942	-0.412596	-0.2692	0.230184	0.179883	0.255275	-0.106	-0.474928	-0.232185	-0.374408	-0.113462	-0.151327	-0.0720896	-0.252475	-0.209495	0.03222	0.104916	0.15436
173	6.09446	4.85277	0.609524	1.06285	2.46688	-1.1869	-0.75042	3.48346	-1.77491	0.935937	-0.160215	0.67295	0.477576	0.815331	0.0563487	-0.679299	-0.874888	-0.336003	-0.23104	0.137736	-0.0894608	0.582744	-0.335287	0.138509	0.702214	-0.3195	-0.2457	-0.19702	0.114816	0.14137	-0.200423	0.0323279	-0.145446	-0.109758	0.208078	0.182335	0.363737	0.156018	-0.208534	-0.241345	0.126516	-0.0623054	0.153788	0.101353	-0.0834355	-0.198101	0.140874	-0.0181941	0.144898
174	6.24689	1.67445	0.890166	1.97463	2.01789	-1.01765	-2.45773	3.1659	-2.07378	0.286949	-0.0963062	0.726777	0.0502939	1.11145	-0.511332	-0.146157	-0.969744	-0.335923	0.0149747	-0.0101153	-0.339174	0.186251	-0.729319	-0.0254615	0.36969	-0.213775	-0.547017	0.340671	0.0389103	-0.143325	-0.521419	0.148902	0.156293	0.0736501	0.305779	0.218607	0.251279	0.222094	0.0983215	-0.254161	0.209525	0.04014	0.331495	0.027494	-0.119469	-0.362521	0.100574	0.0779819	0.118838
175	6.42449	1.61449	1.30782	1.90633	1.89947	-1.1287	-2.66328	3.15124	-1.73559	0.609775	0.170522	0.535725	-0.164547	1.1289	-0.453649	0.0369764	-0.721716	-0.213994	0.0249151	-0.122868	-0.316709	0.120456	-0.706036	-0.062761	0.277304	-0.150417	-0.37348	0.489992	0.060731	-0.0198279	-0.559456	0.104819	0.169275	0.134579	0.240243	0.154133	0.184689	0.102417	0.105029	-0.313067	0.112109	0.123096	0.252962	-0.0780166	-0.135575	-0.236069	0.11051	0.0655972	-0.00223403
176	6.86561	-0.675502	1.50187	2.94856	1.02042	-1.16508	-3.75841	1.83692	-1.55483	0.000829907	0.294943	0.72172	-0.481101	0.981041	-0.55149	0.630401	-0.535216	0.135144	0.319248	0.112364	-0.22544	-0.345042	-0.607458	0.132156	-0.0922822	0.0666362	-0.622214	0.473179	-0.148918	-0.0671243	-0.391995	-0.158962	0.0296706	-0.0143393	0.123238	0.152526	-0.0669522	0.140024	0.10372	-0.288236	-0.174064	-0.0193399	0.0447009	-0.109122	-0.0231904	-0.215429	0.0465672	0.370151	-0.181342
177	7.15194	-2.04743	1.54728	3.5075	0.538514	-1.64507	-3.89623	0.726965	-1.01466	-0.413727	0.569586	0.662815	-0.676033	0.665057	0.0702439	0.821319	-0.085923	0.633672	0.595335	0.331889	-0.123912	-0.661562	-0.213447	0.242584	-0.346887	0.210827	-0.651917	0.470773	-0.160989	0.0566931	-0.230532	-0.350582	-0.131858	0.0252884	0.148128	0.173137	-0.0207604	-0.0208681	0.0701748	-0.340657	-0.543707	-0.0270408	-0.139486	0.0104535	-0.00519865	-0.0480885	-0.196881	0.431947	-0.181071
178	7.39571	-2.944	1.39163	3.0662	0.74392	-2.20572	-3.23781	-0.444161	-0.0220554	-0.720499	1.26016	0.382485	-0.926486	0.0135521	0.796785	0.872818	-0.0165627	0.639743	0.434337	0.60887	-0.0948108	-0.583811	0.275233	0.605375	-0.338973	-0.0280938	-0.22136	0.481278	-0.393004	0.0785074	0.397963	-0.36166	-0.317393	0.114868	-0.0486403	-0.107234	0.0211445	-0.092876	0.213063	-0.202131	-0.490339	0.00758025	-0.149326	0.137754	-0.113471	-0.00823572	-0.163309	0.0496421	-0.0679188
179	7.18167	-3.17531	1.22983	2.33972	0.99611	-2.87792	-2.13134	-1.30213	0.984599	-1.13852	1.88122	0.120708	-1.08737	-0.648759	1.12538	0.414422	0.0918913	0.733893	0.337528	0.767544	-0.132688	-0.360943	0.641391	0.534341	-0.247954	-0.342016	0.289487	0.486224	-0.367817	0.0386758	0.606144	-0.106909	-0.290848	0.201088	-0.160135	-0.212347	0.318551	-0.335707	0.216661	-0.112187	-0.251058	-0.22795	-0.0498068	0.0422807	-0.0621211	-0.0210239	-0.169272	-0.335398	-0.254867
180	6.60261	-3.23039	1.00766	1.46461	1.58464	-3.68002	-0.562801	-1.62057	1.49376	-1.78068	2.51607	-0.038781	-1.0771	-1.05675	0.99413	-0.163421	0.188957	0.765279	0.150673	1.16422	-0.0963371	-0.0142567	0.87117	0.462958	-0.147169	-0.453002	0.654497	0.392757	-0.0879235	-0.0907178	0.690492	0.411532	-0.104667	0.12973	-0.110717	-0.206229	0.477771	-0.47244	-0.0103585	-0.0248504	-0.145857	-0.519029	-0.090573	0.0199369	0.10784	-0.185566	-0.142765	-0.552471	-0.306925
181	4.5452	10.6674	-0.508925	0.622982	2.65863	-2.99225	1.04532	0.583069	-0.509475	2.13166	-0.601725	1.65639	1.19835	-0.811928	1.77198	-0.691204	-1.59446	0.26854	0.387369	0.245591	0.256095	0.486352	1.03084	-1.0118	-0.251	0.300898	-0.0936317	0.00189208	-0.62764	0.135712	0.43109	-0.524509	0.0844526	0.16673	-0.174206	-0.29898	-0.514643	0.484246	-0.140377	0.122653	0.255924	0.220988	-0.580209	0.252779	-0.492553	-0.0192362	-0.546835	-0.329524	0.00552343
182	5.18134	10.4442	-0.972387	0.287219	2.46688	-2.23671	1.21455	1.6866	-1.50286	1.61206	-0.532775	1.58035	1.18582	-0.709624	1.37166	-1.08306	-0.827152	0.315126	0.0617586	0.468748	0.649965	0.568194	0.684653	-0.690215	0.200166	0.346179	0.0335756	-0.722618	-0.257309	0.282113	0.570505	-0.561439	-0.143644	0.10733	-0.0111268	0.060866	0.0725926	0.0481698	-0.306906	-0.272267	-0.234421	0.234557	-0.41266	0.151263	-0.510096	-0.00344877	-0.126426	-0.0586389	-0.0713635
183	5.72544	9.07892	-1.32646	0.241747	2.133	-1.33606	0.869755	1.96724	-1.98185	1.04176	-0.4099	1.10948	1.17064	-0.485626	0.533656	-1.15282	-0.525483	0.322406	-0.00656817	0.568555	0.456747	0.416658	0.155193	-0.399748	0.286406	0.219064	0.178286	-0.679564	0.230574	0.121924	0.148203	-0.349834	-0.176752	0.10226	0.170715	0.00477015	0.434026	-0.0895903	-0.537417	-0.516049	-0.24603	0.0200668	-0.174063	-0.158805	-0.264494	-0.0429503	-0.00229104	0.237431	0.164379
184	6.4198	6.37301	-1.59323	0.541963	2.0518	-0.274561	0.0189894	2.11477	-2.5532	0.321242	-0.377119	0.865866	0.710945	-0.172814	-0.184182	-0.610005	-0.339287	-0.0963616	0.00286742	0.550578	-0.136846	0.0477688	-0.27707	-0.182927	0.487457	0.121252	0.213031	-0.326614	0.495722	-0.0339439	0.0662541	0.062869	0.0723348	0.24233	0.228526	-0.0107037	0.423917	0.101329	-0.118314	-0.295986	0.143557	0.00169448	0.217892	-0.190837	0.105289	-0.073552	0.0729662	0.00202568	0.153225
185	6.65979	3.35353	-1.57485	1.40621	1.20045	0.0351651	-1.11184	1.86134	-3.14567	-0.348785	-0.465465	0.973401	0.0993181	0.296904	-0.568607	0.167428	-0.108401	-0.397439	0.0447616	0.510961	-0.421563	-0.199862	-0.571547	0.059905	0.300202	0.241704	-0.194228	-0.0833372	0.506792	-0.142124	0.0104428	0.22134	0.216427	0.0780588	0.172488	0.115954	0.122881	0.180551	-0.0241953	-0.227209	0.139606	-0.341715	0.293421	-0.0550497	0.0599735	0.0473143	0.1062	-0.0768484	-0.0957943
186	6.78684	3.34152	-1.41827	1.43229	1.15348	-0.0826137	-1.33031	1.99255	-2.96227	-0.234028	-0.258861	0.886594	-0.0348451	0.385904	-0.478108	0.293758	-0.10018	-0.269518	0.0888191	0.471827	-0.385368	-0.232	-0.513062	0.176042	0.283564	0.237605	-0.143687	0.0554227	0.462968	-0.0189522	-0.0143104	0.171011	0.180653	0.0809851	0.0974739	0.0730493	0.100967	0.145293	-0.0332176	-0.280207	0.0732018	-0.295109	0.247146	-0.105031	0.0282143	0.0756794	0.0975328	-0.0780072	-0.206611
187	6.81954	0.835638	-1.42011	2.89972	0.109919	-0.474247	-2.39305	1.06347	-3.08382	-0.617597	-0.532151	1.03728	-0.572201	0.470056	-0.459078	0.885499	-0.220961	-0.00410198	0.437644	0.495275	-0.171299	-0.554482	-0.579844	0.212298	-0.223569	0.382	-0.656922	0.205244	0.2046	0.092952	-0.0546261	-0.159796	0.0165251	-0.200323	0.0589647	0.211254	-0.197653	0.243855	-0.0826529	-0.125744	-0.152686	-0.280784	0.207436	-0.257116	0.105096	-0.0052046	-0.0600713	0.0679212	-0.123222
188	7.01353	-1.07682	-1.49993	3.69732	-0.367761	-0.981649	-2.69986	0.51785	-2.68492	-1.00813	-0.494528	0.715983	-0.961804	0.417886	0.00292589	1.20252	-0.22413	0.333435	0.666478	0.490631	0.0737106	-0.707453	-0.298322	0.195446	-0.441099	0.383623	-0.754313	0.352529	-0.197429	0.265457	0.0822503	-0.336562	-0.00547769	-0.229166	0.0601185	0.220949	-0.172908	0.234365	-0.139224	-0.117952	-0.28251	0.00296127	-0.0508131	-0.0936202	0.123019	0.0245918	-0.155495	0.0128162	-0.0826498
189	7.42777	-1.93395	-1.25552	3.52908	-0.207456	-1.68672	-2.30544	0.00542836	-1.42781	-1.32434	0.152355	0.161796	-1.42572	-0.142695	0.543672	1.12245	-0.293162	0.498782	0.450456	0.659283	0.147051	-0.629654	0.00538913	0.519493	-0.266192	0.197706	-0.349426	0.327339	-0.523822	0.412445	0.499476	-0.459668	-0.0875832	0.00957464	-0.0265425	0.102436	-0.048526	0.17399	0.0373563	0.019018	-0.156167	0.301706	-0.22157	-0.0614142	0.191247	0.155599	-0.177023	-0.138049	-0.105264
190	7.54277	-2.15815	-0.872943	3.0801	0.33392	-2.76991	-1.52027	-0.344655	0.0347951	-1.61661	0.895593	-0.196471	-1.71677	-0.836065	0.701654	0.602867	-0.24296	0.805414	0.135177	0.965015	0.123029	-0.41085	0.302883	0.63476	-0.0635341	-0.00663456	0.133908	0.383185	-0.498247	0.340537	0.610043	-0.221903	-0.00146642	0.398257	-0.0569583	0.0364542	0.141089	-0.127393	0.0154484	-0.0864811	-0.177491	0.290823	-0.272966	-0.123838	0.221164	0.147793	-0.0593826	-0.21642	-0.31988
191	7.23585	-2.38989	-0.628295	2.28307	0.709309	-3.88305	-0.403787	-0.836892	1.18038	-1.69536	1.57674	-0.427664	-1.6283	-1.24827	0.488477	-0.0479776	-0.363731	0.805673	-0.128973	1.4273	0.142449	-0.0571432	0.527958	0.729251	-0.0614744	-0.304513	0.48065	0.404268	-0.489552	0.0495099	0.590641	0.298357	0.231527	0.33451	-0.161969	-0.234695	0.229847	-0.30904	-0.251529	-0.155255	-0.146331	-0.0671586	-0.284724	-0.123634	0.0646733	-0.17344	-0.0286717	-0.356156	-0.362349
192	4.02208	12.1519	-1.97379	-0.155365	2.09351	-2.46109	0.748555	-0.641789	-0.558474	1.04357	-0.500604	1.68002	1.8299	-1.09672	1.41732	-0.833489	-1.45033	-0.152301	-0.347222	0.0719019	-0.0444338	0.608935	0.548744	-0.885234	-0.833083	0.99171	0.23966	0.274629	-0.597184	0.203658	0.26408	-0.658471	0.242294	0.227839	-0.272606	-0.656535	-0.265218	0.0988008	-0.0167012	-0.182929	0.599586	0.0272163	-0.714345	0.171836	-0.227085	0.0388688	-0.406578	-0.399358	0.040189
193	4.9918	11.386	-2.44858	-0.723744	1.85419	-1.5262	0.860538	0.127878	-1.39832	0.787996	-0.35108	1.36857	1.64913	-0.984148	1.04506	-1.03082	-0.609298	-0.165824	-0.414233	0.37149	0.297066	0.40542	0.307022	-0.578633	-0.434751	0.812267	0.443631	-0.158012	-0.338815	0.306366	0.408175	-0.558552	0.164231	0.253248	-0.263572	-0.548602	0.168884	0.0508591	0.0631696	-0.325981	0.217133	0.177008	-0.393279	-0.0118862	-0.431156	0.0751645	-0.0360706	-0.270662	-0.132777
194	5.72656	9.85433	-2.90492	-0.739357	1.40012	-0.580508	0.482105	0.487842	-2.13358	0.502243	-0.230737	0.883349	1.56135	-0.727633	0.314003	-1.09924	-0.146313	0.019601	-0.232338	0.536439	0.171914	0.0075408	0.0695404	-0.502088	-0.277229	0.462085	0.611914	-0.13604	0.281438	0.210556	0.124967	-0.31589	0.140218	0.265026	-0.103108	-0.3365	0.383875	-0.198992	-0.107173	-0.41054	-0.0368203	0.281891	-0.0252299	-0.338761	-0.209957	0.00339461	-0.0658505	-0.0309825	0.193565
195	6.6297	7.45977	-3.28356	-0.603381	0.989969	0.391261	0.0138474	0.557699	-2.70906	-0.181452	-0.196362	0.4107	1.10921	-0.634412	-0.279654	-0.660787	0.332036	-0.0671397	-0.16275	0.661499	-0.128547	-0.449519	-0.168333	-0.0590425	0.0406641	0.238904	0.69007	-0.136014	0.640196	0.040136	-0.049406	0.148651	0.183598	0.226271	0.0189146	-0.320342	0.344304	-0.0911112	-0.122998	-0.158957	0.164312	0.0584356	0.0630771	-0.399761	-0.0753343	0.0976197	0.000297407	-0.0239471	-0.0433736
196	7.14864	4.50584	-3.49632	0.141851	0.220567	0.748035	-0.717129	0.420164	-3.39534	-0.629612	-0.407401	0.40162	0.387778	-0.273569	-0.383572	0.122777	0.523836	-0.485024	-0.247433	0.609158	-0.413147	-0.619846	-0.360562	0.200872	-0.0200219	0.296668	0.356189	-0.135982	0.750756	-0.0888984	0.0831978	0.376787	0.273497	0.0953964	-0.0215404	-0.11966	-0.0154855	0.00765056	-0.0573591	0.0195863	0.153687	-0.221571	0.179142	-0.130919	-0.0684914	0.281362	0.0518515	-0.17015	-0.254589
197	7.13546	4.48293	-3.51193	0.126735	0.188131	0.786342	-0.721949	0.404021	-3.31039	-0.628154	-0.394454	0.374411	0.34682	-0.268856	-0.377153	0.127149	0.54808	-0.481732	-0.231459	0.580833	-0.405363	-0.610226	-0.345936	0.177236	-0.0237634	0.25794	0.359708	-0.119888	0.734774	-0.0857755	0.0500958	0.378491	0.245496	0.084066	-0.0233294	-0.110578	-0.013645	0.00106233	-0.0532515	0.000775174	0.118847	-0.239089	0.200963	-0.116422	-0.0697936	0.256634	0.0430048	-0.155707	-0.274625
198	7.22882	1.89507	-3.70616	1.37588	-0.803951	0.540618	-1.26324	-0.238097	-3.48843	-0.825897	-0.886457	0.337243	-0.296061	-0.155219	-0.278147	0.769687	0.385305	-0.504088	-0.051449	0.323348	-0.165765	-0.70064	-0.373552	0.0898394	-0.279837	0.411693	-0.204968	-0.13704	0.579012	-0.0236959	0.0292452	0.106988	0.158121	-0.0345215	0.0680046	0.160467	-0.208525	-0.0511915	-0.0939683	0.11082	0.0156371	-0.3616	0.182217	-0.0728237	-0.00322918	0.184955	-0.0823297	-0.148983	0.0182723
199	7.2993	0.0947368	-3.76671	2.45317	-1.29207	0.0988474	-1.44847	-0.776433	-3.08666	-0.992671	-1.13763	-0.069079	-1.02272	-0.351564	0.0347253	1.12497	-0.0107894	-0.247348	0.150213	0.177696	0.262581	-0.697014	-0.33765	-0.0243179	-0.352155	0.418285	-0.3493	-0.021166	0.0420065	0.247293	0.270945	-0.427265	-0.164957	-0.216576	0.0843612	0.363026	-0.0479689	0.166316	-0.114554	0.309742	0.213609	-0.00827483	-0.0463627	-0.149498	0.136361	0.200534	-0.186015	-0.207299	0.256166
200	7.33503	-0.869938	-3.47543	2.7562	-1.46804	-0.807649	-1.09159	-0.862667	-2.04752	-1.25067	-0.922347	-0.387961	-1.69148	-0.659919	0.235994	1.05542	-0.258032	-0.0846486	0.00673262	0.15431	0.645468	-0.409648	-0.21604	0.126018	-0.1818	0.385364	-0.242344	-0.0203003	-0.31186	0.385449	0.556154	-0.670387	-0.293629	-0.0866052	-0.0226637	0.457933	-0.0206617	-0.00581753	-0.156913	0.204023	0.284115	0.210602	-0.207127	-0.121927	0.0905834	0.205536	-0.0420372	-0.255592	0.204285
201	7.49956	-1.29615	-2.9777	2.60535	-0.675708	-2.13276	-0.358049	-0.684577	-0.548852	-1.50504	-0.204557	-0.7163	-2.03939	-1.04199	0.221452	0.460403	-0.539779	0.223703	-0.364347	0.536969	0.745353	-0.123297	0.00357403	0.183651	0.028336	0.163334	0.0810114	0.11759	-0.392648	0.164397	0.612382	-0.291004	-0.0124825	0.185222	-0.0183705	0.439792	0.0254965	-0.109103	-0.326523	-0.0254659	0.065895	0.311293	-0.348954	-0.213158	0.239414	0.0977083	0.112258	-0.0629163	-0.0144872
202	7.54395	-1.95227	-2.44867	2.0942	0.259957	-3.52213	0.484428	-0.24149	0.735244	-1.65593	0.700144	-1.12762	-2.08193	-1.1201	0.091299	-0.10138	-0.770352	0.215007	-0.758344	1.06744	0.451438	-0.000256621	0.0907316	0.265022	-0.00932118	-0.18413	0.476687	0.363259	-0.441043	-0.164411	0.533441	0.344771	0.459704	0.464233	-0.0289471	0.0944167	-0.0596555	-0.126964	-0.239032	-0.145571	-0.000839627	0.42437	-0.328205	-0.350393	0.304307	-0.00115788	0.157003	-0.0938115	-0.105215
203	6.82326	-2.44107	-2.12904	1.33256	0.99795	-4.92273	1.62473	0.0637874	1.17301	-2.12188	1.4801	-1.20205	-1.68348	-0.905716	-0.305951	-0.815577	-0.729116	-0.0155372	-1.22069	1.64763	-0.0104058	0.152654	0.208287	0.363512	-0.158653	-0.267889	0.480955	0.44784	-0.158502	-0.434378	0.278085	1.0481	0.864188	0.524373	0.116972	-0.188228	0.106526	-0.195924	-0.243317	-0.253751	0.1296	-0.0933055	-0.0688747	-0.14452	0.251517	-0.0714475	0.0270522	-0.484176	0.106408
204	4.80201	11.333	-2.63647	-0.871626	1.75475	-1.16621	1.20887	-0.25991	-1.30227	0.640302	-0.628267	1.2626	1.6901	-1.16294	0.855063	-1.16115	-0.312107	-0.378484	-0.478568	0.168937	0.325875	0.500309	0.225263	-0.982596	-0.565677	0.777478	0.54803	-0.247478	-0.286726	0.0274548	0.297626	-0.409044	0.187027	0.245314	-0.206659	-0.439339	0.27011	-0.131733	0.25727	-0.199621	0.192697	0.0887671	-0.309744	0.123692	-0.419945	-0.0432141	0.00566597	-0.177778	-0.110581
205	5.57711	9.80895	-3.07573	-0.877116	1.28481	-0.245946	0.769663	0.13978	-1.9967	0.368094	-0.455088	0.751411	1.55784	-0.866078	0.155568	-1.19226	0.14061	-0.15815	-0.284737	0.303014	0.214931	0.114843	0.0265527	-0.89976	-0.406068	0.4174	0.729017	-0.200378	0.298937	-0.0456879	-0.00158342	-0.17608	0.152438	0.242605	-0.0815218	-0.236038	0.481766	-0.434489	0.119756	-0.269694	-0.100725	0.22687	0.0153383	-0.201497	-0.230099	-0.128239	-0.0045362	0.0766809	0.194619
206	6.51197	7.43155	-3.49328	-0.727996	0.838593	0.738666	0.242476	0.26829	-2.50153	-0.317444	-0.397193	0.245174	1.05616	-0.715302	-0.395424	-0.721754	0.589743	-0.214396	-0.18588	0.385175	-0.0565286	-0.315809	-0.125768	-0.448449	-0.0902229	0.159224	0.780775	-0.180359	0.584321	-0.213905	-0.190436	0.268674	0.187275	0.19097	0.0254953	-0.193103	0.404104	-0.34377	0.0921685	-0.061594	0.0259963	0.056176	0.0623579	-0.244367	-0.112433	-0.0662884	0.055938	0.108856	-0.0759594
207	7.01946	4.47522	-3.73787	-0.0117779	0.025498	1.16796	-0.456633	0.0677247	-3.11685	-0.781074	-0.623575	0.174579	0.306671	-0.341594	-0.506807	0.0437808	0.835333	-0.655088	-0.256951	0.243378	-0.329974	-0.442484	-0.271488	-0.277545	-0.160435	0.139843	0.457262	-0.181792	0.63902	-0.363566	-0.113431	0.506219	0.269637	0.0538031	-0.0204773	0.0290574	0.039959	-0.314396	0.218757	0.115205	-0.0448555	-0.215212	0.158134	0.0601294	-0.141413	0.0912258	0.0929185	-0.00999291	-0.309113
208	7.00484	4.44244	-3.75272	-0.0561219	-0.0535807	1.24094	-0.442234	0.0216268	-2.9476	-0.748905	-0.600882	0.13266	0.250253	-0.298433	-0.491128	0.023305	0.868698	-0.657397	-0.204739	0.173226	-0.349879	-0.387449	-0.220049	-0.345782	-0.149036	0.0782615	0.440619	-0.205702	0.594166	-0.352949	-0.156226	0.506356	0.277884	0.0514575	-0.00179295	0.0511628	0.0451747	-0.356527	0.246556	0.0730546	-0.0744704	-0.235321	0.178376	0.085359	-0.139338	0.0776145	0.0796316	-0.00715139	-0.337186
209	7.09509	1.83482	-3.94324	1.18225	-1.06044	1.00561	-1.00387	-0.610113	-3.07112	-0.927432	-1.06932	0.100516	-0.432483	-0.189088	-0.3773	0.686802	0.703093	-0.661978	-0.0302056	-0.0898684	-0.110759	-0.493826	-0.238938	-0.440951	-0.417074	0.216021	-0.104332	-0.195248	0.430367	-0.299189	-0.205655	0.232121	0.159794	-0.079416	0.074046	0.318157	-0.129914	-0.459316	0.236056	0.188183	-0.228739	-0.364642	0.143227	0.147112	-0.106544	-0.000522507	-0.036692	0.0287652	-0.0601122
210	7.10983	0.0117444	-4.04306	2.22755	-1.56089	0.618151	-1.10539	-1.21061	-2.6479	-1.09621	-1.36925	-0.261356	-1.11625	-0.4118	-0.0797113	0.980826	0.325657	-0.449704	0.175836	-0.23116	0.292086	-0.457222	-0.239249	-0.625418	-0.477008	0.241749	-0.254428	-0.176238	-0.0562313	-0.0515844	0.0444515	-0.278505	-0.118212	-0.258375	0.126749	0.525719	0.0637388	-0.256801	0.229563	0.412536	0.0511977	-0.0413017	-0.0329566	0.0521919	0.0458507	0.0253513	-0.139461	-0.057222	0.21489
211	7.05318	-0.945463	-3.86362	2.51423	-1.70164	-0.204572	-0.60456	-1.37887	-1.7398	-1.42021	-1.29635	-0.525575	-1.70632	-0.79659	0.0547115	0.840685	0.0842313	-0.372019	-0.0076128	-0.208709	0.652766	-0.166273	-0.147317	-0.545587	-0.300499	0.196724	-0.184387	-0.23567	-0.388361	0.00278078	0.355388	-0.494412	-0.252712	-0.126401	0.054956	0.667601	0.112112	-0.378108	0.200961	0.324094	0.142444	0.149941	-0.177324	0.119165	0.0444629	0.00752036	0.0030768	-0.0869642	0.227526
212	7.23824	-1.35777	-3.35409	2.3954	-0.877823	-1.59272	0.095273	-1.16546	-0.29532	-1.69194	-0.558076	-0.853244	-2.03811	-1.16148	0.0535062	0.25073	-0.222116	-0.0565811	-0.374184	0.189012	0.763502	0.12331	0.0602746	-0.448049	-0.0764216	-0.0209651	0.138085	-0.103509	-0.461138	-0.186618	0.435897	-0.111798	0.0271524	0.121847	0.0524408	0.631867	0.1358	-0.466719	-0.00955869	0.131778	-0.0494605	0.237241	-0.302573	0.012287	0.198686	-0.0833249	0.167877	0.0883172	0.038213
213	7.33425	-1.96868	-2.82208	1.95013	0.104385	-3.05549	0.873804	-0.607939	0.870977	-1.89765	0.349198	-1.23605	-2.05992	-1.2095	-0.0665398	-0.279925	-0.578004	-0.00556748	-0.766573	0.803951	0.486976	0.214829	0.146145	-0.210055	-0.107536	-0.287049	0.494	0.186518	-0.527636	-0.497793	0.390716	0.484397	0.518586	0.433172	0.0482743	0.245188	0.0262098	-0.379357	-0.00533244	-0.0575002	-0.0829965	0.408095	-0.307073	-0.144857	0.275054	-0.182263	0.212987	0.0308967	-0.0753129
214	6.71458	-2.41654	-2.45124	1.24896	0.857917	-4.55546	1.89287	-0.161028	1.24534	-2.39231	1.16582	-1.28801	-1.70244	-0.975331	-0.413264	-0.899887	-0.626776	-0.14323	-1.25307	1.45787	0.0807188	0.323907	0.266098	0.0298846	-0.288029	-0.221626	0.529209	0.332666	-0.231181	-0.743906	0.169021	1.13685	0.940593	0.521399	0.142322	-0.072253	0.147799	-0.389787	-0.119685	-0.199434	0.0482074	0.03736	-0.0946386	-0.0197949	0.257738	-0.208242	0.131608	-0.368064	0.105614
215	4.99065	9.93169	-4.21641	-1.89567	-0.128261	0.156085	0.0352771	-1.62765	-1.50402	0.251962	-0.177809	0.351107	1.90136	-0.622194	0.0907248	-1.31609	0.44507	-0.718052	-0.455525	0.0772092	-0.261127	-0.166046	0.0907019	-0.67235	-0.830777	0.150908	0.844171	0.360243	-0.130412	0.0618986	-0.286644	-0.0732804	0.331557	-0.0520073	-0.473855	-0.576698	0.274722	-0.436571	0.309998	-0.155865	0.0233935	0.27911	0.155588	-0.237935	-0.105094	-0.263266	0.0620582	-0.189634	-0.0815863
216	5.89896	7.70562	-4.70553	-1.72071	-0.78167	0.980156	-0.395866	-1.42661	-2.08564	-0.271366	-0.0183315	-0.311057	1.3886	-0.572917	-0.319441	-0.991945	0.766842	-0.495524	-0.29062	0.177791	-0.477689	-0.518723	0.114892	-0.425127	-0.450722	-0.259488	0.918817	0.248331	0.298866	-0.0849627	-0.479164	0.250241	0.0678648	0.0885138	-0.192438	-0.33044	0.0844568	-0.423926	0.156795	-0.000827668	-0.153959	0.225056	0.134297	-0.264448	-0.0201167	-0.158836	0.0353801	0.0836996	-0.165221
217	6.79845	5.01392	-5.12629	-1.09272	-1.26462	1.2623	-0.765115	-1.46816	-2.53522	-0.521593	-0.224597	-0.585304	0.568806	-0.404655	-0.333854	-0.299579	0.840025	-0.684134	-0.318084	-0.103351	-0.580433	-0.57814	0.311402	-0.301237	-0.456602	-0.35938	0.608675	0.0488791	0.626534	-0.292615	-0.513674	0.481161	0.0522445	0.11738	-0.0943559	-0.0288963	-0.233819	-0.53216	0.113666	0.0766718	-0.428941	0.013108	0.134581	0.0275853	0.0457931	-0.105354	-0.00510569	0.0782162	-0.277045
218	6.81525	4.99757	-5.18427	-1.10613	-1.34732	1.32115	-0.825975	-1.39727	-2.35621	-0.512636	-0.186514	-0.582749	0.484132	-0.338397	-0.272486	-0.261779	0.784141	-0.625637	-0.258265	-0.129484	-0.565767	-0.557569	0.378796	-0.274242	-0.456496	-0.344441	0.587425	0.0544242	0.58919	-0.289495	-0.531532	0.453251	0.0580394	0.128975	-0.0987786	0.00702491	-0.203405	-0.541843	0.1202	-0.00158687	-0.476851	0.0495617	0.130802	0.0243691	0.0270847	-0.121471	-0.016149	0.100995	-0.343875
219	7.35938	2.32086	-5.39965	-0.367635	-1.81259	1.33522	-0.870993	-1.41892	-2.4447	-0.60559	-0.592371	-0.901836	-0.323919	-0.225891	0.0697871	0.557178	0.652966	-1.05571	-0.378048	-0.507448	-0.394501	-0.541091	0.344272	-0.273777	-0.227254	-0.290919	0.337473	-0.0901083	0.323124	-0.170666	-0.236465	0.365788	0.0511553	0.00693893	-0.182431	0.20911	-0.304103	-0.329947	0.209301	0.202086	-0.287445	-0.0960111	0.0645471	0.334025	-0.126565	0.166478	-0.0253502	-0.229578	-0.299163
220	7.34709	0.541614	-5.44315	0.725375	-2.31793	0.927735	-0.738003	-1.71458	-2.14931	-0.567878	-1.02698	-1.23146	-1.15153	-0.412463	0.314889	0.846006	0.229024	-0.822362	-0.174022	-0.709857	0.171394	-0.382306	0.188871	-0.516671	-0.181485	-0.0556247	0.0688345	-0.187084	-0.0017105	0.123724	-0.123949	-0.263026	-0.397961	-0.121584	0.0120471	0.652842	-0.058681	-0.389556	-0.0211056	0.221967	-0.154354	-0.0428838	-0.10911	0.225307	0.0472555	0.212084	-0.0366763	-0.187105	0.134228
221	7.33867	-0.490673	-5.16474	1.18682	-2.5572	0.00294414	-0.211725	-1.78036	-1.33144	-0.762708	-1.17843	-1.50964	-1.87496	-0.667386	0.294441	0.728706	-0.0708174	-0.697592	-0.376238	-0.797981	0.862996	-0.0491077	0.0701837	-0.593327	0.0233281	-0.0526033	-0.0828676	-0.278181	-0.265343	0.275652	0.146801	-0.616174	-0.519832	-0.193917	-0.0201141	0.940605	0.128967	-0.503482	-0.105009	0.242426	-0.0341533	-0.0391365	-0.270782	0.185028	-0.130734	0.149912	-0.000249847	-0.0680725	0.276716
222	7.44744	-1.39834	-4.59015	1.30049	-1.72692	-1.35798	0.516532	-1.18175	-0.0851604	-0.899053	-0.693338	-1.62039	-2.24312	-0.738008	0.173171	0.322198	-0.550435	-0.754975	-0.839158	-0.461131	0.900742	0.265584	-0.0238491	-0.603303	0.108763	-0.235177	0.176637	0.0211949	-0.467885	-0.136477	0.279576	-0.260188	-0.119463	0.136532	-0.202631	0.71223	-0.238039	-0.363537	0.00732247	0.0766627	-0.103898	0.119368	-0.191823	-0.0586836	-0.1059	0.0184401	0.222414	0.0601789	0.168956
223	7.32268	-2.28635	-3.91169	0.977157	-0.546047	-2.84435	1.30015	-0.275955	1.08923	-1.3264	0.0450156	-1.79727	-2.21516	-0.674778	-0.123566	-0.217501	-0.956022	-0.637659	-1.10329	0.174931	0.611634	0.473291	0.0418227	-0.67047	0.0350048	-0.4213	0.512802	0.477978	-0.460721	-0.690198	0.0913613	0.541715	0.497506	0.540284	-0.151809	0.250582	-0.417254	-0.350698	-0.040721	-0.173376	-0.184541	0.163928	-0.10128	-0.252551	0.0378575	-0.145295	0.271121	0.108241	0.216046
224	6.70949	-2.7579	-3.295	0.334153	0.129472	-4.34329	2.43027	0.193753	1.43823	-1.96056	0.80345	-1.82504	-1.73583	-0.47303	-0.614765	-0.891167	-1.10832	-0.830491	-1.42755	1.11249	0.154811	0.494962	0.034901	-0.400999	-0.225732	-0.368383	0.54563	0.531314	-0.284551	-1.01508	-0.0064422	1.13783	0.894427	0.485938	0.0414453	-0.185594	-0.506445	-0.190858	-0.0174071	-0.153975	-0.0984319	-0.101172	0.0683473	-0.251242	0.227429	-0.331142	0.182587	-0.12853	0.336343
225	3.42345	9.54876	-4.72519	-2.66594	-2.15804	0.109445	-0.775898	-3.04737	-0.957633	0.302102	-0.01369	0.15115	1.95474	0.144699	0.0604027	-1.62295	0.621201	-0.761898	-0.249344	-0.00607619	-0.478842	-0.205112	0.337421	-0.298949	-0.918847	-0.212427	0.71026	0.665153	-0.612732	0.123056	-0.429879	-0.0221859	0.201026	-0.35044	-0.587337	-0.733845	-0.134503	-0.622384	-0.131132	-0.276857	-0.152065	-0.0395153	0.230702	-0.213695	0.189733	-0.527033	0.136656	-0.0823445	-0.379219
226	4.56678	7.61076	-5.39582	-2.41224	-2.77217	0.756708	-1.10815	-2.86048	-1.45558	-0.117656	0.301796	-0.516834	1.55417	-0.00310788	-0.155169	-1.3225	0.782219	-0.433779	-0.26453	0.0173385	-0.682469	-0.484821	0.522309	-0.0816941	-0.580304	-0.577858	0.769043	0.457052	-0.0548604	0.00597754	-0.664137	0.179376	-0.052173	-0.089783	-0.430594	-0.327838	-0.169919	-0.353427	-0.107268	-0.0106136	-0.25357	0.392201	0.155213	-0.126616	0.218604	-0.42462	-0.0221785	0.118189	-0.313112
227	5.7032	5.03539	-5.88512	-2.06802	-3.0269	1.03665	-1.19039	-2.51954	-1.89117	-0.304373	0.241976	-1.00801	0.915228	0.00659849	0.0746008	-0.574645	0.788501	-0.823874	-0.497693	-0.332764	-0.84281	-0.509344	0.622536	0.0500448	-0.241783	-0.681088	0.65821	0.257846	0.192232	-0.141789	-0.550939	0.362481	-0.0516871	0.1283	-0.328396	-0.0974378	-0.420345	-0.180044	0.0765399	0.0818248	-0.230339	0.424219	0.177264	0.187675	-0.129316	-0.136744	-0.074342	-0.0322563	-0.195688
228	5.72833	5.02349	-5.9582	-2.07473	-3.11378	1.09391	-1.27267	-2.41532	-1.69873	-0.293945	0.282556	-0.98486	0.827148	0.0679894	0.158055	-0.525063	0.725571	-0.752858	-0.446467	-0.346584	-0.803865	-0.493048	0.692124	0.0773872	-0.258008	-0.631047	0.647614	0.248314	0.165243	-0.143924	-0.557393	0.333021	-0.0297234	0.146381	-0.336816	-0.0596233	-0.393699	-0.197543	0.0707418	0.00843166	-0.259638	0.487863	0.160315	0.169365	-0.142749	-0.146858	-0.0724407	-0.0232917	-0.273206
229	6.65275	2.46814	-6.34496	-1.42285	-3.09881	1.09981	-1.02792	-2.19863	-1.73417	-0.185696	-0.0667008	-1.35321	-0.0617697	-0.00586842	0.437793	0.230054	0.399597	-1.04414	-0.433052	-0.698207	-0.590092	-0.403747	0.721029	0.0101928	0.0104885	-0.554097	0.443854	0.0487951	0.182677	-0.0570834	-0.352495	0.15933	-0.233215	0.178304	-0.222989	0.266927	-0.449687	-0.0865756	0.125906	0.119961	-0.346731	0.132174	0.122466	0.207354	-0.0499148	0.0389359	-0.0206225	-0.116847	-0.168187
230	7.16018	0.526136	-6.47697	-0.779687	-3.22174	0.777377	-0.571064	-2.09193	-1.43879	0.0245332	-0.505478	-1.76672	-0.808368	0.0020343	0.781571	0.719245	-0.0906474	-1.28619	-0.368449	-0.944388	-0.0384738	-0.315807	0.523791	-0.167364	0.267551	-0.365648	0.296145	-0.0702022	-0.148544	0.0834574	-0.159986	-0.26734	-0.511136	0.142249	-0.241019	0.468048	-0.366285	0.0790016	0.0804592	0.15709	-0.138075	-0.111149	0.125019	0.224371	-0.182091	0.308692	0.0440892	-0.273644	-0.0297193
231	7.19484	-0.709068	-6.16108	-0.339184	-3.01236	-0.159963	0.311943	-1.70752	-0.619246	-0.140434	-0.658848	-2.01016	-1.47685	-0.0678925	0.695641	0.578556	-0.518793	-1.26371	-0.51424	-0.929281	0.535931	0.0039631	0.371853	-0.397455	0.431318	-0.225862	0.264786	-0.0134234	-0.263007	-0.0024845	-0.126543	-0.487672	-0.600106	0.0690194	-0.256583	0.65591	-0.322142	-0.01304	-0.244521	0.0626508	-0.266515	-0.328766	0.0134236	0.0621613	-0.0761807	0.289142	0.167074	-0.139274	0.0756586
232	7.03899	-1.78695	-5.32646	-0.27515	-2.53621	-1.42382	1.01658	-0.743634	0.376083	-0.586484	-0.240384	-2.02169	-1.87891	0.010355	0.46636	0.27533	-0.835425	-1.31699	-0.897219	-0.507422	0.624826	0.373302	0.236453	-0.548941	0.430337	-0.284251	0.164759	0.206086	-0.388642	-0.331593	0.0672215	-0.187156	-0.165754	0.237522	-0.289446	0.531019	-0.59	-0.0756144	-0.129158	-0.0509596	-0.306394	-0.15764	-0.0328806	-0.0800358	-0.114351	0.171996	0.326763	-0.0355192	0.113847
233	6.66137	-2.79987	-4.36786	-0.524016	-1.53118	-3.01915	1.84225	0.192763	1.27178	-1.01249	0.336447	-2.21681	-2.00544	0.255843	0.0613023	-0.274163	-1.17784	-1.20044	-1.2321	0.174423	0.473895	0.573809	0.0894916	-0.693014	0.161984	-0.406435	0.211168	0.648388	-0.384819	-0.764047	0.085245	0.467514	0.433365	0.245607	-0.272791	0.0205793	-0.860775	0.0654431	-0.0637594	-0.151819	-0.379155	-0.0535177	0.0930279	-0.268944	-0.00931257	-0.09152	0.311091	0.0793295	0.223426
234	2.48402	7.39056	-5.36702	-2.92566	-5.10162	0.0849983	-1.48889	-3.55039	-0.938955	-0.0487921	0.537954	-0.125006	1.6553	0.79234	-0.00692431	-1.6014	1.0559	-0.224294	-0.205952	0.0544452	-0.723201	-0.0585879	0.63735	0.5363	-0.331285	-0.561325	0.585837	0.290051	-0.701974	0.163593	-0.487964	-0.0307615	-0.216245	-0.254098	-0.425599	-0.454881	-0.531803	-0.301829	-0.353924	-0.0772121	0.133578	0.622086	0.13165	0.292308	0.393412	-0.52791	0.0194679	-0.0492338	-0.37402
235	3.81169	5.14816	-6.1043	-2.55621	-4.98749	0.299843	-1.44992	-3.19565	-1.24342	-0.141402	0.6673	-0.758659	1.03713	0.439959	0.169889	-1.03545	0.814456	-0.185774	-0.212529	-0.290393	-0.883924	-0.130809	0.867791	0.319846	-0.130914	-0.627955	0.422602	0.212332	-0.119222	0.128326	-0.67168	-0.00626077	-0.39601	0.1065	-0.208446	-0.00161075	-0.459884	-0.020182	-0.166052	0.113568	-0.00825838	0.708581	0.0943529	0.216295	0.259099	-0.423973	-0.17738	0.0400084	-0.0570243
236	3.81681	5.12403	-6.17414	-2.57044	-5.06073	0.356818	-1.52224	-3.08445	-1.06007	-0.104716	0.709233	-0.695784	0.960988	0.48139	0.252997	-0.987633	0.738262	-0.121384	-0.172616	-0.276796	-0.866618	-0.151458	0.922044	0.362727	-0.136398	-0.589729	0.408982	0.209143	-0.12266	0.131662	-0.672318	-0.0357339	-0.389065	0.130072	-0.218935	0.0451731	-0.410218	-0.0207116	-0.153232	0.0428737	-0.0479429	0.747703	0.0812945	0.201993	0.232919	-0.435027	-0.203279	0.0576039	-0.123664
237	5.18677	2.61993	-6.68528	-2.37251	-4.66686	0.44397	-0.928207	-2.44999	-1.03972	-0.0177905	0.461629	-1.24607	0.150786	0.40106	0.657907	-0.156698	0.391665	-0.629096	-0.252685	-0.655272	-0.725966	-0.0655024	0.844207	0.324072	0.393296	-0.414519	0.383075	0.0554232	0.0545567	0.0807715	-0.501615	-0.0349493	-0.565476	0.410267	-0.314011	0.218196	-0.446073	0.216839	-0.0330556	0.0324201	-0.061141	0.203692	0.169116	0.267574	0.0134812	-0.0516454	-0.0601309	-0.146583	-0.16024
238	6.28979	0.530437	-6.85708	-2.21404	-4.20121	0.149838	-0.0444575	-1.81701	-0.79348	0.0998741	0.140268	-1.68116	-0.506256	0.382408	0.963235	0.440842	0.00374489	-1.16603	-0.397913	-0.966309	-0.208106	0.0285796	0.670223	0.217973	0.629927	-0.201914	0.319689	-0.0388219	-0.0116683	0.0122991	-0.375312	-0.323995	-0.750647	0.386579	-0.546145	0.270529	-0.501592	0.354124	-0.0560493	0.046219	-0.0621009	-0.342017	0.209102	0.155803	-0.226048	0.198156	0.0571973	-0.207727	-0.113739
239	6.28569	-0.807935	-6.56484	-1.96365	-3.79843	-0.979381	0.983848	-1.13433	0.119998	-0.187819	0.224093	-2.02972	-1.12918	0.425105	0.848518	0.401451	-0.576432	-1.25609	-0.494924	-0.543535	0.0457962	0.248103	0.659514	-0.180764	0.431651	-0.0603925	0.024909	0.0838792	-0.0993697	-0.108552	-0.26059	-0.550401	-0.642639	0.171028	-0.264155	0.303485	-0.453633	0.317203	-0.20978	-0.0138317	-0.343554	-0.485585	0.098012	-0.174202	-0.00566704	0.158284	0.131307	-0.0714152	0.00521809
240	5.83888	-1.97214	-5.64905	-1.98775	-3.37455	-2.3216	2.00624	-0.0333309	0.827319	-0.797614	0.5842	-2.11678	-1.53269	0.701491	0.520323	0.0362117	-0.680505	-1.21118	-0.784691	0.0761206	0.211881	0.457373	0.575928	-0.514658	0.29937	0.1098	-0.226613	0.263595	-0.118032	-0.358638	-0.302167	-0.197077	-0.182875	0.131209	-0.18502	0.186448	-0.580034	0.203032	-0.238513	-0.103508	-0.39863	-0.37284	0.0498718	-0.205917	-0.0781252	0.0391289	0.281503	-0.12373	0.105938
241	5.16973	-2.6373	-4.60255	-2.14206	-2.69415	-3.81779	3.11756	0.917253	1.44186	-1.44875	1.2391	-2.31947	-1.50528	1.09753	-0.0433879	-0.577548	-0.614543	-1.0071	-1.04807	0.804772	0.192276	0.581342	0.46368	-0.64085	0.0963176	0.166249	-0.320305	0.4513	-0.0660531	-0.592773	-0.534101	0.430375	0.321847	-0.107604	0.0530459	-0.0994072	-0.604843	0.256653	-0.408349	-0.116869	-0.445224	-0.230803	-0.0609926	-0.0649175	0.0609046	0.0654905	0.140833	-0.185576	0.138495
242	1.54682	5.24944	-5.61516	-3.26249	-6.77674	-0.77906	-1.39856	-2.99137	-0.806497	-0.3659	0.943156	0.19117	1.0316	0.779088	0.238947	-1.34638	1.21611	0.395279	-0.114891	-0.251854	-0.858146	0.633831	0.796456	0.883823	0.308442	-0.150519	0.21019	-0.138723	-0.253976	0.338423	-0.643851	-0.28161	-0.615202	0.236868	-0.0599213	0.00784624	-0.374632	-0.2147	-0.406739	-0.0154855	0.560115	0.516941	-0.0787139	0.608352	0.244631	-0.288102	-0.165171	-0.00751721	-0.0782013
243	1.54041	5.20925	-5.67248	-3.28122	-6.84645	-0.730088	-1.48217	-2.85721	-0.607982	-0.294377	1.00231	0.285906	0.943747	0.808356	0.340566	-1.29077	1.12814	0.47294	-0.0849683	-0.210232	-0.84555	0.595143	0.847915	0.935748	0.308103	-0.102323	0.197549	-0.143056	-0.239529	0.367025	-0.648644	-0.325835	-0.622101	0.251102	-0.0753375	0.0472138	-0.323849	-0.214884	-0.411982	-0.084316	0.525458	0.553956	-0.0831975	0.571645	0.2136	-0.280365	-0.191835	-0.00457421	-0.138761
244	3.40808	2.90187	-6.62416	-3.28415	-5.98554	-0.508806	-0.646665	-2.10992	-0.495176	-0.162961	1.08205	-0.313243	0.265272	0.474216	0.781777	-0.419273	0.721618	-0.0783045	-0.163843	-0.585288	-1.01845	0.524042	0.940094	0.790876	0.624532	0.0536271	0.0835454	-0.231391	0.173836	0.38158	-0.560768	-0.429797	-0.814001	0.573519	-0.114879	0.246566	-0.331588	0.0823085	-0.0674105	-0.0670451	0.409342	0.234318	0.0625719	0.429167	0.0975403	0.00688282	-0.0634643	-0.0586656	0.0859607
245	4.28477	0.719911	-6.62352	-3.39169	-5.47026	-1.05563	0.462264	-1.17011	-0.21328	-0.299514	1.17114	-0.966548	-0.216979	0.613847	0.806373	0.0331538	0.267582	-0.683385	-0.259082	-0.493554	-0.759478	0.504029	0.898785	0.373339	0.574227	0.270323	-0.173962	-0.148306	0.165429	0.234612	-0.399522	-0.595405	-0.837948	0.48866	-0.0661333	0.214269	-0.368826	0.299343	0.151352	0.0578812	0.235601	-0.0908673	0.171422	0.16153	-0.102234	-0.0349739	0.145836	-0.0664535	0.257923
246	4.41731	-0.802097	-6.20838	-3.55064	-5.18907	-1.9094	1.79712	-0.311824	0.425222	-0.650346	1.49502	-1.5826	-0.675876	0.944737	0.797789	0.0762832	-0.185508	-1.03642	-0.604266	0.094135	-0.406596	0.510056	0.869799	0.085971	0.379693	0.534953	-0.373093	-0.122675	0.00159156	0.0615577	-0.344736	-0.557251	-0.688734	0.0595311	-0.0513605	-0.0126503	-0.258021	0.385514	-0.0325098	0.107958	0.0857638	-0.45216	0.0667219	-0.123825	-0.115003	-0.0246403	0.34581	-0.102751	0.117968
247	4.29291	-1.8249	-5.49886	-3.65286	-4.3626	-3.01465	3.01029	0.655406	1.0592	-1.19228	1.78925	-1.93328	-0.930301	1.1962	0.41951	-0.215651	-0.233646	-0.895612	-0.664652	0.70686	-0.178598	0.572609	0.858838	-0.265743	0.17678	0.584947	-0.57678	-0.00104409	0.0527407	-0.259657	-0.62102	-0.195966	-0.324672	-0.158083	0.305761	-0.152495	-0.172817	0.291098	-0.329529	0.114769	-0.0928253	-0.349459	-0.189522	-0.0604417	0.0973172	0.0305675	0.23334	-0.0804294	0.0333747
248	2.42077	0.872164	-6.03198	-4.45346	-6.43213	-2.22288	1.35375	-0.363461	0.282623	-1.00945	2.03866	-0.305329	-0.0519445	0.57457	0.706495	-0.23173	0.784772	-0.331345	-0.526446	0.112727	-1.07681	0.916171	1.0312	0.706938	0.567111	0.832042	-0.594333	-0.722455	0.212443	0.47089	-0.390666	-0.649011	-0.882334	0.223981	0.295942	0.0737451	-0.0884318	0.211605	0.147891	0.0776975	0.549561	-0.239323	0.0157905	0.139917	-0.322297	0.0458763	0.471916	-0.0143868	0.269137
249	2.86748	-0.775187	-5.65815	-4.80017	-5.78566	-2.86985	2.57356	0.584753	0.829353	-1.3962	2.4025	-0.886219	-0.338467	1.01947	0.716338	-0.126059	0.468834	-0.743454	-0.631296	0.7871	-0.778057	0.803494	0.998649	0.368799	0.279933	0.926693	-0.785186	-0.695158	0.151993	0.0765972	-0.355473	-0.625323	-0.682221	-0.0744362	0.468545	-0.0242255	-0.0190642	0.289742	0.180462	0.221936	0.21589	-0.30582	-0.0209756	0.0467507	-0.273507	0.0633811	0.615486	-0.0940074	0.0779756
250	-0.0118642	-2.11307	7.54015	-5.68198	-0.626437	1.99328	3.36673	-0.306028	-2.17258	-3.45038	-0.17589	1.64231	0.528677	0.257469	0.0203599	-0.418158	-2.42325	-0.324077	-0.24082	-0.288652	0.575617	0.13476	0.379686	0.589661	0.646192	-0.876537	-0.469757	0.0578193	-0.198588	0.937208	-0.305386	0.489138	0.0739728	-0.314722	0.248198	-0.0567414	-0.00462647	-0.750439	0.21244	0.404249	-0.349298	-0.313768	0.225918	0.491086	0.199653	-0.0936492	0.120819	-0.00759859	0.044502
251	0.421352	-2.18191	8.76536	-6.00833	-0.966187	1.9073	3.27764	-0.697762	-1.73421	-2.64448	0.0137985	1.1677	0.0222116	0.0432456	-0.176791	0.0967553	-1.75468	-0.0195197	-0.25278	-0.353166	0.493791	-0.0871272	0.304559	0.451175	0.347804	-0.167802	-0.161294	0.572751	0.0474404	0.821245	-0.103849	0.383144	0.20901	0.101757	0.278381	-0.130391	-0.0848358	-0.49657	0.0357282	-0.281466	-0.495962	0.0888366	0.0876414	0.246856	0.172041	0.167241	0.140326	0.00159531	-0.0703163
252	0.467734	-3.68531	7.9783	-6.56161	0.47678	2.23345	3.3754	-0.580109	-2.18809	-4.27335	0.862186	1.9299	0.448191	0.437498	0.567157	-0.366057	-1.72749	-0.118752	0.112037	-0.758308	1.03653	-0.283041	0.291671	-0.139046	0.697278	-0.487718	-0.25881	0.184773	0.341149	0.980451	-0.028548	0.763637	0.286986	-0.184815	0.458363	0.392446	-0.355924	-0.246952	-0.143888	-0.287596	-0.421722	0.33386	0.120378	0.0421463	0.421421	0.374276	0.26112	0.0531917	-0.306829
253	0.1574	2.46994	9.62588	-2.77591	-4.03715	0.603631	2.40938	-1.34921	-0.44499	1.26967	-2.38755	-0.467294	-0.350298	-0.269775	-1.19988	0.425176	-0.832753	0.382051	-0.436947	0.837724	-0.592234	-0.528576	0.365935	0.618957	-0.230863	0.161799	-0.403779	1.33804	0.113482	0.239801	0.0779943	0.00149307	-0.669604	-0.0831872	0.110444	-0.174164	0.433356	-0.496452	0.259615	-0.612866	0.201998	-0.310129	-0.200037	0.27548	-0.160639	-0.270365	0.238046	-0.0285981	0.149187
254	1.20656	0.901464	9.71636	-3.30276	-3.10274	1.19878	1.83009	-1.09813	-0.392954	0.62736	-1.50944	-0.524694	-0.200299	-0.687815	-1.01949	0.327433	-0.535197	0.0891148	-0.50127	0.583615	-0.264795	-0.230145	0.0590595	0.556437	-0.0497845	0.481164	-0.24872	0.678386	0.111984	0.365715	0.101329	-0.138175	-0.0738986	0.29108	0.275276	-0.183139	0.270057	-0.366042	0.20869	-0.342035	-0.205415	-0.171234	-0.0636538	0.334494	0.178985	-0.255557	0.00258451	-0.0859675	0.102267
255	1.9303	-0.738334	9.73249	-3.7567	-2.39013	1.53122	1.27121	-1.22354	-0.341855	-0.399974	-0.87917	-0.21029	-0.0398342	-0.877101	-0.577322	0.0199191	-0.504891	-0.301952	-0.665034	0.289084	0.0677262	-0.0757658	-0.420009	0.519877	0.0748037	0.598361	-0.27683	0.157004	-0.0722913	0.460074	-0.0173954	-0.21854	0.236843	0.492469	0.310211	-0.0755997	0.0466491	-0.184083	0.0446278	-0.399376	-0.477483	-0.0353359	-0.0509378	0.292613	-0.110669	-0.136264	-0.0150688	-0.171102	-0.109897
256	1.82834	-3.15865	9.50392	-4.54831	-1.15618	1.98415	1.01533	-1.67664	-0.700639	-1.84631	0.187895	0.453792	0.398648	-0.479413	0.102377	-0.0381684	-0.591539	-0.401264	-0.159657	-0.220954	0.822101	-0.223363	-0.446279	0.0296558	0.190013	0.550174	-0.235202	0.021175	0.13864	0.437174	0.0997171	0.0845954	0.327769	0.388086	0.391294	0.211079	-0.326223	0.220648	-0.181822	-0.508206	-0.408995	0.31366	-0.0194109	-0.094357	-0.0686801	-0.298772	0.0396458	-0.143909	-0.234242
257	1.57514	-3.16186	8.81671	-4.37021	-0.987572	2.03722	0.97992	-1.38716	-0.785078	-2.20361	0.168773	0.742452	0.628779	-0.395991	0.273162	-0.262682	-0.888984	-0.55731	-0.177563	-0.172181	0.936695	-0.136239	-0.399939	0.102899	0.298994	0.198942	-0.32683	-0.267275	0.0698822	0.542075	-0.0470222	0.121016	0.223993	0.162686	0.31625	0.258223	-0.288749	0.0967737	-0.132634	-0.138232	-0.296407	0.104072	0.0599805	-0.0262201	-0.0676147	-0.46411	0.0114211	-0.182853	-0.248407
258	1.52276	-4.77293	7.33373	-4.51098	0.305425	2.10867	1.13749	-1.42527	-1.32031	-3.87761	0.851079	1.58184	1.31558	0.211958	0.982978	-0.775561	-1.11439	-0.694683	0.187707	-0.496803	1.28953	-0.115805	-0.221188	-0.471482	0.359511	-0.178584	-0.432774	-0.618861	0.304258	0.426769	-0.141956	0.492454	0.05624	-0.312304	0.289767	0.619277	-0.395847	0.297835	-0.31782	0.0730422	0.297156	0.166793	0.164715	-0.0888261	0.175529	-0.555447	0.0300747	-0.140744	-0.234757
259	1.10186	4.13836	8.92011	-0.978448	-4.06181	-0.276951	1.90692	-1.17846	0.470255	2.7932	-2.02509	-0.95021	-0.166745	-0.570624	-1.01015	0.289635	0.368572	0.422109	-0.35272	0.644713	-0.230242	-0.760976	0.281908	0.120746	-0.267207	0.351084	-0.466478	0.587367	0.464203	-0.0811948	0.38477	0.212912	-0.446626	-0.0480338	0.318555	0.0497798	0.100654	-0.328037	-0.068055	-0.696942	0.143095	-0.510338	0.134337	0.0904833	0.202235	-0.3632	0.28032	0.273625	0.188753
260	1.93772	2.87009	9.47016	-1.37187	-3.01426	0.0192893	0.844809	-0.349354	0.739265	2.12464	-1.0303	-1.31793	-0.330867	-0.558475	-0.811114	0.248892	0.88025	0.161443	-0.55057	0.239897	0.0437287	-0.386777	-0.107053	0.147141	0.0391007	0.595989	-0.217579	0.115397	0.53846	0.355342	0.401383	-0.00964972	-0.0418293	0.0977535	0.20446	0.249794	0.171016	-0.414371	-0.125762	-0.293776	-0.128523	-0.419557	0.0295168	0.261896	0.321624	-0.0366308	0.0484472	-0.138082	-0.106989
261	2.68718	0.604386	9.59888	-1.66043	-2.2199	0.720868	-0.329228	-0.359387	0.964905	1.21127	-0.701335	-1.32744	-0.0331994	-0.713834	-0.532719	0.123051	0.488807	-0.424414	-0.731564	-0.0404674	0.027327	-0.00712901	-0.701764	0.227554	-0.00062745	0.82089	-0.105863	-0.0909456	0.0944668	0.276643	0.0703723	-0.285944	0.19231	0.365695	0.100889	0.0881747	0.172735	-0.195451	-0.00604666	-0.155146	-0.194763	-0.063452	-0.0247124	0.182075	0.15555	-0.208181	-0.0728087	-0.268246	-0.126003
262	3.21266	-2.36593	9.58749	-2.14868	-1.28442	1.15404	-1.26052	-0.94283	0.89919	0.105847	0.0382848	-0.816839	0.327596	-0.478937	-0.042733	0.0807138	0.252937	-0.578581	-0.394163	-0.180334	0.336176	0.0727844	-0.899297	-0.199076	-0.098656	0.796712	-0.0181418	-0.164866	-0.0638353	0.15541	0.0356181	-0.181528	0.265194	0.426168	0.15395	0.0784403	-0.329634	0.11419	-0.132155	-0.207627	-0.122157	0.169468	-0.180469	-0.19943	-0.241192	-0.5625	0.0296668	-0.252676	-0.167198
263	3.11672	-2.3803	9.37244	-2.09029	-1.20288	1.15744	-1.2591	-0.846027	0.83172	-0.0529363	0.0375976	-0.688114	0.430682	-0.469736	0.0331396	-0.0240077	0.0955473	-0.629827	-0.438169	-0.16993	0.37692	0.0662887	-0.903306	-0.149699	-0.033399	0.616701	-0.042737	-0.218287	-0.0925706	0.267714	-0.0689105	-0.16067	0.191163	0.34117	0.112935	0.0659045	-0.316524	0.0256742	-0.0633086	-0.0330726	-0.152946	0.0891498	-0.158836	-0.167476	-0.289751	-0.610003	0.00956162	-0.288159	-0.182409
264	3.08835	-4.41711	8.48149	-2.41575	-0.647141	1.5444	-1.57315	-1.42091	0.546173	-1.37239	0.493149	-0.0877329	1.05991	-0.243772	0.746879	-0.245272	-0.0716539	-0.850641	-0.269588	-0.16	0.733973	0.0224351	-0.819169	-0.453487	-0.0339947	0.551702	-0.187113	-0.501546	-0.0211162	0.303073	0.0499711	0.00396006	-0.00875784	-0.0661768	0.139284	0.12615	-0.475294	0.294178	-0.138401	0.0371226	0.312933	0.0648497	-0.183429	-0.17885	-0.408176	-0.771737	0.0670493	-0.264055	-0.197716
265	2.4462	-5.28949	6.71623	-2.76027	1.03812	1.42418	-0.653269	-1.69089	-0.126899	-3.01624	1.34521	1.02071	1.29315	0.207105	1.21287	-0.626774	-0.025746	-0.598286	0.268993	-0.537193	1.05412	-0.164848	-0.307464	-0.89171	0.0470039	0.123766	-0.119064	-0.41126	0.6372	0.0107954	0.188876	0.385727	-0.241604	-0.378557	0.0635095	0.621585	-0.221375	0.443753	-0.297659	-0.0148559	0.636181	-0.0343692	0.165946	-0.00260726	0.0863707	-0.55144	0.122592	-0.218478	-0.0590815
266	1.44701	5.74082	7.53073	0.611131	-2.77564	-2.12776	1.89306	-0.608832	1.33118	4.09294	-1.30086	-0.853991	-0.100519	0.191269	0.123614	0.657669	1.08848	0.201223	-0.0240811	-0.0603755	-0.141496	-1.13691	1.04727	-0.430983	-0.384299	0.04578	-0.379231	0.587278	0.625878	-0.203807	0.780265	0.831234	-0.109016	-0.000524251	0.141702	0.112866	-0.899247	-0.0431774	0.187442	-0.317465	0.421814	0.0316364	0.327549	-0.059138	0.0277239	0.130825	0.388806	0.274167	0.0538883
267	2.07214	5.78585	7.74101	0.668826	-2.60688	-1.70604	1.13433	0.0915452	1.39112	4.01152	-0.685124	-1.28476	-0.140088	-0.104978	-0.202611	0.332712	1.37451	0.310549	-0.27753	-0.0758788	0.14479	-0.563759	0.457528	-0.264272	-0.235093	0.206704	-0.104083	0.0284428	0.698763	0.218481	0.611182	0.356344	-0.188773	-0.117635	0.205928	0.157745	-0.314578	-0.471996	-0.112228	-0.271014	-0.0829716	-0.386351	0.348582	-0.130686	0.376022	0.135677	0.304563	0.197545	0.126641
268	2.72413	4.83354	7.99211	0.754633	-1.89194	-1.44398	-0.370574	1.31882	1.51268	3.17313	0.018293	-1.74969	-0.0780465	0.0219408	-0.189139	0.191615	1.22642	0.308022	-0.480523	-0.35701	0.208709	-0.183641	-0.0175251	0.315257	0.0612689	0.106006	0.0704619	-0.118711	0.468593	0.799427	0.242685	0.037259	-0.291349	-0.219136	0.0123082	0.101975	0.000758381	-0.678337	-0.155531	0.0435624	-0.0858787	-0.421937	0.111516	0.0441243	0.475809	0.205588	0.0683636	-0.0858771	-0.0709565
269	3.288	2.34098	8.26347	0.633277	-0.818994	-0.781042	-1.82902	1.89806	1.61629	1.95529	0.269299	-1.98242	0.127119	0.265767	-0.168428	0.104098	0.50913	-0.0521395	-0.5	-0.534217	-0.137025	0.177128	-0.532419	0.347937	0.128712	0.131788	0.292728	0.275044	0.120253	0.573746	-0.151538	-0.0776287	-0.134213	0.0380209	-0.104502	-0.0584394	0.157385	-0.375498	-0.217925	0.132889	0.221792	-0.0404277	-0.162315	-0.0310966	0.478738	0.0109645	-0.0583245	-0.284716	-0.0752499
270	3.95201	-0.875848	8.33026	0.339296	-0.181154	0.0596713	-2.87348	1.29104	1.60091	0.990769	0.208007	-1.86163	0.252601	0.253577	-0.11339	-0.00651416	0.433344	-0.423358	-0.645546	-0.507176	-0.570407	0.227213	-0.987599	-0.265703	0.0965558	0.385147	0.226035	0.472005	-0.0707475	0.255611	-0.402106	-0.151831	0.059322	0.478322	0.227898	-0.0551793	0.0367118	-0.0782679	0.223487	0.154042	0.294351	0.360497	-0.0681024	-0.142196	0.193322	-0.0986602	0.0185518	-0.354354	0.0997764
271	3.82623	-0.919221	8.08994	0.286489	-0.245479	0.257767	-2.75417	1.26729	1.71084	0.885491	0.0870839	-1.74369	0.264993	0.220355	-0.0900817	-0.0897811	0.357699	-0.475861	-0.650298	-0.512701	-0.556142	0.267015	-0.975867	-0.356241	0.0974838	0.375702	0.19719	0.352174	-0.0674122	0.191141	-0.469204	-0.134769	0.0776426	0.468325	0.261485	0.00959461	0.104863	-0.136248	0.272646	0.166247	0.28712	0.346698	-0.0305688	-0.0994172	0.181805	-0.15457	0.0249334	-0.343996	0.086129
272	4.1714	-3.28411	7.64638	0.0508822	0.284043	0.461192	-3.202	-0.01955	1.67011	-0.204652	0.623492	-0.979964	0.783875	0.126108	0.303805	-0.0638047	0.478874	-0.368587	-0.3342	-0.408923	-0.198957	-0.0329377	-0.800571	-0.532234	0.225919	0.456425	0.115927	0.287417	-0.0775629	0.0690069	-0.263895	-0.0288911	-0.0416604	0.247409	0.224323	-0.0269584	-0.0588397	0.0231377	0.078037	-0.0460924	0.36032	0.121063	-0.206456	-0.0725917	-0.40448	-0.224765	0.0628882	-0.177543	0.126465
273	4.27213	-4.67564	6.68833	-0.510582	1.09421	0.393382	-2.60644	-1.35538	1.40164	-1.27821	1.11219	0.0294482	0.957846	-0.0274225	0.892334	-0.22151	0.808276	-0.135072	0.0490575	-0.474889	0.252168	-0.230544	-0.313547	-0.687786	-0.113369	0.260593	0.0842641	0.105882	0.379121	-0.0783597	0.00748888	0.0614632	-0.318839	-0.0582506	0.0817232	0.192322	0.000967703	0.194055	-0.0999861	0.00443529	0.318484	-0.110317	0.0343361	0.00792855	-0.498481	-0.216691	-0.0332392	-0.0244603	0.190686
274	3.94674	-5.71371	5.02982	-0.688296	2.37571	-0.161179	-1.64331	-2.09731	0.953106	-2.32379	1.58105	0.838946	1.26416	-0.0822681	1.43843	-0.595927	0.600662	0.126543	0.489516	-0.397731	0.388747	-0.298984	0.213914	-1.04207	-0.225692	-0.0936437	0.220951	0.34535	0.935864	-0.424085	0.332316	0.250722	-0.613622	-0.048224	0.349879	0.430756	0.354515	0.271982	-0.106855	0.0451074	0.344193	-0.233191	0.552243	0.128589	0.0200894	-0.384447	-0.0912662	-0.101056	0.519244
275	2.61067	7.3529	4.61235	1.76908	-0.0398441	-3.59223	1.15963	1.10826	1.24427	3.8566	-0.0553541	-0.0974849	0.376322	0.592953	1.35479	0.473319	0.183733	0.295204	0.285635	-0.62349	0.391106	-0.768876	1.4862	-0.258269	-0.0860218	-0.615012	-0.504058	0.283039	0.143605	0.32637	0.579407	0.697931	0.153605	0.0918388	-0.134128	-0.183153	-1.34149	0.00289688	0.265656	0.417873	0.00403271	0.096136	0.399415	0.0157123	-0.382333	0.116131	0.0318521	0.0363609	0.0688958
276	2.82777	7.76669	4.64507	1.74113	-0.163233	-3.15367	0.582775	2.09962	0.849847	3.36495	0.325812	-0.306848	0.427948	0.638518	1.05244	0.110759	0.362533	0.444686	-0.180733	-0.620079	0.766754	-0.110518	0.91563	0.306212	0.117409	-0.391118	-0.394594	-0.251191	0.383275	0.808716	0.417848	0.222366	-0.272301	-0.286566	-0.163309	-0.0544087	-0.701547	-0.622934	-0.123266	0.197959	-0.463322	-0.398804	0.276794	-0.0909332	-0.227586	0.0636523	0.142014	-0.00395675	0.0746068
277	3.11895	6.79475	4.64883	1.81829	0.462648	-2.24995	-0.27815	3.33559	0.668356	2.12735	0.457598	-0.853705	0.421989	0.73313	0.705066	-0.136139	-0.113808	0.348975	-0.41337	-0.65557	0.56161	0.353457	0.213012	0.885259	0.493765	-0.25884	-0.0495541	-0.189247	0.237305	0.845721	0.0726701	0.030295	-0.566858	-0.501977	-0.397355	-0.10317	-0.124557	-0.491516	-0.29289	0.307416	-0.0778964	-0.397863	0.0424607	-0.0665992	0.157948	0.00545307	0.0645263	-0.206543	-0.0597777
278	3.16088	4.41197	4.87488	1.84405	1.02569	-1.49471	-1.66715	4.03547	0.561257	0.806753	0.196118	-1.07646	0.213122	1.0832	-0.0152446	-0.215233	-0.666424	0.0888988	-0.554151	-0.814998	0.0202903	0.913596	-0.491323	0.961568	0.460218	-0.175724	0.147731	0.425605	0.197297	0.405544	-0.423622	-0.0657322	-0.614439	-0.24943	-0.437211	-0.00459853	0.206637	-0.341431	-0.537883	0.188722	0.306396	-0.340047	0.0376906	-0.0575914	0.300352	-0.143557	0.0773962	-0.310592	-0.114441
279	3.90663	0.752449	5.46781	1.93731	1.53372	-0.842311	-3.14579	3.63905	0.770682	0.254853	0.200621	-1.31889	-0.0579719	1.20586	-0.246174	0.052696	-0.576093	-0.168778	-0.595061	-0.791548	-0.526806	0.724116	-0.978374	0.270454	0.475467	0.259786	0.246767	1.059	-0.00765824	0.0728039	-0.641241	0.109607	-0.197918	0.326058	-0.141719	-0.0617809	-0.118591	-0.0832504	-0.274779	0.131707	0.410712	0.266661	0.105136	-0.140847	0.244762	-0.0747131	0.219276	-0.414446	-0.14657
280	3.86415	0.575166	5.89465	1.61299	1.28266	-0.609848	-2.88501	3.17721	1.17748	0.649764	0.152771	-1.42659	-0.269393	1.00423	-0.370344	0.0756925	-0.191456	-0.200995	-0.62211	-0.895435	-0.694198	0.676462	-1.02951	-0.112259	0.392433	0.357252	0.37043	1.09707	0.116997	-0.0135179	-0.689447	0.135789	-0.143562	0.459698	-0.0258302	-0.0210433	-0.0969077	-0.168315	-0.196786	-0.0893811	0.277356	0.269274	0.14612	-0.132987	0.241819	0.0465312	0.226921	-0.391923	-0.0785407
281	4.87172	-1.9954	5.75769	2.14053	0.954306	-0.246065	-3.64916	1.47219	1.50187	0.00423089	0.268694	-0.995194	0.0738067	0.505288	-0.150439	0.161776	0.210068	0.137305	-0.333168	-0.400868	-0.803946	0.00771213	-0.842201	-0.221865	0.284268	0.549666	0.00305612	0.71295	-0.172796	0.0140707	-0.524784	0.0259698	-0.081429	0.323295	0.0926938	-0.00310407	-0.138988	0.0241888	0.0428867	-0.10601	0.008979	0.308122	-0.0880271	0.0790975	-0.135642	0.0531841	0.0301548	0.0033282	-0.22776
282	5.51507	-3.63166	5.10117	2.04584	1.03372	-0.565164	-3.55746	-0.478671	1.78866	-0.715085	0.405664	-0.179388	0.348395	-0.0299262	0.643308	0.173016	0.60036	0.67223	0.373563	-0.104847	-0.285409	-0.412434	-0.190819	-0.350844	0.0233006	0.313878	-0.122207	0.554426	-0.0929304	0.0267421	-0.2579	-0.0970708	-0.408487	0.00907832	-0.0362024	-0.121019	-0.0274033	0.0390795	-0.152085	-0.0802893	-0.185222	-0.126528	-0.0244178	0.121149	-0.605684	-0.00311747	-0.193224	0.150337	-0.180497
283	5.6644	-4.9147	4.21159	1.41714	2.13075	-1.01818	-2.63556	-1.754	1.80679	-1.18613	1.12392	0.159341	0.421314	-0.51609	1.28618	-0.0479614	0.852935	0.680005	0.429452	-0.117927	-0.269786	-0.367051	0.284692	-0.5501	-0.151126	-0.0379066	0.27891	0.613225	0.279381	-0.215816	0.150107	0.0598017	-0.44396	0.26182	0.185785	-0.198013	0.314313	0.209851	0.0138974	0.158564	-0.285377	-0.224865	0.41725	0.18766	-0.421897	0.0647835	-0.235766	-0.0382033	0.20615
284	5.00007	-5.12684	3.28672	1.15254	2.24489	-1.72192	-1.76549	-2.3217	1.4096	-1.92614	1.38535	0.674212	0.568511	-0.925342	1.27946	-0.586695	0.469488	0.508764	0.362461	0.0619057	-0.0441096	-0.00945006	0.304511	-0.686407	-0.0060343	-0.356477	0.410088	0.445027	0.408395	-0.368905	0.641723	0.222228	-0.549974	0.197089	0.223129	0.037696	0.534488	0.122712	0.1164	0.204036	-0.0244685	-0.480129	0.700818	0.324989	-0.194444	-0.235761	-0.149518	-0.371267	0.165684
285	2.78736	9.73745	1.29353	1.85837	1.93103	-3.42492	1.70655	1.49255	0.213713	1.97754	-0.259117	1.15244	1.03175	0.291972	1.76561	0.147555	-1.08147	0.140484	-0.00217303	-0.350994	0.668105	-0.295348	1.32298	0.245421	0.216507	-0.0850664	-0.779622	-0.0749914	-0.262521	0.0795747	0.521515	0.335784	0.184428	0.120952	-0.329197	-0.169997	-0.912934	0.425344	0.166843	0.453009	0.238401	0.205309	0.0446172	0.587494	-0.37847	-0.0164149	-0.101855	-0.117396	0.0106483
286	3.11093	9.808	1.16853	1.82172	1.91315	-2.61335	1.49502	2.35291	-0.265941	1.58711	-0.275917	0.660521	0.970046	0.0893735	1.22005	-0.355068	-1.01981	0.442454	-0.0696601	-0.253493	0.887311	0.150831	0.740111	0.435079	0.250677	0.0620749	-0.538592	-0.417455	-0.0227915	0.252311	0.290536	0.00264536	-0.235038	-0.146398	-0.258576	-0.0483731	-0.267652	0.28562	-0.243971	0.208012	-0.196544	-0.019583	0.0820806	0.18911	-0.117425	-0.297797	-0.0904262	0.126537	0.164965
287	3.46167	8.63633	1.2044	1.70842	2.25943	-1.51947	0.987389	3.36453	-0.487559	0.714269	-0.255055	0.0885987	0.803641	0.194525	0.544043	-0.52676	-0.888745	0.373329	-0.169322	-0.207549	0.619117	0.471395	0.0800885	0.681253	0.492248	0.160493	-0.145807	-0.25693	0.200552	0.199384	0.0120439	-0.0841008	-0.486368	-0.224702	-0.198292	0.0224457	0.177463	0.20857	-0.366	0.00573832	-0.0214336	-0.0389611	0.100112	-0.0240632	0.20061	-0.278069	-0.0337036	-0.0502136	0.328384
288	3.78458	5.99025	1.48559	1.49608	2.37502	-0.550567	-0.145567	4.12329	-0.821648	-0.318714	-0.414981	-0.133401	0.402851	0.643795	-0.143147	-0.31282	-0.78677	-0.0868435	-0.554019	-0.237298	0.105733	0.824405	-0.401351	0.920863	0.681469	0.180415	-0.0809739	0.0339392	0.330061	-0.0617341	0.0543108	0.0630639	-0.455685	-0.210699	-0.257273	0.123622	0.196929	0.150759	-0.453198	-0.163826	0.223169	-0.0996778	0.18116	0.237964	0.139046	-0.231939	0.163837	-0.194261	0.158146
289	4.37263	2.38279	1.86658	2.21411	2.20636	-0.0801791	-1.67314	3.92709	-0.827034	-0.996458	-0.520167	-0.241822	0.149017	1.01243	-0.478778	0.0391208	-0.710406	-0.215972	-0.377752	-0.288665	-0.325349	0.623101	-0.814891	0.629929	0.652539	0.379224	-0.181724	0.605842	0.145339	-0.171368	-0.270022	0.246087	-0.2689	0.0155909	-0.152203	0.00411469	-0.0220218	0.33974	-0.350206	-0.134649	0.408925	-0.0778247	0.181368	0.254265	0.0235652	-0.224721	0.131885	-0.215874	-0.111821
290	4.68621	2.27992	2.62606	2.06772	1.98143	-0.268368	-2.00774	3.88143	-0.222374	-0.374888	-0.0647571	-0.559499	-0.238283	1.05408	-0.358267	0.356313	-0.284246	0.0103663	-0.342493	-0.503888	-0.315024	0.513736	-0.735948	0.512342	0.522666	0.47398	0.104386	0.846768	0.192517	0.0659961	-0.292107	0.186329	-0.23812	0.115907	-0.247712	-0.0920866	-0.151029	0.0967397	-0.329385	-0.217814	0.216487	0.0711735	0.0263098	0.0538439	-0.0410651	0.034207	0.14374	-0.269522	-0.289178
291	5.42681	-0.711245	2.82911	3.17123	1.17435	-0.371739	-3.17483	2.25702	-0.0341079	-0.648026	-0.284242	-0.19195	-0.436019	0.891616	-0.291496	0.746133	-0.00698808	0.517969	0.186235	-0.119595	-0.423065	-0.0693946	-0.645524	0.200885	0.191595	0.770565	-0.294979	0.924703	-0.14336	0.209526	-0.342084	0.000346086	-0.21578	-0.0781121	-0.137743	-0.0619379	-0.45037	0.166948	-0.321749	-0.1376	-0.106526	0.0838777	-0.0977261	-0.0662527	-0.0553385	0.074778	0.0219437	-0.167469	-0.577605
292	6.13661	-2.8028	2.6967	3.7879	0.784295	-0.93519	-3.53512	0.514702	0.461652	-0.689889	-0.196952	0.0338582	-0.534831	0.361513	0.336891	0.83686	0.456048	1.1792	0.693417	0.136988	-0.34901	-0.478806	-0.243951	-0.126382	-0.23448	0.528556	-0.388935	0.89868	-0.207599	0.433122	-0.279195	-0.273867	-0.262312	-0.101867	0.105966	-0.19682	-0.249859	0.177205	-0.242481	0.0725248	-0.500622	0.0447815	-0.0321179	-0.194737	-0.250843	0.28053	-0.24072	0.0574012	-0.497551
293	6.46409	-3.94345	2.38276	3.34728	1.30475	-1.57075	-3.03747	-0.88438	1.13977	-0.909366	0.50853	0.121368	-0.445059	-0.423289	0.899191	0.496417	0.479786	1.42345	0.77233	0.272234	-0.268068	-0.479947	0.314521	0.051261	-0.151084	0.0901221	-0.043855	0.798083	-0.215858	0.387913	0.017164	-0.145464	-0.338114	0.138221	0.140155	-0.479322	0.0930372	0.217641	-0.217545	0.277795	-0.582523	-0.0755847	0.189187	-0.07555	-0.277899	0.177931	-0.334663	-0.00110191	-0.132586
294	6.41393	-4.26254	2.01762	2.73744	1.68048	-2.13006	-2.07744	-1.63522	1.61949	-1.26324	0.954017	0.186756	-0.385603	-1.15147	1.05151	-0.000601237	0.288646	1.13953	0.416725	0.443005	-0.22809	-0.187647	0.295954	0.144756	0.148218	-0.303275	0.399924	0.517675	-0.237492	0.338844	0.509655	-0.0196565	-0.354336	0.27077	0.0162451	-0.535084	0.28906	0.0940492	0.130349	0.390756	-0.187822	-0.265256	0.36294	0.0302285	-0.181329	0.0396932	-0.187668	-0.275437	-0.177657
295	5.68813	-4.27207	1.48761	2.1506	1.99924	-2.6425	-0.549272	-2.21996	1.66811	-1.8588	1.27816	0.358744	-0.330137	-1.65827	0.560123	-0.776448	0.273875	0.829333	0.173508	0.7571	-0.180972	0.24567	0.271934	-0.0608457	0.326698	-0.609384	0.646838	0.118554	0.0819357	0.0366456	0.872656	0.413905	-0.236958	0.260913	0.144544	-0.113829	0.471715	-0.0309177	0.1211	0.313457	0.0567522	-0.65813	0.419373	0.123542	0.0928885	-0.349684	-0.145352	-0.394648	-0.102335
296	3.06888	11.6057	-0.880211	0.960123	2.98681	-2.66458	1.93515	0.578645	0.0375896	0.880332	-0.513252	1.40307	1.28769	-0.497371	1.52555	0.0860531	-1.06691	0.0654677	-0.402813	-0.230847	0.384087	0.167543	0.820481	-0.159326	-0.18218	0.781434	-0.477951	0.0319007	-0.311778	0.0669741	0.569077	-0.12555	0.292654	0.339797	-0.201085	-0.105642	-0.602851	0.442229	0.316056	0.125225	0.388196	0.186599	-0.321949	0.678681	-0.199863	0.167019	-0.0289335	-0.280626	0.0886802
297	3.65517	11.246	-0.961676	0.805561	3.11405	-1.42683	2.20235	1.3444	-0.341427	0.453458	-0.315601	0.730441	1.20164	-0.688076	0.975099	-0.407838	-0.689299	0.263587	-0.287368	-0.0373273	0.554839	0.227369	0.265427	0.0159081	0.21131	0.841343	0.0140316	-0.301769	-0.090107	0.0313479	0.315432	-0.133029	-0.137743	0.228924	-0.0963424	-0.146541	-0.0315643	0.480554	0.0109995	0.0118429	0.0173248	0.0889065	-0.237567	0.170223	0.23453	0.00795856	0.0668197	0.00686971	0.0450577
298	4.17375	9.89731	-0.9916	0.37306	3.18693	-0.245603	1.7737	2.22778	-0.827781	-0.186729	-0.271854	0.203181	0.836521	-0.588694	0.089208	-0.637488	-0.16047	0.403242	-0.230678	0.0847269	0.631183	0.34117	-0.0768872	0.202091	0.365141	0.641747	0.173933	-0.284459	0.36648	0.013899	0.190612	-0.160979	-0.236203	0.136299	-0.0191539	0.0999176	0.438002	0.315966	-0.292766	0.0311698	-0.157477	0.0808781	-0.0594645	-0.112402	0.196166	-0.0777214	0.0546226	0.103043	0.237142
299	4.88839	7.12616	-0.961185	0.149895	3.16958	1.09178	1.14808	2.99672	-1.29209	-0.964858	-0.25669	-0.223934	0.440407	-0.275778	-0.539121	-0.302645	0.310112	0.0722015	-0.310731	0.264573	0.20405	0.294109	-0.373664	0.583868	0.875394	0.444342	0.273229	-0.193444	0.543969	0.024209	0.389244	0.195128	-0.165754	0.034128	0.126817	-0.0268236	0.303762	0.307896	-0.206992	0.0133082	0.101946	-0.122395	-0.0335193	0.0106597	0.174196	0.0223268	0.140744	0.00171031	0.183149
300	5.38968	3.52974	-0.849425	1.08275	2.34792	1.38187	-0.193332	2.74511	-1.71772	-1.27863	-0.683282	-0.139068	0.216115	0.259335	-0.698716	0.196797	0.225913	-0.192322	-0.19142	0.099863	-0.109929	0.0533601	-0.613511	0.377882	0.594184	0.604902	-0.0282847	0.26112	0.463016	-0.0677252	0.204899	0.391162	-0.0200817	-0.0624523	0.093942	-0.244595	0.0875417	0.413442	-0.122113	0.0922986	0.475069	-0.169433	0.103786	0.172693	0.0123137	0.00874785	-0.0220109	-0.223147	0.128372
301	5.5278	3.50801	-0.685595	1.08201	2.24582	1.30804	-0.432945	2.88736	-1.42578	-1.10081	-0.454938	-0.234642	0.0189295	0.380815	-0.573485	0.347706	0.23738	-0.0378239	-0.123836	0.0338652	-0.0811642	0.0274866	-0.483089	0.458253	0.575806	0.577453	0.0134822	0.398931	0.376244	0.0586555	0.161355	0.316457	-0.0522331	-0.0515708	0.0223433	-0.255244	0.0434506	0.344437	-0.125938	-0.0145238	0.362503	-0.0783117	0.0273193	0.122076	-0.0416473	0.0452404	-0.0436195	-0.212958	-0.0031087
302	5.86343	0.26067	-0.578665	2.86782	0.807727	0.71422	-1.95003	1.60692	-1.56371	-1.19183	-1.01484	0.176134	-0.570895	0.632252	-0.513125	0.963109	0.0844473	0.494033	0.450677	0.149686	0.0443419	-0.239393	-0.465116	0.231352	-0.0928702	0.75001	-0.512398	0.686957	-0.0319679	0.234584	-0.109276	-0.0192914	-0.13224	-0.438519	-0.0230481	-0.248753	-0.291813	0.356754	-0.378097	0.119392	-0.0203835	-0.261095	-0.0623075	-0.222943	0.0198913	-0.0597192	-0.142592	-0.103636	-0.316793
303	5.63034	-2.33832	-0.61116	4.496	-0.522457	-0.383391	-2.79673	0.476232	-1.71678	-0.90656	-1.15413	0.598797	-1.03559	0.697481	-0.0832091	1.36955	0.160045	1.07918	0.993585	0.161516	0.329854	-0.43907	-0.389271	-0.195911	-0.63395	0.864469	-0.926834	0.841483	-0.17073	0.552278	-0.0585912	-0.299474	-0.0627067	-0.600522	0.014143	-0.278101	-0.185451	0.319717	-0.403433	0.179713	-0.342618	-0.117569	0.0414569	-0.303139	-0.0982274	-0.0618383	-0.33354	-0.17708	-0.170878
304	6.64982	-3.23301	-0.284762	4.09147	0.0837441	-1.06338	-2.4151	-0.338102	-0.46722	-1.04997	-0.608782	0.186427	-1.09733	-0.185135	0.445474	1.00397	0.117974	1.32531	0.666079	0.217828	0.23934	-0.382772	-0.0998367	0.17452	-0.220269	0.437641	-0.262888	0.529033	-0.405482	0.777928	0.22091	-0.430598	-0.179985	-0.128431	0.0553621	-0.44054	-0.107817	0.249098	-0.193559	0.310288	-0.141032	0.179936	0.014873	-0.174153	-0.111652	0.299641	-0.106964	-0.096446	-0.212109
305	6.91533	-3.41103	0.0797762	3.74628	0.471928	-2.02004	-1.79032	-1.17385	0.90081	-1.09859	0.028854	-0.057138	-1.10616	-1.19321	0.385117	0.25064	-0.128928	1.50027	0.463353	0.681056	0.177568	-0.254617	0.00256895	0.395719	0.0872757	-0.130801	0.23959	0.330352	-0.462441	0.700988	0.419791	-0.274007	-0.147652	0.216251	-0.00683257	-0.496244	0.159201	0.0955893	-0.0787692	0.349017	0.0196956	0.180531	0.0808352	-0.210073	-0.00211573	0.0274302	-0.178881	-0.0309005	-0.232837
306	6.71614	-3.30049	0.145293	3.10338	1.02414	-3.0813	-0.592661	-1.70566	1.66352	-1.14666	0.566283	-0.0169219	-1.02378	-1.79436	0.178726	-0.554486	-0.057583	1.14327	-0.0490047	0.956443	0.172079	0.0893975	-0.133819	0.428812	0.373354	-0.551544	0.579919	-0.00338963	-0.303807	0.51725	0.729059	0.169834	-0.018381	0.22689	-0.119047	-0.26013	0.232123	-0.172889	0.0733767	0.141603	0.171969	-0.199236	0.135606	-0.0860294	-0.122381	-0.197386	-0.105889	-0.165279	-0.279241
307	3.03053	12.6087	-2.19882	0.0657117	3.23216	-1.9718	1.51575	-0.915214	0.446047	0.261019	-0.488587	1.26041	1.74184	-0.918668	1.15932	-0.196099	-1.0875	-0.0498375	-0.576653	-0.321038	-0.0433209	0.340613	0.320418	-0.777986	-0.85567	1.22105	-0.0863203	0.595099	-0.373754	0.128507	0.0937202	-0.401483	0.258107	0.375027	-0.0831388	-0.414827	-0.20449	0.26603	0.502577	0.112228	0.582824	0.107262	-0.438808	0.310675	0.305179	0.122259	-0.100524	-0.299061	0.289122
308	3.80146	12.0484	-2.29982	-0.522375	3.0327	-0.711032	1.69266	0.0201303	-0.106981	0.0190596	-0.237794	0.712415	1.52864	-0.800598	0.633444	-0.635696	-0.274458	-0.0456161	-0.698195	-0.199531	0.366234	0.356799	-0.154747	-0.373501	-0.381581	1.08533	0.192036	0.148515	-0.104781	0.133994	0.118984	-0.359655	-0.00526181	0.27414	-0.305547	-0.235112	0.203417	0.198054	0.299303	0.00695251	0.0738172	0.00583879	-0.212972	0.0726962	0.0833908	0.196232	0.0793259	-0.149322	0.129552
309	4.71965	10.4659	-2.46792	-1.19844	3.18117	0.828335	1.56566	1.08915	-0.753042	-0.575745	0.00732826	-0.133696	1.06106	-0.83732	-0.227289	-0.778258	0.489321	0.232982	-0.418634	0.160228	0.612967	0.0874553	-0.298313	-0.00786161	0.177119	0.564603	0.484893	0.0272039	0.352131	0.170167	0.233068	-0.151133	-0.0764794	0.206354	-0.0369532	-0.112328	0.479317	0.198852	0.0101095	0.0643183	-0.102949	0.0487759	-0.262061	-0.202647	-0.0965775	0.20023	0.110163	0.172763	0.103909
310	5.7313	7.8744	-2.62511	-1.45918	3.01155	2.24004	1.13957	1.81958	-1.34378	-1.1396	0.132193	-0.695736	0.65454	-0.782198	-0.854111	-0.499479	1.04176	0.361283	-0.199135	0.471002	0.544327	-0.255394	-0.385324	0.405082	0.667762	0.151173	0.516506	0.00330368	0.700628	0.191201	0.363197	0.121394	0.00782175	0.116609	0.275405	-0.28947	0.418013	0.296351	0.0174552	0.26283	0.156747	-0.0195142	-0.243485	-0.318253	-0.283049	0.200196	-0.0631273	0.301175	0.283578
311	6.10745	4.3884	-2.82554	-0.423415	1.62888	2.41864	0.00549453	1.29003	-2.10428	-1.12934	-0.399619	-0.601024	0.238534	-0.27644	-0.835085	0.109498	0.926296	0.034872	-0.179089	0.21182	0.255877	-0.299463	-0.433358	0.343288	0.382121	0.19634	0.228351	0.0854571	0.661292	0.0844579	0.355111	0.322133	-0.055678	-0.146631	0.14292	-0.373551	0.171788	0.237865	-0.163791	0.289509	0.259127	-0.444715	-0.0515324	-0.140765	-0.386815	0.209508	-0.16958	0.107333	0.0747607
312	6.08259	4.34795	-2.90921	-0.480629	1.512	2.55735	0.0196253	1.24929	-1.87044	-1.13808	-0.403556	-0.647028	0.135982	-0.256631	-0.809653	0.118195	0.976068	0.0365861	-0.147756	0.106838	0.282086	-0.243029	-0.36811	0.228638	0.342704	0.169348	0.260984	0.066473	0.617385	0.0355868	0.269121	0.331344	-0.0558738	-0.159191	0.127095	-0.322672	0.20705	0.125239	-0.0943714	0.275997	0.196179	-0.426643	-0.0529629	-0.09411	-0.405401	0.155028	-0.137072	0.15282	0.0225676
313	6.19264	0.812665	-3.08863	1.24996	-0.0185046	1.95364	-1.09098	0.404772	-2.27202	-1.11977	-1.27153	-0.490085	-0.429631	0.136921	-0.549305	0.762948	0.593359	0.0777565	0.150863	-0.067232	0.365568	-0.267938	-0.328263	-0.350421	-0.26725	0.376139	-0.269634	0.230075	0.276773	0.0627695	0.0491043	0.139616	0.0906842	-0.420221	0.221458	-0.193208	0.00182232	0.105066	-0.132577	0.37875	0.156178	-0.33606	-0.0212271	-0.0774497	-0.377852	0.0623301	-0.171024	-0.0884922	0.0683502
314	6.2507	-1.75197	-3.02921	2.6737	-0.878467	1.04164	-1.49532	-0.240672	-2.23466	-0.993203	-1.68678	-0.308121	-0.8916	0.188756	-0.189484	1.10562	0.278717	0.413787	0.330356	-0.265403	0.580804	-0.248373	-0.289949	-0.432406	-0.493159	0.700403	-0.522548	0.189229	0.0443741	0.388902	0.0559496	-0.113252	-0.0264712	-0.481099	0.200299	-0.102239	0.0770212	0.0687011	-0.299167	0.357206	0.140424	-0.059568	-0.175049	0.0397465	-0.1285	-0.00782018	-0.15105	-0.146066	0.196662
315	6.46586	-2.78137	-2.70561	3.35305	-1.16206	-0.112545	-1.35776	-0.763055	-1.2597	-0.97219	-1.59374	-0.3151	-1.24262	-0.296126	-0.0854395	0.861096	-0.106992	0.956271	0.46107	-0.144908	0.83981	-0.1517	-0.258245	-0.332412	-0.312694	0.490029	-0.223403	0.0788227	-0.234925	0.763399	0.142588	-0.453892	-0.138942	-0.29305	0.196637	-0.0507939	0.174215	-0.00864737	-0.398912	0.324956	0.365397	0.273692	-0.114623	-0.15409	-0.0809811	0.153712	-0.0108745	-0.0320166	0.203195
316	6.95748	-2.9236	-2.05524	3.38338	-0.533259	-1.43272	-0.695973	-1.12513	0.224915	-0.949939	-0.920291	-0.352617	-1.50113	-1.07844	-0.153979	0.322673	-0.317046	1.04764	0.0575279	0.227761	0.804351	0.0163682	-0.333353	0.0468362	0.112386	0.0946797	0.2187	-0.134576	-0.307484	0.805819	0.507415	-0.356756	-0.022932	-0.00462418	-0.0401177	0.0172493	0.0181399	-0.00729036	-0.164786	0.248684	0.303935	0.437373	-0.0649011	-0.281831	0.0858156	0.128982	0.160033	0.208733	-0.100935
317	7.07387	-2.94142	-1.58705	3.16824	0.350845	-3.01514	0.125028	-1.03891	1.30515	-0.872215	-0.161625	-0.501312	-1.55612	-1.4832	-0.34957	-0.527258	-0.463174	0.987344	-0.392586	0.645034	0.539928	0.0967912	-0.384034	0.175238	0.300774	-0.449271	0.505138	-0.0221665	-0.21147	0.614784	0.408156	0.109298	0.243919	0.3745	-0.0804296	-0.0260831	0.0686118	-0.0952136	-0.0524745	0.0236067	0.368817	0.306028	0.12074	-0.349186	0.0875876	0.000430926	0.00571817	0.114947	-0.0769294
318	6.7612	-3.10131	-1.65398	2.60171	1.35703	-4.14062	1.2857	-1.14576	1.70537	-1.2171	0.425323	-0.551167	-1.2975	-1.53058	-0.65886	-1.26943	-0.495697	0.437011	-0.910146	1.06475	0.102247	0.276352	-0.459611	0.41051	0.34287	-0.736494	0.576638	-0.0475533	-0.0377866	0.0950784	0.301695	0.69784	0.514936	0.463559	-0.00930256	-0.0918616	0.0252435	-0.121133	0.143009	-0.0616528	0.486557	-0.325985	0.412379	-0.257851	0.0642444	-0.22872	-0.136921	-0.175388	0.090406
319	2.85314	12.536	-2.37823	-0.102691	3.08016	-1.60414	1.81772	-1.28786	0.673795	0.171845	-0.689509	1.13422	1.72156	-1.01838	1.01864	-0.323358	-0.809442	-0.236677	-0.577878	-0.572251	-0.0534269	0.479085	0.310897	-1.18829	-0.934788	1.09204	-0.0248872	0.49794	-0.38974	-0.102617	-0.0487284	-0.274951	0.268073	0.347747	-0.0268496	-0.2863	-0.102681	0.0389625	0.725793	0.194586	0.499567	0.00605655	-0.365218	0.453411	0.296763	-0.00677242	-0.0740629	-0.201553	0.294775
320	3.66513	11.985	-2.44777	-0.661962	2.89538	-0.409203	1.91372	-0.283136	0.125326	-0.0501187	-0.371759	0.577996	1.48548	-0.859271	0.526697	-0.728618	-0.0315584	-0.192748	-0.688773	-0.445674	0.361302	0.480142	-0.137385	-0.712015	-0.443229	0.922442	0.248803	0.0960559	-0.15257	-0.0376676	-0.0281179	-0.255008	-0.0233335	0.230932	-0.278485	-0.127295	0.280643	-0.0185997	0.509873	0.0809819	-0.0387844	-0.0896782	-0.161216	0.212499	0.0582999	0.0683812	0.0969158	-0.0530963	0.109197
321	4.60026	10.4037	-2.63791	-1.3371	3.01179	1.14415	1.74944	0.839235	-0.456853	-0.626746	-0.111636	-0.257831	0.972729	-0.864318	-0.296947	-0.846724	0.687737	0.124257	-0.390676	-0.087874	0.615367	0.214863	-0.220119	-0.334735	0.114671	0.407724	0.516916	-0.0104871	0.262984	0.00140029	0.08966	-0.0682478	-0.0974593	0.163745	-0.015129	0.00754537	0.547642	-0.0254622	0.213526	0.0909822	-0.252653	-0.0143775	-0.234836	-0.0538137	-0.13263	0.0597411	0.126472	0.283281	0.0641053
322	5.63073	7.84179	-2.8617	-1.59275	2.80075	2.62292	1.31921	1.55558	-1.00174	-1.25257	-0.00741011	-0.911138	0.534499	-0.778257	-0.91838	-0.559569	1.27254	0.241538	-0.168331	0.130992	0.611915	-0.0730878	-0.224498	0.0102012	0.563911	-0.0466946	0.568219	-0.0217189	0.528456	-0.0118332	0.146873	0.198362	-0.00816475	0.0815429	0.274346	-0.155454	0.441399	0.0155711	0.253626	0.267629	-0.0717689	0.00289318	-0.272476	-0.128712	-0.350821	0.0098695	-0.0531564	0.451773	0.178521
323	5.98225	4.34727	-3.16228	-0.587194	1.35957	2.90521	0.218901	1.00184	-1.67588	-1.29752	-0.586356	-0.821913	0.0833943	-0.27534	-0.90253	0.0487455	1.17109	-0.0973533	-0.147315	-0.185914	0.344329	-0.0849512	-0.252246	-0.115186	0.24608	0.0250815	0.290911	0.0387905	0.477519	-0.199164	0.0929932	0.416018	-0.0656075	-0.185266	0.127196	-0.192558	0.251319	-0.102683	0.132425	0.304193	0.0113429	-0.407936	-0.0865207	0.0956536	-0.455158	-0.0456794	-0.115653	0.296165	-0.0544053
324	5.9552	4.29073	-3.20378	-0.648897	1.24966	3.00106	0.20447	1.00242	-1.41385	-1.2178	-0.53055	-0.816489	-0.0144819	-0.215792	-0.840208	0.04773	1.16021	-0.0680492	-0.0701548	-0.241203	0.310783	-0.0437474	-0.16462	-0.177809	0.268735	-0.0432314	0.264575	0.0092646	0.433394	-0.174266	0.0545478	0.397507	-0.0705971	-0.190287	0.13897	-0.145698	0.292042	-0.175039	0.193706	0.233394	-0.0489927	-0.427998	-0.0726723	0.11249	-0.503248	-0.0509886	-0.147716	0.301139	-0.0972416
325	6.0356	0.720368	-3.35934	1.05669	-0.286944	2.39089	-0.884497	0.147408	-1.77195	-1.13925	-1.38466	-0.6016	-0.56908	0.169751	-0.560455	0.658758	0.765566	-0.0345815	0.240577	-0.385422	0.350847	-0.0777846	-0.14755	-0.765482	-0.306188	0.151746	-0.272411	0.124663	0.139387	-0.103775	-0.143115	0.207898	0.0919032	-0.452931	0.254155	-0.0258231	0.0921729	-0.193742	0.1429	0.347226	-0.0581009	-0.378549	-0.00343258	0.100376	-0.462401	-0.0831722	-0.194275	0.0273681	-0.0191017
326	6.02047	-1.86094	-3.37176	2.44151	-1.15934	1.57455	-1.17063	-0.604777	-1.73298	-1.05033	-1.89103	-0.409458	-0.995695	0.165368	-0.244439	0.938244	0.515685	0.22072	0.39614	-0.620155	0.561167	-0.0184898	-0.135578	-0.976859	-0.552842	0.451804	-0.514713	0.00697955	-0.0776268	0.152072	-0.155611	-0.00282846	-0.0090129	-0.53078	0.257127	0.0949028	0.17732	-0.28696	0.00699443	0.383323	-0.0620524	-0.13186	-0.128796	0.249019	-0.198287	-0.18443	-0.162364	-0.0224841	0.14997
327	6.15566	-2.87302	-3.19638	3.10195	-1.43973	0.54774	-0.882237	-1.22682	-0.84878	-1.1533	-1.96804	-0.401978	-1.28365	-0.39062	-0.216868	0.630997	0.158709	0.683328	0.488281	-0.512656	0.836476	0.117903	-0.129446	-0.992122	-0.40985	0.277845	-0.210678	-0.176349	-0.346288	0.371859	-0.0744188	-0.297073	-0.0938853	-0.341374	0.28738	0.190209	0.328371	-0.393903	-0.0447765	0.391466	0.195554	0.203545	-0.0672536	0.107345	-0.139229	-0.0623549	0.0235216	0.147919	0.200896
328	6.65845	-2.979	-2.62255	3.20497	-0.751317	-0.830887	-0.274991	-1.46587	0.50988	-1.22001	-1.30741	-0.382798	-1.51009	-1.16198	-0.269372	0.111058	-0.159247	0.797936	0.0581782	-0.0422226	0.850029	0.263374	-0.221534	-0.481384	0.00999969	-0.0417491	0.211412	-0.393259	-0.410862	0.42452	0.298098	-0.229224	0.019511	-0.0542714	0.028608	0.232532	0.156291	-0.301909	0.0998003	0.310352	0.22766	0.394439	-0.030552	-0.0381582	0.0637254	-0.111997	0.219904	0.367279	-0.0914462
329	6.89055	-2.93715	-2.08629	3.0534	0.152517	-2.51185	0.433068	-1.25549	1.50709	-1.17471	-0.519975	-0.552383	-1.58756	-1.52545	-0.439693	-0.649184	-0.389962	0.838656	-0.386533	0.418802	0.635809	0.308596	-0.280087	-0.209334	0.183013	-0.453015	0.502155	-0.200971	-0.3102	0.251918	0.260845	0.209837	0.316719	0.363103	-0.0331381	0.158488	0.181823	-0.315897	0.143063	0.0524975	0.297496	0.400891	0.11477	-0.177762	0.0667007	-0.20663	0.0925571	0.26115	-0.107387
330	6.74068	-3.06512	-1.90792	2.56682	1.22132	-3.88691	1.37468	-1.19389	1.83433	-1.41538	0.251965	-0.624897	-1.36721	-1.52101	-0.681913	-1.26123	-0.485836	0.419219	-0.89914	0.91807	0.210011	0.38651	-0.372732	0.24433	0.239452	-0.649301	0.604206	-0.0920192	-0.114263	-0.120066	0.231496	0.738043	0.580696	0.481005	-0.0104941	0.000318388	0.0832677	-0.248467	0.241666	-0.0692667	0.391997	-0.177694	0.349061	-0.176374	0.0323305	-0.348101	-0.0572823	-0.0561887	0.0179754
331	2.82511	11.8499	-3.31477	-1.91223	2.32268	0.0127277	0.793352	-1.69328	0.770747	-0.116711	-0.341526	0.215073	1.52287	-0.665348	0.101063	-1.14828	-0.0893377	-0.301873	-0.392469	-0.481711	0.119879	0.30539	-0.158038	-0.878074	-0.898772	0.452221	0.316899	0.7917	-0.669408	0.0729888	-0.306511	-0.362578	0.129818	-0.136232	-0.19754	-0.388614	0.44645	-0.0935582	0.224166	-0.111526	-0.0106894	-0.479621	-0.0574914	-0.406609	0.16271	-0.137424	0.06413	0.0909626	0.0244204
332	3.95701	10.2526	-3.69589	-2.38744	2.0277	1.50679	0.544738	-0.744692	0.12599	-0.488372	0.122722	-0.674793	1.17134	-0.662854	-0.484404	-1.30816	0.577489	0.0711335	-0.0862197	-0.12823	0.318243	-0.0941701	-0.157923	-0.615558	-0.493207	-0.155963	0.392111	0.620456	-0.135975	0.105673	-0.334636	-0.092415	0.106219	-0.0636569	-0.141184	-0.189194	0.638852	0.0979478	0.195827	0.0650151	-0.228702	-0.0140346	-0.0471776	-0.430671	-0.0712796	-0.154073	-0.0541312	0.338481	0.0147775
333	5.11837	7.67889	-4.1566	-2.60865	1.44522	2.95836	0.210677	-0.0570562	-0.407431	-0.891283	0.340014	-1.38242	0.76609	-0.54714	-0.777359	-0.868648	1.06646	-0.0599874	-0.0254694	0.0114902	0.248114	-0.356101	0.00860275	-0.168094	0.156483	-0.570118	0.418871	0.371505	0.163562	0.0495871	-0.021796	0.243133	0.166258	-0.075126	0.00906688	-0.207925	0.422063	0.0881511	0.36504	0.158785	-0.260867	0.0852743	-0.260207	-0.245991	-0.267855	-0.0682267	-0.0586176	0.362991	-0.0625169
334	5.87294	4.13321	-4.5579	-1.88952	0.509096	3.24408	-0.436914	-0.0589373	-1.19934	-0.807531	-0.00978857	-1.42427	0.169636	-0.097309	-0.610985	-0.132969	1.07411	-0.415537	-0.274727	-0.346184	0.0763608	-0.277851	0.192269	-0.0812814	0.152761	-0.602259	0.139117	0.13792	0.413213	-0.0895826	0.185435	0.445725	0.145439	-0.170774	0.0117711	-0.0883157	0.0102511	-0.0852403	0.354043	0.14719	-0.354157	0.0138457	-0.0688702	0.187896	-0.399801	-0.0533889	-0.15473	0.197642	0.00577153
335	5.87055	4.0738	-4.59008	-1.93585	0.397742	3.30411	-0.516523	0.0345979	-0.908103	-0.699282	0.0816548	-1.35727	0.0567569	-0.0280445	-0.498341	-0.0968624	1.00761	-0.338468	-0.197794	-0.35235	0.0530294	-0.272133	0.269229	-0.0700245	0.177812	-0.607667	0.116374	0.110394	0.401522	-0.0434837	0.176294	0.409176	0.154501	-0.167002	0.00814427	-0.0452966	0.0631006	-0.135175	0.379108	0.0663408	-0.401728	0.0276066	-0.0657974	0.153696	-0.431003	-0.0283753	-0.176836	0.196018	-0.0549886
336	6.33	0.61288	-4.85486	-0.611064	-0.673399	2.91849	-0.82778	-0.413235	-1.24372	-0.442848	-0.782534	-1.39032	-0.478916	0.252256	-0.0888198	0.607123	0.510478	-0.5026	-0.0189399	-0.741854	0.110464	-0.189763	0.293513	-0.468013	-0.0363084	-0.320158	-0.0371557	0.1107	0.117772	0.0693954	0.01904	0.346104	0.193847	-0.237014	0.0532772	-0.0680377	0.0301058	-0.0912903	0.257232	0.22051	-0.0857083	-0.135888	-0.0407439	0.308931	-0.385294	0.12411	-0.182139	-0.206441	-0.0670957
337	6.23635	-1.63313	-4.80325	0.920448	-1.77442	1.96723	-0.911809	-1.08287	-1.0772	-0.177659	-1.54873	-1.37532	-1.03658	0.155728	0.0676902	0.757106	-0.00280222	-0.0423469	0.311247	-1.10425	0.691563	-0.0447101	0.255955	-0.904521	-0.252552	-0.0897309	-0.188903	0.0646909	-0.128897	0.302114	-0.287265	-0.1304	-0.0676574	-0.392899	0.171061	0.126104	0.40515	-0.290595	-0.261883	0.184303	0.0224147	-0.181147	-0.160956	0.165228	-0.256006	0.0170271	-0.28074	-0.097905	0.150893
338	6.40238	-2.72864	-4.51873	1.79729	-2.00188	0.891603	-0.445585	-1.41736	-0.410238	-0.247289	-1.70839	-1.34665	-1.50576	-0.225114	0.0329525	0.652814	-0.233429	0.078572	0.115297	-1.10137	0.950561	0.186161	0.0661304	-0.859531	-0.0677618	-0.011158	-0.131094	-0.268776	-0.273228	0.68997	-0.0548593	-0.414916	-0.222057	-0.438819	0.0893196	0.498564	0.458217	-0.453668	-0.205	0.193938	0.185503	0.111858	-0.288913	0.214153	-0.116465	0.110549	-0.0632215	-0.0559292	0.26177
339	6.70794	-3.30756	-3.9144	2.09953	-1.41642	-0.715125	0.235321	-1.17197	0.674488	-0.347584	-1.38852	-0.952757	-1.76561	-0.537291	-0.273363	0.204596	-0.411273	0.144222	-0.130462	-0.774527	1.0001	0.464406	-0.18835	-0.755515	0.130617	-0.305458	0.176803	-0.246728	-0.32215	0.4439	0.0402583	-0.179524	0.0878181	-0.0212317	-0.0601379	0.441351	0.0673089	-0.394316	-0.0777875	-0.0338977	0.0411509	0.180483	-0.0535416	0.0938851	-0.185098	0.0923424	0.205034	0.271367	-0.0180051
340	6.93189	-3.49029	-3.33316	1.932	-0.313679	-2.27036	1.1395	-0.738129	1.75137	-0.490838	-0.649679	-1.07626	-1.91807	-0.827441	-0.582866	-0.478513	-0.691595	-0.0255558	-0.644207	-0.200249	0.737455	0.538334	-0.362352	-0.492328	0.278798	-0.669996	0.550432	-0.043377	-0.414214	0.149953	0.0806882	0.376011	0.540705	0.391132	-0.137823	0.094915	-0.0974824	-0.173622	0.121663	-0.167381	0.262368	0.338872	0.226966	-0.161693	-0.0944038	-0.0268527	0.136538	0.336926	0.131435
341	6.5535	-3.48894	-2.81365	1.6601	0.611639	-3.98064	2.09204	-0.51342	1.91003	-0.883871	0.123965	-1.04663	-1.57909	-0.736277	-0.994369	-1.19162	-0.863925	-0.234626	-1.10009	0.573709	0.384614	0.529007	-0.49019	-0.0493076	0.165381	-0.700394	0.612477	0.179333	-0.12467	-0.282916	-0.00945574	0.789602	0.701129	0.554013	-0.0466619	-0.16077	-0.391621	-0.126977	0.245424	-0.196798	0.312491	-0.0499167	0.520352	-0.270529	-0.0551585	-0.252733	-0.0272297	0.110685	0.446179
342	1.13231	11.3044	-3.62561	-2.71996	0.346379	0.145681	-0.407571	-2.87159	1.16094	0.172422	-0.324004	0.288583	1.57408	0.319136	-0.160471	-1.49757	-0.0860846	-0.507132	-0.0585571	-0.281899	0.0770059	0.375377	-0.232419	-0.536528	-0.961075	0.116457	0.059283	1.05659	-1.1335	0.290543	-0.282258	-0.46076	0.167459	-0.478677	-0.228814	-0.497053	0.183972	-0.293476	-0.189641	-0.273617	-0.081433	-0.873159	0.180247	-0.431956	0.178283	-0.287788	0.135775	0.107087	-0.239002
343	2.40297	9.56238	-4.27906	-3.26241	0.240965	1.53161	-0.722236	-2.23188	0.773124	-0.101302	0.186127	-0.594427	1.22733	0.103649	-0.545357	-1.61153	0.364099	0.0170681	0.298739	-0.0504675	0.0208667	-0.20662	0.0699471	-0.154606	-0.630098	-0.558982	0.102369	0.857846	-0.659153	0.205242	-0.225938	-0.0460816	0.273985	-0.489261	-0.332963	-0.322833	0.344968	0.140499	-0.302209	-0.089781	-0.310076	-0.32925	0.0606653	-0.549967	0.256134	-0.31284	-0.0314908	0.270781	-0.286566
344	3.72966	7.09323	-4.80009	-3.43948	-0.39493	2.61338	-1.04092	-1.3292	0.0550998	-0.354664	0.564806	-1.27415	0.952637	0.0602011	-0.548213	-1.21758	0.831788	-0.0552412	0.0463538	-0.015544	-0.0952496	-0.388895	0.246876	0.137011	-0.117854	-1.0888	-0.0402607	0.466385	-0.0976625	0.219588	0.0775802	0.0639519	0.310571	-0.285677	-0.173794	-0.138941	0.144251	0.221914	0.0846202	-0.124931	-0.355136	0.259612	0.0545428	-0.142784	-0.233941	-0.146793	-0.0886185	0.332498	-0.058124
345	4.97554	3.60086	-5.40831	-2.74656	-0.979434	3.00685	-1.22986	-1.18509	-0.585658	-0.156849	0.282978	-1.68886	0.430414	0.213255	-0.262765	-0.45622	0.569325	-0.350531	0.0385123	-0.40172	-0.235016	-0.408791	0.384786	0.114969	0.11842	-1.01437	0.0205364	0.362346	0.0569962	0.0463035	0.0842505	0.334696	0.19969	-0.118276	-0.107993	-0.193271	-0.0441683	0.372583	0.193645	0.0543477	-0.148865	0.217088	-0.0158435	0.00286905	-0.260916	-0.108193	-0.247598	0.190635	0.0308699
346	4.98363	3.55728	-5.43787	-2.76864	-1.05572	3.04384	-1.32012	-1.06342	-0.363258	-0.0699441	0.356066	-1.60926	0.33129	0.23457	-0.154264	-0.393885	0.520997	-0.278352	0.0469344	-0.382264	-0.212081	-0.441656	0.434861	0.135317	0.0929075	-0.969351	0.0506791	0.345545	0.0720226	0.0773038	0.0549103	0.304588	0.206333	-0.114933	-0.143814	-0.165942	-0.00699832	0.310262	0.199108	0.0287874	-0.177785	0.274885	-0.0402504	-0.039451	-0.28063	-0.0885569	-0.242277	0.193866	-0.0288953
347	5.79117	0.331756	-5.80512	-1.72686	-1.63478	2.59177	-1.2594	-0.900349	-0.713988	0.28265	-0.400463	-1.67231	-0.332153	0.455438	0.291376	0.373551	-0.00141943	-0.486462	0.129771	-0.861913	0.0681709	-0.180363	0.47283	-0.265007	0.180308	-0.603745	-0.000993055	0.284991	0.100837	0.101245	-0.0461826	0.214176	0.134443	0.0777388	-0.0610328	-0.00573928	-0.00757604	0.254211	0.146951	0.0632557	-0.17067	-0.0329765	0.0658421	0.184699	-0.28173	0.0638325	-0.207086	-0.138217	-0.102433
348	6.11596	-2.07105	-5.90882	-0.498313	-2.12572	1.91572	-0.873803	-1.26041	-0.427273	0.71319	-1.1385	-1.85562	-0.791856	0.404474	0.482077	0.645683	-0.683977	-0.499461	0.305234	-1.23854	0.516	-0.0853056	0.33076	-0.603368	0.171761	-0.409956	0.0275512	0.224269	-0.194359	0.176736	-0.126405	-0.0966719	-0.121985	-0.0661581	0.013836	0.0626612	0.112444	0.223763	-0.154164	0.0328877	-0.0938664	-0.250277	0.0429043	-0.00381301	-0.0661004	-0.0324206	-0.215714	-0.0567878	0.0884466
349	6.30193	-3.30918	-5.48996	0.336519	-2.28072	0.690747	-0.217244	-1.3189	0.309837	0.628224	-1.26162	-1.68394	-1.17854	0.245931	0.310341	0.572706	-1.01061	-0.506712	0.171512	-1.2402	0.849324	0.158772	0.233159	-0.695135	0.159158	-0.397577	0.0749537	0.0528123	-0.324254	0.338869	-0.127529	-0.372627	-0.149106	-0.174981	-0.0718353	0.253069	0.115954	0.170877	-0.303177	0.00966749	-0.0440955	-0.0802631	-0.0885156	-0.124482	-0.0193113	0.0633989	-0.0825894	0.0849667	0.0907837
350	6.34323	-3.92316	-4.74417	0.703143	-1.92193	-0.958614	0.729891	-0.744187	1.15062	0.344134	-0.999838	-1.37645	-1.48406	0.19897	-0.00314069	0.2164	-0.981197	-0.481155	-0.120651	-0.932494	0.870121	0.371835	-0.10037	-0.721148	0.298783	-0.337	0.168356	0.0688556	-0.339397	0.159902	-0.134265	-0.199532	0.0438131	0.0959995	-0.17714	0.216321	-0.13006	0.0235095	-0.0658992	-0.253987	-0.0655986	0.0205219	0.0650082	-0.167172	-0.188211	0.121839	0.0646839	0.171679	0.073525
351	6.18462	-4.10865	-3.97053	0.564278	-1.2378	-2.67943	1.78025	-0.0102625	2.00142	-0.0910271	-0.21752	-1.35812	-1.6835	0.284978	-0.367117	-0.417609	-0.951271	-0.507383	-0.631461	-0.139511	0.593382	0.599596	-0.311224	-0.443486	0.336555	-0.36117	0.169824	0.128186	-0.130822	-0.0170715	-0.149043	0.177586	0.354685	0.293994	-0.200988	0.107467	-0.536995	0.0182852	0.0712006	-0.348772	-0.105349	0.035027	0.212749	-0.212314	-0.166229	0.0819431	0.0493127	0.21745	0.19358
352	5.55235	-3.73533	-3.25068	0.356308	-0.569195	-4.56204	2.95177	0.236567	1.92122	-0.728205	0.476627	-1.41089	-1.25252	0.280971	-1.0301	-1.15187	-0.919398	-0.526304	-0.978113	0.594651	0.509367	0.597598	-0.496749	-0.159507	0.129157	-0.330083	0.255594	0.276783	0.173113	-0.458876	-0.335852	0.546446	0.457778	0.165844	-0.0529684	-0.26354	-0.739723	0.00955118	0.0475441	-0.175882	-0.014111	-0.218539	0.420028	-0.176262	-0.13301	-0.115425	-0.228266	0.250936	0.565977
353	-1.44751	10.0479	-3.3684	-3.29302	-2.04261	-0.301079	-1.44492	-3.26441	1.13695	0.303145	-0.360176	0.860963	1.46205	1.64885	-0.373394	-1.73867	0.0823002	-0.59771	0.233814	0.088491	0.200762	0.392177	-0.172841	0.0753336	-0.713698	0.0406286	-0.146498	0.782281	-1.54956	0.341525	0.0468021	-0.452529	0.422869	-0.551062	-0.0800012	-0.401207	-0.128922	-0.55535	-0.610106	-0.36318	0.0266821	-0.656677	0.306501	-0.269663	-0.0976546	-0.267039	0.353435	-0.0854305	-0.130942
354	-0.134706	8.6153	-4.14751	-3.48541	-2.4539	0.692685	-1.8397	-2.85835	0.761822	0.265335	0.0781956	0.141349	1.38946	1.2611	-0.504492	-1.88552	0.389451	0.270442	0.575586	0.20948	0.186592	0.0915307	0.0127096	0.299046	-0.692452	-0.392673	-0.144502	0.674456	-0.941423	0.246515	-0.212523	-0.176062	0.291737	-0.41104	-0.111623	-0.232828	0.028344	-0.101101	-0.527187	-0.226817	-0.163367	-0.0488477	0.234073	-0.154562	0.0769523	-0.408157	-0.000250367	0.216458	-0.0921912
355	1.54917	6.35954	-4.95754	-3.47776	-2.65797	1.78033	-1.81936	-2.39422	0.412959	0.163127	0.438691	-0.589081	1.04507	0.679349	-0.360999	-1.50402	0.39286	0.407954	0.609883	0.0977558	-0.205562	-0.157209	0.269758	0.564904	-0.0460159	-0.76916	0.0445739	0.481507	-0.515493	0.181778	0.03608	0.0270836	0.0537143	-0.204704	-0.229427	-0.215345	-0.0861332	0.34017	-0.217137	0.0126016	-0.045775	0.219252	0.0692169	-0.273799	0.31283	-0.432951	-0.203669	0.15911	-0.174689
356	2.87508	3.33551	-5.56089	-3.13757	-2.99305	1.95082	-1.73609	-1.74874	-0.252569	0.242459	0.430553	-0.992804	0.516425	0.522413	-0.0794642	-0.811964	0.359036	0.334619	0.468866	-0.32602	-0.296983	-0.082885	0.370501	0.484466	0.302713	-0.762708	-0.0397763	0.257599	-0.0337669	0.128174	-0.0117842	0.166007	-0.0476472	0.074072	-0.0831798	-0.0251698	-0.148908	0.455137	-0.191794	-0.00839076	-0.137271	0.144963	0.0512232	0.0399176	0.00145889	-0.274763	-0.297173	0.226399	-0.109059
357	2.86281	3.26681	-5.6153	-3.17583	-3.08842	2.0183	-1.82826	-1.60459	0.0302843	0.332404	0.500933	-0.86542	0.398222	0.516928	0.0485061	-0.736488	0.29429	0.414137	0.467499	-0.29152	-0.262351	-0.144282	0.396452	0.501157	0.255712	-0.677344	0.0207858	0.233626	0.017312	0.143582	-0.0602673	0.137635	-0.0399749	0.078438	-0.12237	0.00106477	-0.0756884	0.375103	-0.185797	-0.0252116	-0.163711	0.190031	0.0442667	0.00365279	-0.0389503	-0.252261	-0.293408	0.238755	-0.180321
358	4.36183	0.0753801	-6.18168	-2.45621	-2.92899	1.76313	-1.42679	-1.24884	-0.21342	0.785253	-0.0605274	-1.26649	-0.0706231	0.473946	0.450717	0.0229841	-0.281944	0.0798015	0.526414	-0.870428	-0.111136	-0.0552514	0.487183	-0.0195143	0.357029	-0.501085	-0.0385358	0.276986	0.217514	0.226328	-0.276464	0.0875845	-0.0993735	0.363019	-0.0999896	0.0827133	0.0797591	0.546971	-0.133396	0.0406541	-0.0937604	-0.11465	0.217888	-0.0171588	-0.0932665	-0.124584	-0.345306	0.0263051	-0.0899841
359	5.41178	-2.36919	-6.30995	-1.63575	-2.75328	1.21168	-0.789376	-1.09166	0.130751	1.20533	-0.629968	-1.50868	-0.396488	0.562273	0.670354	0.582979	-0.949747	-0.453253	0.549396	-1.32707	0.303729	0.0235705	0.335561	-0.243172	0.470454	-0.349105	0.0201989	0.350907	-0.0449757	0.155928	-0.229525	-0.192446	-0.173088	0.346667	-0.267574	-0.0415352	0.0564867	0.501493	-0.175758	-0.143881	0.0413043	-0.407815	0.315062	-0.198606	-0.101917	-0.113064	-0.300512	0.0291549	0.0955904
360	5.64399	-3.66133	-6.0288	-1.29417	-2.5661	0.0821933	0.408769	-0.512196	0.772466	0.945465	-0.587935	-1.54132	-0.836639	0.667539	0.670588	0.630003	-1.19166	-0.594571	0.348331	-0.994395	0.395526	0.316599	0.162034	-0.511857	0.424873	-0.138838	0.133768	0.172666	-0.0109265	0.0852091	-0.0683922	-0.445151	-0.234458	0.263359	-0.201667	0.136493	-0.107506	0.428707	-0.0635179	-0.174307	-0.181624	-0.375012	0.168684	-0.27784	0.010847	0.0550305	-0.108336	0.101515	0.0550578
361	5.40707	-4.34175	-5.15878	-1.24094	-2.44769	-1.57768	1.52615	0.280428	1.4488	0.326294	-0.123768	-1.55817	-1.11343	0.881957	0.285363	0.21697	-1.10795	-0.686932	-0.1016	-0.313826	0.373322	0.41861	0.0389761	-0.606178	0.284477	0.0676482	-0.0318842	0.165963	0.0426071	-0.0246447	-0.126316	-0.2192	-0.000408566	0.192285	-0.173033	0.0328805	-0.265275	0.237074	0.0833813	-0.237598	-0.277166	-0.214158	0.125513	-0.183691	-0.118052	0.107212	0.00898817	0.0673461	0.0191188
362	4.82155	-4.25298	-4.0918	-1.29365	-2.2354	-3.5446	2.68266	1.0669	2.05493	-0.316096	0.715554	-1.56968	-1.15288	1.12225	-0.235019	-0.390524	-0.759655	-0.559005	-0.520448	0.366714	0.470204	0.462901	-0.0630417	-0.394646	0.148719	0.199653	-0.15302	0.215406	0.180084	-0.135347	-0.473542	0.160003	0.27912	-0.0224765	-0.0865976	-0.1323	-0.39325	0.119774	-0.081629	-0.309212	-0.310665	-0.102553	0.0880499	-0.0456257	-0.283061	0.1799	-0.125012	0.0859284	0.0423766
363	3.99966	-3.82196	-3.30896	-1.46087	-1.57633	-5.22336	4.11177	1.264	1.72805	-1.15026	1.33041	-1.66214	-0.674654	1.2785	-1.05992	-1.29555	-0.33541	-0.378083	-0.757747	1.15462	0.41822	0.427393	-0.210341	-0.260883	-0.178954	0.252909	-0.234795	0.2628	0.412945	-0.333763	-0.9185	0.62183	0.432453	-0.365554	0.297628	-0.446602	-0.322505	0.128798	-0.327666	0.00641017	-0.0134426	-0.052246	0.0516214	0.325818	0.0204819	0.153705	-0.428653	0.0311084	0.491493
364	-3.11141	7.6857	-3.43718	-3.22273	-4.85876	-0.732137	-2.36735	-2.87554	0.643735	0.160418	-0.215212	1.22736	1.22491	1.85738	-0.601057	-2.00509	0.491152	0.656364	0.82733	0.29352	0.244063	0.445302	0.00431492	0.535365	-0.359215	0.00687358	0.0136846	0.394312	-1.03143	0.203963	-0.125949	-0.276315	0.185469	-0.183318	0.335105	-0.152217	-0.148186	-0.549026	-0.659025	-0.0457305	0.357715	0.250063	0.188582	-0.0552515	0.144304	-0.47617	0.190945	-0.0465782	0.161791
365	-1.54839	5.48784	-4.44051	-3.43641	-4.99932	-0.0470881	-2.43683	-2.17965	0.215441	0.220085	0.295607	0.63993	1.03266	1.22201	-0.326316	-1.64017	0.531521	1.04814	0.771709	0.103944	-0.124952	0.417014	0.186048	0.613901	0.0419297	-0.196986	-0.0114776	0.292237	-0.38509	0.13689	-0.0820025	-0.00963338	0.023698	0.112329	0.224378	0.00517587	-0.0126259	-0.220375	-0.420801	-0.128688	0.250946	0.289568	-0.0638996	0.196876	0.165872	-0.317455	-0.131275	-0.0171765	0.0921696
366	0.585686	2.72943	-5.40436	-3.50872	-4.44957	0.638678	-1.9936	-1.54395	0.052593	0.337994	0.493702	0.00177336	0.700561	0.480381	0.0996312	-0.865874	0.269342	0.947866	0.769124	-0.365022	-0.563826	0.371317	0.298574	0.73917	0.558922	-0.140115	0.0738794	0.0765505	0.0174448	0.147704	-0.0608212	0.222724	-0.0797768	0.369192	0.0357808	-0.0170503	0.0209195	0.129807	-0.358037	-0.031173	0.188922	0.0247339	-0.215967	0.190279	0.205886	-0.267374	-0.261267	0.15643	-0.0707146
367	0.558899	2.66213	-5.41588	-3.54981	-4.51078	0.67908	-2.05156	-1.45274	0.254929	0.446092	0.559177	0.104711	0.612953	0.464206	0.188243	-0.818239	0.228664	1.00631	0.762252	-0.314484	-0.561783	0.311679	0.313483	0.761558	0.548095	-0.0975733	0.105084	0.0666191	0.0690422	0.19056	-0.100069	0.186118	-0.0941191	0.379001	0.0122885	-0.00311403	0.0764798	0.109168	-0.358794	-0.0644826	0.195648	0.0183099	-0.210155	0.149462	0.185405	-0.240051	-0.270067	0.151086	-0.113159
368	2.61955	-0.222332	-6.16878	-3.14092	-3.91138	0.757064	-1.44359	-0.806661	0.129393	0.834388	0.42235	-0.296371	0.308087	0.283098	0.503041	0.0447833	-0.292534	0.548116	0.830708	-0.859879	-0.59799	0.297789	0.406026	0.26791	0.65631	-0.000979978	0.09771	0.237971	0.334378	0.341113	-0.264145	0.0703361	-0.188013	0.73832	-0.06468	0.0978851	0.232134	0.343936	-0.216635	-0.0839633	0.221622	-0.162293	0.0397263	0.085819	0.0377328	-0.122297	-0.329863	0.168382	0.128285
369	3.65002	-2.40107	-6.22447	-3.07601	-3.66959	0.150263	-0.200727	-0.201795	0.475796	0.758498	0.359597	-0.845995	-0.0686846	0.502321	0.600722	0.461267	-0.663058	-0.0126526	0.647516	-0.768971	-0.378615	0.423747	0.323957	0.0640588	0.701766	0.206372	0.0111521	0.0672567	0.31373	0.249088	-0.112073	-0.233773	-0.458645	0.717721	-0.0825231	0.0329253	0.00812538	0.369496	-0.100379	-0.223791	0.0277596	-0.599599	0.172454	-0.0771905	-0.0726945	-0.0899118	-0.0641465	0.262082	0.0978564
370	3.92286	-3.84626	-5.69471	-3.15726	-3.65329	-1.06691	1.126	0.702533	0.931572	0.399165	0.738561	-1.12667	-0.295352	1.0066	0.608101	0.425834	-0.828388	-0.50904	0.248019	-0.257948	-0.128956	0.4722	0.290566	-0.240866	0.388918	0.46053	-0.0840262	-0.00697515	0.19425	0.128487	-0.115218	-0.330178	-0.326946	0.391322	-0.0279587	-0.0216344	0.0358849	0.383969	0.0661483	-0.101713	-0.109784	-0.456427	0.0969782	-0.0988112	-0.172982	0.0312252	0.145301	0.169439	-0.0645819
371	3.92467	-4.50301	-5.01531	-3.07682	-3.24625	-2.49469	2.41338	1.3885	1.5645	-0.129627	1.11589	-1.33359	-0.505259	1.31062	0.214163	0.145815	-0.717898	-0.527075	0.102716	0.379322	0.113284	0.365038	0.340564	-0.478987	0.0447405	0.530131	-0.346602	0.110472	0.248329	-0.0366271	-0.352912	-0.188727	0.0058524	0.00721301	0.25331	-0.181632	0.115385	0.255079	-0.0599089	-0.0138004	-0.145669	-0.211289	-0.105633	-0.131553	-0.0309319	0.0255271	0.0323769	0.135108	0.00222373
372	3.42822	-4.40191	-3.97362	-3.21089	-3.01406	-4.06978	3.61457	1.99434	1.92608	-0.992379	1.834	-1.60619	-0.532852	1.73077	-0.282109	-0.510024	-0.287511	-0.260266	-0.153102	1.14706	0.223665	0.300395	0.318241	-0.383904	-0.214545	0.658757	-0.470551	0.162768	0.289184	-0.109467	-0.756252	0.250302	0.353058	-0.375765	0.406415	-0.385462	0.208181	0.189835	-0.297011	0.0421138	-0.112298	0.00999865	-0.28951	0.120358	-0.0172646	0.184829	-0.185071	0.0229656	-0.135245
373	-3.91154	5.0733	-3.81135	-3.34991	-6.50475	-1.50102	-2.37628	-1.73753	0.145554	-0.0159081	0.18242	1.78028	0.637072	0.933827	-0.390844	-1.52498	0.73418	1.13668	0.706056	-0.197596	-0.0457287	0.805402	-0.0284528	0.809751	0.216678	0.102361	0.0405876	-0.0817331	-0.386598	-0.0104584	-0.00971327	-0.139121	-0.113953	0.114144	0.578326	-0.0457491	-0.0834935	-0.484034	-0.391807	-0.101404	0.567736	0.352657	-0.133955	0.252052	0.106441	-0.0862693	-0.0246385	-0.161366	0.160456
374	-1.65729	2.64448	-4.9406	-3.52444	-5.8033	-0.834119	-1.94455	-1.04239	0.0267636	0.166555	0.618989	1.21521	0.441642	-0.0311128	-0.0356285	-0.876988	0.447826	1.36206	0.810163	-0.458974	-0.634507	0.834619	0.105588	0.705389	0.523927	0.256582	-0.0375864	-0.243069	0.216104	0.181188	-0.0185718	-0.0513008	-0.262325	0.369288	0.438083	0.170708	0.0769945	-0.112441	-0.241631	0.0561061	0.31751	0.119202	-0.246056	0.105869	0.304388	-0.124128	-0.261845	0.170148	0.160418
375	-1.68712	2.5734	-4.9483	-3.56872	-5.86596	-0.782916	-2.0111	-0.928048	0.257597	0.303238	0.698038	1.34266	0.357204	-0.0486733	0.0708775	-0.827297	0.405551	1.42011	0.793976	-0.401158	-0.635669	0.744632	0.130706	0.738211	0.503128	0.267664	-0.00583949	-0.251417	0.258524	0.233367	-0.072429	-0.0897797	-0.277439	0.38841	0.416893	0.205852	0.123969	-0.139367	-0.236685	0.0148384	0.296935	0.123552	-0.239399	0.075484	0.275832	-0.0911149	-0.314667	0.161551	0.0917969
376	0.840552	-0.233936	-5.78467	-3.94909	-4.95812	-0.27234	-0.916681	0.00116842	0.195154	0.306854	0.995172	0.856062	0.0825662	-0.295725	0.38289	0.127956	0.362689	0.811783	0.707309	-0.643118	-0.833572	0.671003	0.398704	0.705676	0.861832	0.411539	-0.101004	-0.413073	0.529179	0.592012	0.145998	-0.126918	-0.229964	0.758855	0.178082	0.354707	0.265107	0.108739	0.0452191	0.112136	0.249383	-0.148181	-0.0962834	0.0855984	-0.0832528	0.0221077	-0.121741	0.313945	0.195701
377	2.46316	-2.51194	-5.93763	-4.40302	-4.18131	-0.729769	0.643104	0.851472	0.707958	0.120173	1.33472	-0.031723	-0.102562	0.0443035	0.644629	0.534487	-0.0973027	-0.050779	0.369397	-0.280874	-0.918193	0.664793	0.494374	0.386244	0.58009	0.64162	-0.269143	-0.324516	0.308106	0.444092	0.30584	-0.373629	-0.357368	0.464008	0.0368972	0.0240659	0.214667	0.332225	0.234023	0.204126	0.181559	-0.360525	0.0293794	-0.234817	-0.110769	-0.111641	0.301702	0.204842	0.0490564
378	2.87852	-3.65707	-5.48315	-4.67582	-4.0652	-1.86581	2.04764	1.47438	1.24353	-0.227239	1.70885	-0.55692	-0.134111	0.635021	0.697516	0.452334	-0.19148	-0.556869	-0.0819423	0.373426	-0.57546	0.479544	0.504347	0.187528	0.228873	0.826557	-0.426309	-0.37095	0.270353	0.222228	0.0121793	-0.40003	-0.344283	0.00075909	0.0401137	-0.140362	0.227923	0.37485	0.14535	0.240084	0.0749897	-0.433233	-0.00456035	-0.152423	-0.25903	0.00576707	0.42422	0.106312	-0.272921
379	2.42622	-4.43726	-4.49521	-4.51756	-3.81104	-3.4045	3.18429	2.21821	1.6785	-1.0159	2.08503	-1.00743	-0.0199485	1.34215	0.1871	-0.0288461	-0.15629	-0.307944	0.103326	1.18893	-0.288131	0.347066	0.423572	-0.320068	-0.216412	0.97783	-0.511445	-0.194082	0.302521	-0.0633507	-0.444196	-0.129938	-0.0637627	-0.17377	0.533152	-0.251987	0.308176	0.229265	-0.0743381	0.211619	-0.19432	-0.155206	-0.162445	-0.0697799	-0.185262	0.0896544	0.268071	0.0588937	-0.357293
380	1.60431	-4.51427	-3.38522	-4.46366	-3.80765	-4.83943	4.16683	2.82336	1.58316	-1.90623	2.54745	-1.52126	0.0100968	2.15367	-0.425281	-0.72755	0.156581	-0.0664491	0.00954775	2.05443	-0.0391912	0.178684	0.406007	-0.594293	-0.647856	0.973918	-0.691247	-0.0379807	0.2502	-0.121371	-0.877026	0.339085	0.39797	-0.714501	0.857629	-0.424573	0.52687	0.155029	-0.392308	0.268208	-0.155228	0.204829	-0.409522	0.186293	-0.084068	0.201886	0.013274	-0.128409	-0.365094
381	-3.17093	2.53558	-4.4985	-3.99224	-6.65953	-1.97304	-1.66554	-0.616648	0.121041	-0.0289428	0.88803	2.00694	0.0424203	-0.890353	0.0198369	-0.652377	0.620351	0.701252	0.152103	-0.649868	-0.675077	0.927194	-0.114883	1.1086	0.549231	0.300979	-0.409914	-0.537164	0.11988	-0.0167336	0.425924	-0.316877	-0.396183	-0.163274	0.425414	-0.035035	-0.0109756	-0.232978	0.0230867	0.0370152	0.482615	0.0561448	0.0336613	-0.15708	-0.00704816	0.0341017	-0.15118	-0.0267205	0.262295
382	-3.19247	2.47365	-4.55058	-4.02713	-6.72915	-1.9095	-1.74668	-0.474723	0.352138	0.0599472	0.939904	2.1413	-0.0623792	-0.922371	0.13431	-0.579605	0.56166	0.774914	0.111601	-0.596485	-0.633729	0.838604	-0.0881891	1.13804	0.498417	0.358703	-0.351241	-0.539842	0.16164	-0.00691003	0.355646	-0.347266	-0.406441	-0.158209	0.384175	-0.00887355	0.0376205	-0.290379	0.0255027	0.0107008	0.446997	0.10154	0.00814941	-0.177089	-0.0397441	0.0369061	-0.154346	-0.00968164	0.196873
383	-0.382709	-0.182995	-5.5396	-4.46878	-5.49581	-1.57782	-0.421237	0.358056	0.521087	-0.0618323	1.54446	1.40248	-0.0947421	-1.15972	0.486984	0.0815988	0.486209	0.412613	0.00979921	-0.404163	-1.30694	0.724579	0.31795	0.858077	0.394233	0.615323	-0.573457	-0.587866	0.371377	0.477204	0.356476	-0.414409	-0.22646	0.0393858	0.243929	0.146605	0.347507	0.062894	0.218014	0.187049	0.256043	0.0670194	0.0313608	-0.456181	-0.085679	-0.180223	0.0135856	0.300051	0.369626
384	1.17595	-2.26546	-5.62003	-4.98239	-4.67899	-2.00798	1.16034	1.35822	1.0085	-0.297133	1.89537	0.570951	-0.108681	-0.543604	0.668421	0.345464	0.231149	-0.295639	-0.200257	0.1328	-1.20799	0.53794	0.452437	0.498274	0.239449	0.854716	-0.801726	-0.537739	0.350147	0.375052	0.285033	-0.493952	-0.242051	-0.0100901	0.282724	0.0778173	0.443425	0.256663	0.351065	0.295254	0.163949	-0.0588767	0.14765	-0.437842	-0.342817	-0.224612	0.424606	0.171458	0.224002
385	1.54349	-3.81512	-5.07186	-5.44037	-4.17126	-2.9514	2.56563	2.24431	1.27145	-0.887277	2.28734	-0.0378627	-0.147506	0.385069	0.662246	0.395052	0.291345	-0.666559	-0.424079	0.921963	-0.980135	0.345189	0.61421	0.0529759	-0.264059	1.16414	-0.949091	-0.49523	0.411252	0.187769	0.0405433	-0.36718	0.00840064	-0.354522	0.336798	-0.0831392	0.582537	0.14748	0.344651	0.392005	-0.00571754	0.0208858	0.175091	-0.171344	-0.444141	-0.126494	0.608331	-0.0580287	-0.0919172
386	1.06938	-4.44523	-3.87407	-5.70141	-4.112	-4.12627	3.7801	3.14605	1.47932	-1.7785	2.89894	-0.743607	-0.0347984	1.50459	0.218131	-0.105065	0.467286	-0.39545	-0.221871	1.89465	-0.488081	0.25006	0.649866	-0.220326	-0.575439	1.25777	-0.956008	-0.478431	0.391224	-0.0202313	-0.224823	0.00265808	0.309251	-0.835324	0.701226	-0.235326	0.757963	0.0767834	-0.0718276	0.509185	-0.256657	0.240429	-0.209282	0.0902981	-0.330033	0.0342136	0.446574	-0.151288	-0.527559
387	-3.36462	2.83634	-4.57214	-4.67949	-6.6063	-2.74376	-1.12818	-0.40248	0.834237	-0.191331	1.18279	2.35253	-0.230469	-1.78243	0.388381	-0.500444	0.610788	-0.133549	-0.773721	-0.529732	-0.900495	0.570502	-0.201068	1.42205	0.266639	0.231165	-0.646148	-0.527867	-0.0452151	-0.370624	0.418739	-0.807772	-0.515981	-0.726868	0.573506	-0.39104	-0.0055566	-0.367366	0.0805069	0.00708125	0.57786	0.119741	0.443198	-0.596365	-0.15392	0.17188	-0.0103622	-0.173403	0.488048
388	-1.61868	1.3706	10.0829	-1.9549	-4.92677	0.685113	1.39481	-0.647658	-0.0685732	-0.173057	-1.51327	-1.05974	0.64619	-0.318961	-0.407644	0.110285	-0.96635	-0.0505027	-0.687196	0.213922	-0.0847476	-1.01536	-0.0865173	0.401185	-0.109106	0.39344	-0.1986	0.972975	0.223355	0.445379	0.208028	0.0535333	-0.08135	0.253201	0.466372	-0.349238	0.549737	-0.406407	0.509067	-0.59284	-0.0458701	-0.0633543	-0.211025	0.302711	0.240985	0.231493	0.0546041	0.0515742	-0.0337827
389	-0.97076	-0.56349	9.70339	-2.21318	-4.19011	1.32563	0.811724	-0.561947	0.00534709	-1.34992	-1.08873	-0.606686	0.979303	-0.789653	-0.017355	-0.185157	-0.987898	-0.377189	-0.576303	0.327787	0.268687	-0.778852	-0.31012	0.360937	0.0287513	0.372307	-0.21382	0.25758	-0.107775	0.468767	0.0410254	-0.249623	0.165876	0.406043	0.495533	-0.0348367	0.237508	-0.126604	0.327618	-0.200292	-0.383128	0.198466	-0.0949413	0.181024	0.245579	-0.0729334	-0.173262	0.0268563	-0.354585
390	-0.599124	-2.99514	9.48046	-3.19259	-2.80527	1.76867	0.953645	-1.07307	-0.657896	-2.77545	-0.498566	0.181902	1.33196	-0.536406	0.599231	-0.489074	-1.33107	-0.508366	-0.266092	-0.0682225	0.778274	-0.833131	-0.249213	-0.175094	0.166052	0.180341	-0.444431	0.165875	-0.0389718	0.647725	0.0439124	0.0627739	0.12404	0.136765	0.600731	0.233606	-0.144617	0.165855	0.0159999	-0.340337	-0.296055	0.248133	-0.198647	-0.0531638	-0.0838096	-0.450213	-0.20524	-0.0611926	-0.238067
391	-0.882631	-2.98837	8.75965	-3.02807	-2.639	1.87736	1.0135	-0.857473	-0.815103	-3.18564	-0.606069	0.48107	1.60644	-0.46396	0.716283	-0.762635	-1.64091	-0.706119	-0.269852	-0.00468301	0.843461	-0.72506	-0.219663	-0.13415	0.289527	-0.146711	-0.592406	-0.150206	-0.115957	0.683749	-0.0566405	0.108733	0.0530378	-0.0625633	0.579883	0.315371	-0.0701601	0.0834376	0.0674157	-0.00836535	-0.188086	0.0277807	-0.103787	0.0642709	-0.0479739	-0.621431	-0.227514	-0.063305	-0.190905
392	-1.74647	4.5201	9.41103	0.280294	-5.98387	-0.604543	1.8566	-1.28832	0.427178	2.09711	-1.89873	-1.32862	0.303317	-0.423226	-0.85299	0.388023	-0.0433034	0.373727	-0.552285	0.389512	-0.118238	-1.53633	0.131213	0.538686	-0.390619	0.334239	-0.468381	0.879904	0.622049	0.217298	0.320706	0.251701	-0.308242	0.183475	0.39356	-0.251718	0.275562	-0.205637	0.406699	-0.827994	-0.0983483	-0.206711	0.0534559	0.00564266	-0.120934	0.158496	0.324902	0.247466	0.258498
393	-1.00648	2.96355	9.85224	0.0148707	-5.12536	-0.382438	0.681554	-0.335389	0.853487	1.30123	-1.12737	-1.67579	0.579221	-0.573053	-0.415785	0.198916	0.0972981	0.201793	-0.546637	-0.0803358	0.0451665	-1.15712	-0.159235	0.255532	-0.366677	0.425691	-0.104876	0.591742	0.485579	0.522038	0.311024	0.0228242	0.00903011	0.250646	0.380286	-0.271975	0.304679	-0.332649	0.342894	-0.651556	-0.0485781	-0.0610645	-0.0653968	-0.0436291	0.180283	0.33793	0.0108144	0.0288367	0.113293
394	-0.331562	0.627924	9.78381	-0.222204	-4.04745	0.434137	-0.278357	0.093051	0.942914	-0.0828677	-1.00899	-1.63618	0.845229	-0.609375	0.0646557	-0.166261	-0.189687	-0.247235	-0.644456	-0.112786	0.0476362	-0.756231	-0.422999	-0.000129744	-0.246421	0.532541	-0.0479827	0.236463	0.149953	0.347113	0.100078	-0.161192	0.238453	0.440953	0.415554	-0.00218835	0.316652	-0.172295	0.232077	-0.335659	-0.157085	0.101416	-0.193922	-0.0805723	0.237851	0.109824	-0.181584	-0.0316374	-0.114075
395	0.395905	-2.17114	9.92325	-0.806442	-2.94975	0.944187	-1.12506	-0.282752	1.07514	-0.999216	-0.661882	-1.13996	1.1726	-0.665683	0.588732	-0.387534	-0.267909	-0.518574	-0.45032	-0.185899	0.308159	-0.722961	-0.605627	-0.507583	-0.137232	0.565883	-0.059568	0.178966	-0.0496352	0.303191	-0.0671528	-0.243301	0.232078	0.509057	0.507065	0.116405	-0.121373	-0.00359464	0.0436044	-0.298827	-0.199054	0.227981	-0.229231	-0.402469	-0.133452	-0.322678	-0.256205	-0.117405	-0.18853
396	0.216661	-2.19696	9.66415	-0.808822	-2.87277	1.04788	-0.940624	-0.316435	0.89905	-1.19967	-0.809726	-0.954207	1.32567	-0.705629	0.586567	-0.577598	-0.482885	-0.614264	-0.489684	-0.133998	0.257285	-0.710653	-0.63302	-0.506659	-0.00719249	0.390961	-0.173388	0.0915848	-0.0611489	0.373622	-0.153038	-0.215717	0.161514	0.446703	0.547996	0.13587	-0.0759051	-0.0105825	0.121783	-0.17778	-0.209497	0.114348	-0.142462	-0.336011	-0.163048	-0.381242	-0.290335	-0.184492	-0.126573
397	0.608781	-4.47459	8.46274	-1.4841	-1.6224	1.86768	-0.92641	-0.836483	0.281341	-2.68476	-0.35531	0.046733	1.89154	-0.549972	1.1607	-0.830514	-0.594823	-1.08558	-0.355493	0.000758962	0.558594	-0.385181	-0.624361	-0.68209	0.350011	0.13861	-0.290971	-0.339699	-0.13233	0.239094	0.124086	0.0363263	-0.00747455	0.0489271	0.394919	0.44273	-0.436186	0.48168	0.0081887	0.0588998	0.0724026	0.056449	-0.197957	-0.144781	-0.374156	-0.671802	-0.138474	-0.280873	-0.183225
398	0.541343	-5.62383	6.80644	-1.91236	-0.0824523	1.75184	-0.112758	-1.01139	-0.434009	-4.1273	0.428852	0.967556	2.27584	0.0831975	1.48505	-1.1667	-0.400153	-1.10289	-0.139408	-0.325254	0.706789	-0.228354	-0.232918	-0.876595	0.703176	-0.256276	-0.249925	-0.524587	0.277425	0.0440824	0.484344	0.525162	-0.330692	-0.350817	0.309098	0.684423	-0.365019	0.557354	-0.188101	0.0773363	0.504359	-0.176757	0.158087	0.146013	-0.0868938	-0.422103	0.103501	-0.142496	-0.138177
399	-0.884187	6.87625	7.55304	2.14048	-4.78952	-2.79997	1.76493	-0.821466	1.53149	3.57966	-0.767253	-1.17187	0.243402	0.380157	-0.141115	1.22002	1.275	0.638293	-0.0163885	-0.294375	0.438569	-1.94619	1.09795	0.513189	-0.66001	-0.0190073	-0.591399	0.656696	0.898161	0.398057	0.613652	0.708608	0.12851	0.214682	0.205122	-0.325445	-0.669194	-0.25092	0.342374	-0.345909	0.500413	0.163305	0.294332	-0.28547	-0.266459	0.356659	0.297953	0.346938	0.356924
400	-0.781691	6.28382	8.1866	2.2284	-4.67034	-2.12197	0.951819	-0.204042	1.56867	3.29305	-0.400508	-1.87307	0.274732	-0.157998	-0.312109	0.747319	1.11211	0.763229	-0.00815993	-0.387397	0.402438	-1.34592	0.353655	0.4618	-0.626116	0.126778	-0.00223035	0.417859	0.834751	0.465159	0.24469	0.397862	0.00618359	0.143001	0.188735	-0.355843	-0.131661	-0.156951	0.0552585	-0.212503	0.160778	-0.118618	0.237673	-0.481249	0.0703993	0.384051	0.0219241	0.278751	0.250568
401	-0.313051	4.73275	8.73576	2.09596	-3.90605	-1.58177	-0.562162	1.41497	1.48297	2.04779	-0.0857758	-2.20073	0.23406	-0.0288847	-0.00143181	0.57438	0.65985	0.539255	-0.275252	-0.431158	0.210284	-0.715268	0.0201065	0.678324	-0.415467	0.0995231	0.378168	0.352575	0.556585	0.693196	0.231074	0.0122033	-0.05725	0.122592	-0.124757	-0.262539	-0.00442069	-0.395145	0.103894	-0.158636	-0.160196	-0.0366347	0.0240351	-0.264994	0.196866	0.438852	0.00634431	-0.0134107	0.0260584
402	0.190603	2.43949	8.89285	1.48397	-2.88134	-0.669222	-1.56434	1.97086	1.71844	0.634886	-0.347314	-2.29103	0.650349	-0.0553334	0.196947	0.263419	0.392675	-0.0481588	-0.433462	-0.461995	-0.160857	-0.155798	-0.270295	0.389916	-0.303092	0.0442082	0.575779	0.290137	0.309963	0.378355	0.152662	-0.182872	0.0490671	0.154807	-0.170126	-0.136818	0.022894	-0.363653	-0.00828623	-0.0916683	0.128844	0.130126	-0.180138	-0.231521	0.132107	0.440518	-0.0581561	-0.0900754	0.119814
403	0.999191	-0.38778	8.63615	1.35142	-2.20135	0.184646	-2.47776	1.66178	1.83439	-0.625634	-0.537046	-1.91664	1.04481	-0.102494	0.452458	-0.11019	0.224159	-0.352985	-0.575964	-0.303274	-0.32702	0.127789	-0.508624	0.0244809	-0.0714081	0.258157	0.405888	0.238347	-0.0816435	0.0840664	-0.165732	-0.334371	0.0766302	0.410264	0.0180245	0.0337249	-0.0739078	-0.238523	-0.0470674	-0.0420516	0.0853426	0.309132	-0.305405	-0.212715	-0.257375	0.285717	-0.0796059	0.0115215	0.0198442
404	0.806551	-0.524802	8.68436	1.1507	-2.26778	0.411102	-2.16383	1.42701	1.88894	-0.514205	-0.717286	-1.71325	1.05124	-0.31462	0.392513	-0.222941	0.200741	-0.419846	-0.67561	-0.2056	-0.472738	0.0241044	-0.587435	-0.126365	-0.0304334	0.28067	0.375984	0.204925	0.0407246	0.0827505	-0.249134	-0.329605	0.0438663	0.47513	0.124225	0.0840718	-0.00177367	-0.213751	0.00973778	-0.147772	0.0329825	0.256744	-0.222889	-0.184948	-0.302614	0.317473	-0.106061	-0.0567416	0.10242
405	1.75802	-3.25665	8.11644	0.808197	-1.31024	0.904262	-2.38026	0.192797	1.78406	-1.25998	-0.455956	-0.98642	1.43517	-0.372786	0.80489	-0.353382	0.30566	-0.45377	-0.305088	-0.0994418	-0.377212	-0.201246	-0.625012	-0.582111	0.29225	0.354943	0.249561	0.271035	-0.0902363	0.0141143	-0.144751	-0.190929	-0.105893	0.360537	0.208538	0.0469185	-0.198347	0.220333	-0.0314661	-0.0252004	0.173295	0.166431	-0.139636	-0.213704	-0.560298	0.134126	-0.113384	-0.150194	0.0184609
406	1.9613	-5.06782	6.66629	0.462181	0.232486	1.01537	-1.7601	-0.83541	1.3239	-2.35084	0.0991777	0.0561644	1.79289	-0.40033	1.32757	-0.632493	0.499955	-0.465294	-0.0604199	-0.0677184	-0.210627	-0.232749	-0.23006	-0.813931	0.465719	0.117656	0.179573	0.0753381	0.158854	-0.177515	0.162239	0.169213	-0.382418	0.0950376	0.232473	0.20095	-0.141518	0.540133	-0.0959629	0.161998	0.192475	0.0403897	0.160929	0.115266	-0.395208	0.0265529	0.0169767	-0.203239	0.0990073
407	1.87475	-5.85614	4.828	0.49803	1.70948	0.676493	-0.793643	-1.97302	0.842521	-3.45038	0.34381	0.955407	2.14851	-0.527867	1.47971	-1.17336	0.355479	-0.443543	0.178245	-0.137886	-0.222562	-0.0550405	0.124461	-1.07489	0.733982	-0.220384	0.143076	0.0186694	0.526085	-0.577055	0.490458	0.50738	-0.721222	-0.0366776	0.364364	0.440297	0.18064	0.80617	-0.184143	0.239963	0.29057	-0.297876	0.576663	0.41939	0.293239	-0.182438	0.110362	-0.198229	0.28817
408	0.230057	8.84285	4.69802	3.30384	-2.02876	-3.99469	1.51289	0.799623	1.38684	2.84084	0.496836	-0.33265	0.446039	0.878919	0.952143	1.28914	0.418316	0.786938	0.0849108	-0.831547	0.95769	-1.57138	1.25783	1.36437	-0.0611757	-0.479272	-0.659548	0.16164	0.423115	0.731229	0.405482	0.886191	0.278484	0.0428379	-0.351163	-0.580035	-1.14016	-0.0426379	0.175912	0.589895	0.456029	0.106135	0.264118	-0.0517378	-0.414077	0.253361	-0.122576	0.143712	-0.164526
409	0.016082	8.49608	4.87864	3.38365	-1.92594	-3.181	0.61209	1.96797	0.909229	1.92552	0.535073	-0.865905	0.466988	0.523148	0.706641	0.799353	0.0646206	0.884655	0.0923975	-0.704512	1.04841	-0.833577	0.735679	1.45915	-0.123961	-0.340546	-0.274925	-0.0862441	0.485367	0.710287	0.166463	0.42068	-0.0673592	-0.188226	-0.485625	-0.368362	-0.546312	-0.0873412	-0.0837028	0.617763	-0.0654279	-0.0548547	0.260581	-0.268552	-0.138395	-0.013771	-0.108414	0.120483	-0.163781
410	-0.134269	7.20958	4.95115	3.24431	-1.19253	-2.22306	-0.296378	3.46071	0.698194	0.503456	0.210856	-1.28777	0.591632	0.580011	0.508228	0.338441	-0.609952	0.734243	0.0346079	-0.68424	0.706985	-0.0468506	0.304311	1.46852	-0.0781787	-0.311644	0.196308	0.0782435	0.393283	0.415825	-0.0573294	0.0784077	-0.288559	-0.267011	-0.642285	-0.222763	-0.031156	-0.181319	-0.345446	0.346099	0.0844292	-0.141683	0.122657	-0.317018	0.114539	-0.0692163	-0.0850642	-0.040998	0.0228291
411	-0.0687223	4.64028	5.46404	2.71466	-0.349842	-1.16813	-1.31705	4.42188	0.769876	-0.884393	-0.33997	-1.64851	0.571135	0.700668	0.28842	0.137595	-0.889287	0.256695	-0.252234	-0.682605	-0.0677876	0.776243	-0.104368	1.2257	-0.00772957	-0.212179	0.655712	0.416483	0.398529	0.0130623	-0.0661542	-0.0672239	-0.36468	-0.0976267	-0.623545	-0.0660727	0.0201221	-0.0710928	-0.5364	0.133195	0.239238	-0.173851	0.0357886	-0.106284	0.151216	0.123385	0.0233889	-0.122071	0.0642155
412	1.12967	1.36577	6.14775	2.50831	-0.434954	-0.343634	-2.33452	3.75653	1.20229	-1.37693	-0.621943	-1.60534	0.687092	0.587227	0.249109	0.128261	-0.365706	0.0857291	-0.38929	-0.517313	-0.475015	0.599593	-0.356091	0.500478	0.10041	0.248387	0.548531	0.750622	0.106715	-0.229791	-0.258426	-0.178153	-0.22026	0.210252	-0.514657	-0.141121	-0.132382	-0.0431916	-0.550635	-0.102199	0.331255	0.269738	-0.00433832	-0.100763	-0.118255	0.375514	0.0715207	-0.0691363	0.0451481
413	0.979533	1.17795	6.2728	2.19527	-0.702092	0.0102896	-2.04505	3.39388	1.68174	-1.09096	-0.709464	-1.5738	0.526663	0.441585	0.211034	0.0623872	-0.134272	0.0342597	-0.386612	-0.626416	-0.622906	0.615431	-0.341551	0.109404	0.0686014	0.260591	0.603704	0.673213	0.198788	-0.298598	-0.35798	-0.155333	-0.175585	0.298863	-0.418682	-0.0415564	-0.0149143	-0.212232	-0.373541	-0.238863	0.256509	0.244291	0.0631948	-0.0902207	-0.160359	0.45973	0.0459682	-0.0922606	0.0541423
414	2.32296	-2.02797	6.00395	2.77264	-0.412627	0.31877	-2.76791	1.62046	2.00319	-1.19271	-0.694116	-1.03165	0.683137	0.111987	0.519015	-0.0629666	0.318861	0.189502	-0.133232	-0.166478	-0.867199	0.144199	-0.463974	-0.343308	0.201102	0.434471	0.239125	0.587433	-0.180699	-0.105707	-0.430204	-0.163628	-0.217717	0.268281	-0.131884	-0.131178	-0.208271	-0.0202772	-0.109512	-0.0128193	-0.0422564	0.287804	0.0207514	-0.0912675	-0.363268	0.444158	-0.0243384	-0.0274505	-0.143612
415	3.24022	-4.27747	5.17788	2.40449	0.65365	0.437708	-2.304	-0.338506	2.07368	-1.55996	-0.321142	-0.252639	0.938047	-0.400901	1.16081	-0.185166	0.860505	0.28028	0.111367	-0.0482701	-0.842079	-0.172694	-0.0709024	-0.494662	0.330282	0.380211	0.121864	0.403278	-0.0631002	-0.188942	-0.135017	0.0670834	-0.404086	0.195718	0.0542768	-0.20324	-0.233551	0.356109	-0.103221	0.168987	-0.419531	0.0154525	0.269546	0.12727	-0.412747	0.333517	-0.0463122	-0.0467901	-0.0279949
416	3.86901	-5.4907	3.9644	1.97452	2.3155	0.0797065	-1.33517	-1.66744	1.87492	-1.96397	0.269334	0.305315	1.10116	-0.912678	1.54394	-0.543016	1.06855	0.152822	0.0480897	-0.108674	-1.03143	-0.165453	0.365829	-0.532104	0.617381	-0.0208785	0.467524	0.407328	0.282983	-0.403493	0.198628	0.33954	-0.462233	0.455925	0.224897	-0.310446	0.138418	0.822555	0.00975444	0.567042	-0.607441	-0.074419	0.719651	0.400407	0.0120499	0.530535	0.0689248	-0.233215	0.185857
417	0.367431	10.8424	1.06582	3.30888	0.649022	-3.33696	2.36006	0.713198	0.406605	0.821731	-0.182881	0.881682	1.00983	0.331554	1.10707	0.770507	-0.91581	0.553599	-0.0663994	-0.478079	0.897109	-0.831793	0.876688	1.33001	0.0769499	0.131127	-0.886979	-0.26475	0.0395431	-0.104431	0.205228	0.663217	0.269941	0.228404	-0.265616	-0.2467	-0.750319	0.60339	0.0465153	0.616049	0.509368	0.253272	0.146797	0.507909	-0.108232	-0.218987	-0.181778	0.312626	-0.124796
418	0.245958	10.5103	1.15289	3.14023	0.497555	-2.43297	2.04439	1.76443	-0.0591194	0.170845	-0.310138	0.344765	0.848469	-0.0334703	0.601747	0.23047	-0.733581	0.814553	0.057161	-0.475474	1.08884	-0.370946	0.460549	1.05676	-0.0585937	0.256664	-0.573584	-0.3758	0.268776	-0.196216	-0.0521411	0.247292	-0.103114	0.0913665	-0.196999	0.00957654	-0.215817	0.413853	-0.194019	0.376334	0.00949848	0.136973	0.399587	0.130938	0.0938591	-0.409143	-0.0666941	0.333349	0.0730064
419	0.451512	9.18584	1.51692	2.70909	0.980717	-1.01665	1.58294	2.96428	-0.137396	-0.739957	-0.508692	-0.375037	0.566968	-0.0991383	0.10005	-0.0230493	-0.675313	0.607912	-0.0099507	-0.340027	0.751157	0.278372	0.0709412	1.17314	0.187711	0.301832	-0.0262133	-0.33826	0.377392	-0.333393	0.024016	0.0869394	-0.384716	-0.105537	-0.219593	0.174315	0.0652045	0.351185	-0.574175	0.0793854	-0.00507426	-0.0559231	0.213397	-0.0165331	0.324113	-0.338385	0.0298908	0.164807	0.187542
420	0.649445	6.36418	2.00214	2.55675	1.30592	0.00548086	0.47798	4.14711	-0.172784	-1.67867	-0.80164	-0.813779	0.43366	0.273139	-0.275611	-0.0334193	-0.75747	0.34452	-0.0646105	-0.403266	0.187934	0.855169	-0.254189	1.01175	0.301917	0.290243	0.333289	0.213522	0.42241	-0.604647	-0.0292738	0.0386866	-0.489608	-0.0619196	-0.28646	0.147169	0.124317	0.293732	-0.678117	-0.170022	0.22508	0.0320654	0.213868	0.168984	0.263561	-0.209576	0.0600908	-0.00594993	0.260843
421	1.46298	2.6751	2.45361	3.1083	0.880265	0.549211	-0.922234	3.76032	0.0527537	-2.20574	-1.1038	-0.804194	0.431224	0.639443	-0.360189	0.119801	-0.58754	0.274885	0.075553	-0.37884	-0.224251	0.732854	-0.268097	0.567248	0.188551	0.412239	0.18985	0.605943	0.00623843	-0.584306	-0.210148	0.112291	-0.357809	-0.194772	-0.45318	-0.124756	-0.187713	0.243586	-0.674999	-0.154764	0.283671	0.150111	0.097984	0.0983507	0.162303	-0.211416	0.0954185	0.0287639	0.0221264
422	1.57513	2.51145	2.90718	2.91389	0.636243	0.563231	-1.07233	3.68512	0.689371	-1.71627	-0.80038	-0.913643	0.116019	0.654632	-0.233706	0.277787	-0.331111	0.427081	0.125218	-0.516027	-0.290513	0.660009	-0.201415	0.422247	0.132425	0.415903	0.367385	0.713206	0.0590609	-0.411264	-0.29695	0.0693817	-0.344954	-0.126162	-0.498268	-0.150324	-0.178138	0.0133896	-0.591366	-0.246313	0.142654	0.194601	0.0504964	-0.0325775	0.0963177	-0.00227128	0.0704654	-0.0162021	-0.10879
423	2.638	-1.19616	3.02944	3.84948	0.101354	0.517607	-2.1913	2.1618	0.945138	-1.64215	-1.03479	-0.278621	0.0779395	0.689709	0.0815393	0.468859	0.0648212	0.660878	0.378196	-0.15146	-0.472084	0.267921	-0.272934	0.0479156	-0.0241781	0.753006	-0.150916	0.711414	-0.302924	-0.14615	-0.410245	0.0295631	-0.211979	-0.220673	-0.336903	-0.334087	-0.564309	0.0809947	-0.45594	-0.141798	-0.0917358	0.12869	0.0665351	-0.0922832	-0.241004	0.128184	0.0172561	-0.0498277	-0.3874
424	3.97546	-3.81055	2.65233	4.02282	0.737264	0.167728	-2.34115	0.387757	1.37419	-1.39066	-0.777314	0.132905	-0.0116647	0.165409	0.763581	0.428594	0.684088	1.06975	0.548629	-0.0160356	-0.812554	-0.069479	0.108624	-0.197851	-0.0176993	0.632389	-0.169637	0.704876	-0.269764	0.117614	-0.326279	-0.00437437	-0.206977	0.0178381	0.032612	-0.498267	-0.411623	0.167095	-0.168446	0.213882	-0.637727	0.0786964	0.241946	-0.0387495	-0.176258	0.363685	0.00835614	-0.102694	-0.32322
425	5.09856	-5.01943	2.2254	3.3617	2.12019	-0.247538	-1.56682	-1.33794	1.85281	-1.27853	-0.241249	0.345388	0.156632	-0.807365	1.13504	0.00786557	0.906224	1.10853	0.541801	0.0536676	-0.990406	-0.241415	0.434086	-0.197759	0.186221	0.0833055	0.354914	0.599077	-0.0402997	0.0679548	-0.0689637	0.0937914	-0.186387	0.33541	0.237345	-0.778418	0.117099	0.682712	-0.0653696	0.670393	-0.670568	0.0962289	0.586549	-0.0386447	0.0406339	0.518009	-0.093364	-0.0222516	0.0684697
426	4.78617	-5.19447	2.11354	3.24789	2.03833	-1.29545	-1.19735	-2.17857	1.8541	-1.42744	0.00954039	0.636299	0.446102	-1.51275	0.67607	-0.759095	0.482845	1.03638	0.416441	0.15376	-0.714717	0.120696	0.107514	-0.478615	0.3943	-0.409709	0.49357	0.432026	0.0937224	0.0856364	0.359588	0.130438	-0.399001	0.382039	0.238837	-0.571466	0.361404	0.597832	0.0995742	0.717041	-0.315432	-0.233733	0.768968	0.0999992	0.0293653	0.0386098	-0.114777	-0.0589376	0.160193
427	0.930157	12.2373	-0.853901	1.97137	2.47515	-2.43583	2.66227	-0.346302	0.669182	-0.098349	-0.469984	1.10237	1.07402	-0.35037	1.00105	0.80651	-0.701352	0.354803	-0.31792	-0.76515	0.612709	-0.23036	0.357911	0.348382	-0.374284	0.928665	-0.56739	0.0645656	-0.108143	-0.419553	-0.12393	0.343209	0.334071	0.476252	-0.173836	-0.112291	-0.374009	0.470195	0.304288	0.48794	0.575338	0.217441	-0.0576114	0.545005	0.171542	0.0278769	-0.128184	0.157779	-0.150289
428	1.3081	11.8935	-0.876805	1.62189	2.45433	-1.19487	2.68632	0.697755	0.351468	-0.449964	-0.301731	0.458842	0.794246	-0.583885	0.507837	0.279177	-0.190042	0.482142	-0.227804	-0.596017	0.850382	0.0577674	-0.00142575	0.294348	-0.124908	0.936476	-0.219306	-0.0954956	0.0299958	-0.369924	-0.157156	0.0181998	-0.0301182	0.332369	-0.12199	0.12679	-0.00882166	0.340355	0.131019	0.180733	0.0163759	0.0493166	0.141861	0.216797	0.199003	0.00221134	0.072363	0.124519	0.0335151
429	1.75828	10.2967	-0.64514	1.12038	2.54619	0.37271	2.40884	2.00044	-0.126184	-1.05489	-0.170542	-0.348172	0.403729	-0.653947	-0.167035	-0.0379409	0.382574	0.533971	-0.147057	-0.296908	0.896903	0.348797	-0.245393	0.616296	0.334045	0.684209	0.164295	-0.292491	0.337596	-0.345368	0.0976937	-0.0507602	-0.406405	0.120278	-0.0128409	0.345517	0.193911	0.124294	-0.23766	-0.0106804	-0.323836	-0.0763724	0.10579	0.0356231	0.209632	-0.115597	0.127471	0.265812	0.128617
430	2.35391	7.37144	-0.477184	0.865593	2.52969	1.79393	1.76165	2.96437	-0.452756	-1.73129	-0.306287	-0.862791	0.116605	-0.381989	-0.697033	0.0861111	0.605779	0.28487	-0.0410386	-0.0811959	0.552333	0.427193	-0.295435	0.677519	0.644806	0.420611	0.362758	-0.117972	0.349818	-0.338372	0.441175	0.120348	-0.34194	-0.0490816	0.00564348	0.0159572	0.121546	0.173919	-0.17026	0.0219547	0.0102639	0.0586739	0.112383	0.142102	0.076318	-0.115044	0.0745598	0.0578761	0.286142
431	2.85559	3.32453	-0.291545	1.75242	1.82452	2.37328	0.534983	2.63298	-0.550361	-2.03518	-0.835036	-0.716636	0.00277284	0.153358	-0.857019	0.311674	0.495553	0.234317	0.164956	-0.0114613	0.102646	0.451289	-0.259536	0.44304	0.391389	0.496578	0.0936348	0.108818	0.136918	-0.298044	0.298989	0.265232	-0.269764	-0.387939	-0.0352963	-0.271551	-0.264947	0.18561	-0.327564	0.114326	0.183738	-0.13049	0.0206132	0.0238424	0.161701	-0.152254	0.0582471	-0.0620076	0.151793
432	2.87994	3.23793	-0.28776	1.65945	1.61587	2.49958	0.4237	2.70962	-0.061097	-1.86386	-0.693436	-0.710621	-0.219494	0.258682	-0.714902	0.388379	0.480306	0.347768	0.262432	-0.0885642	0.0796698	0.480817	-0.108961	0.405756	0.383973	0.468622	0.0899581	0.120581	0.067157	-0.248093	0.210909	0.205104	-0.2643	-0.368693	-0.0551734	-0.20934	-0.209187	0.068612	-0.267876	-0.0409038	0.0709238	-0.0584177	-0.00369678	0.00350875	0.139139	-0.147235	0.0436981	-0.0428164	0.0222329
433	3.36591	-0.864896	-0.203092	3.24367	0.371723	2.01722	-1.01515	1.5139	-0.16868	-1.65431	-1.40742	-0.153891	-0.237798	0.731305	-0.373302	0.669793	0.270263	0.623985	0.561805	-0.139821	-0.0628562	0.261422	-0.125085	-0.194764	-0.192031	0.90661	-0.317433	0.522635	-0.243342	-0.130046	-0.244645	0.199957	-0.0581173	-0.476259	-0.000239598	-0.526111	-0.451874	0.0646318	-0.266027	0.109467	0.0915803	-0.0320714	-0.014061	-0.0988575	-0.00609898	-0.249551	-0.0911519	-0.141611	-0.0681139
434	4.36745	-3.67807	-0.330132	3.98557	0.216217	1.04759	-1.64416	0.300228	-0.0483407	-1.3404	-1.5633	0.458283	-0.481816	0.663602	0.151187	0.809587	0.33705	1.15742	0.657196	-0.0270279	-0.164232	0.140204	0.102035	-0.285271	-0.466215	0.856715	-0.504757	0.528844	-0.226868	0.14892	-0.183565	0.0309359	0.00877836	-0.431131	0.255749	-0.645759	-0.349099	0.133472	-0.248779	0.261225	-0.254722	0.133286	0.0343842	-0.140945	0.0160057	-0.0570331	0.026702	-0.102274	-0.0341265
435	5.17091	-4.64165	0.0190235	4.1057	0.62127	-0.196881	-1.53179	-0.760309	0.689993	-1.02538	-1.1149	0.588518	-0.401378	-0.172994	0.35939	0.267476	0.410519	1.71885	0.762107	0.0401177	-0.280765	-0.0510459	0.143297	-0.245988	-0.233806	0.384295	-0.0706206	0.387885	-0.0930968	0.524318	-0.243216	-0.112433	-0.129542	-0.111091	0.404226	-0.757926	-0.0587323	0.260581	-0.220626	0.443814	-0.224459	0.254693	0.264133	-0.233594	0.0835568	0.241292	-0.00181866	0.0568224	-0.0718814
436	5.4279	-4.58047	0.449892	4.22852	0.804293	-1.32969	-0.981464	-1.7247	1.38971	-0.977368	-0.691397	0.61159	-0.259638	-1.22576	0.107356	-0.502152	0.438376	1.56479	0.317777	0.308764	-0.262227	0.00831364	-0.213651	-0.0750834	0.366291	-0.28187	0.314219	-0.0404765	-0.0546784	0.815685	0.176172	-0.185511	-0.260334	0.157419	0.209328	-0.506301	0.141328	0.253962	0.186595	0.532611	0.0859668	0.242801	0.435374	-0.0404368	0.0496886	0.24913	-0.0283445	0.127545	-0.132119
437	5.43839	-3.74114	0.493544	4.01123	1.01597	-2.39641	0.0323394	-2.63927	1.90541	-1.09239	-0.480037	0.580574	-0.154042	-2.17761	-0.347842	-1.36469	0.391238	1.17942	-0.111721	0.630668	0.0249015	0.308934	-0.557417	0.296967	0.875203	-0.708794	0.385275	-0.647912	-0.0994446	0.728694	0.649916	-0.0330096	-0.314799	-0.0579253	-0.127732	-0.0815241	0.260532	0.154368	0.298902	0.412422	0.42295	-0.281699	0.387152	0.16818	-0.114751	-0.182843	-0.157722	0.0521251	-0.361695
438	1.20918	12.8397	-2.06043	0.51936	3.32958	-1.45079	2.122	-1.67996	1.42933	-0.5578	-0.369374	0.841772	1.3638	-0.61717	0.967744	0.67571	-0.59463	-0.0621637	-0.659767	-0.873081	-0.107417	0.227573	0.00234855	-0.47555	-0.721844	1.18677	-0.290062	0.505776	-0.408659	-0.214852	-0.327406	-0.0249884	0.281411	0.357375	-0.159186	-0.167657	-0.128648	0.217659	0.675914	0.340167	0.596131	-0.0572741	-0.238051	0.373125	0.448108	0.226965	-0.055967	-0.032957	0.144588
439	2.06066	12.3581	-2.24792	0.0193303	3.38151	-0.198022	2.24645	-0.489479	0.899047	-0.672932	0.0808477	0.224739	1.07751	-0.595351	0.567297	0.107035	0.110256	-0.0394385	-0.722211	-0.717162	0.284395	0.279192	-0.321239	-0.162352	-0.446535	1.07919	-0.0531657	0.370708	-0.28594	-0.104841	-0.188539	-0.224795	-0.0428364	0.289485	-0.244732	0.0800961	0.179829	0.284283	0.692199	0.10598	-0.0622327	-0.000347154	-0.0269433	0.152513	0.292914	0.236687	0.212667	-0.057701	0.146109
440	2.76969	10.6501	-2.20848	-0.677032	3.36758	1.70538	2.1238	0.930158	0.340961	-1.15659	0.393952	-0.707104	0.530695	-0.696251	-0.329646	-0.19754	0.838006	0.227141	-0.452501	-0.213904	0.726752	0.236814	-0.46485	0.338515	0.324893	0.586302	0.232094	0.138383	0.0826697	-0.0645671	0.27666	-0.0917633	-0.268022	0.116679	-0.056697	0.175875	0.301076	0.189076	0.310455	0.0603946	-0.306657	-0.0547623	-0.183486	0.0658378	0.0181347	0.172328	0.279879	0.201217	0.0593998
441	3.71716	7.77367	-2.28561	-0.965209	3.31299	3.34149	1.66808	1.81177	-0.0178639	-1.62346	0.408799	-1.44706	0.0943542	-0.710396	-1.12891	-0.153447	1.22533	0.652782	0.0691571	0.246448	0.709338	0.079836	-0.273585	0.585825	0.630689	-0.0470659	0.320467	0.0613692	0.25082	-0.00277365	0.543369	0.120531	-0.290015	-0.0574057	0.299871	-0.147174	0.0884162	0.213725	0.103478	0.246495	-0.158517	0.0344614	-0.418352	-0.202129	-0.0855872	-0.0157542	0.0702177	0.376239	0.284318
442	4.15045	3.55359	-2.44259	-0.103942	2.30374	3.86091	0.773892	1.67015	-0.46362	-1.58606	-0.279004	-1.28704	-0.0622441	0.0202343	-1.00313	0.261276	1.09108	0.305485	0.0658303	0.125513	0.378325	0.141618	-0.125211	0.343334	0.424236	0.0588665	0.152618	0.137078	0.128615	-0.0837405	0.549256	0.395579	-0.148572	-0.346235	0.313758	-0.437487	-0.215682	0.118625	0.0776809	0.303467	0.157133	-0.0492222	-0.395786	0.0324933	-0.222474	-0.00402827	0.0358479	0.0928814	0.228926
443	4.09839	3.44457	-2.49599	-0.206603	2.13107	4.00113	0.739585	1.70651	-0.0346803	-1.43401	-0.182258	-1.21145	-0.218581	0.0903433	-0.883262	0.271409	1.0501	0.363105	0.164372	0.0917915	0.315989	0.17484	-0.0235973	0.284256	0.459341	0.00414529	0.119747	0.0754018	0.0986799	-0.028247	0.488757	0.350361	-0.145638	-0.349801	0.329505	-0.370639	-0.132787	0.0233353	0.131203	0.192762	0.104961	-0.0775273	-0.35524	0.0261381	-0.248976	0.0135331	0.00427783	0.0900455	0.166962
444	4.48453	-0.932057	-2.67304	1.30153	0.596234	3.39472	-0.449379	0.809458	-0.49091	-1.16029	-1.22928	-0.664732	-0.428578	0.700511	-0.414231	0.656139	0.544848	0.465845	0.241041	-0.222769	0.252998	0.297143	0.147663	-0.303533	-0.198198	0.415977	-0.231107	0.217017	-0.051629	-0.0194805	0.0552993	0.245572	0.069836	-0.476872	0.382341	-0.611119	-0.146768	-0.00859929	-0.0193745	0.282806	0.252389	-0.0916408	-0.174809	-0.025996	-0.186901	-0.169116	-0.0814535	-0.0584212	0.180613
445	4.82382	-3.84862	-2.65447	2.5958	-0.336653	2.17388	-0.896091	-0.300733	-0.631441	-0.798353	-1.96107	-0.210316	-0.552259	0.724341	-0.158183	0.743732	0.150621	0.968414	0.502814	-0.472248	0.328811	0.282231	0.198427	-0.699489	-0.670559	0.621119	-0.306085	0.151725	-0.0399775	0.075185	-0.311816	0.156124	0.113235	-0.469238	0.535258	-0.827461	0.0276427	-0.210341	-0.293408	0.274502	0.14155	-0.133372	-0.101007	-0.15089	0.00945303	-0.270008	0.0596817	0.00861108	0.363067
446	5.31621	-4.71283	-2.18301	3.3735	-0.5697	0.642653	-0.763741	-1.04785	0.0849059	-0.663959	-1.86104	0.294721	-0.480262	0.0881302	-0.225522	0.28855	0.115558	1.50844	0.711195	-0.349458	0.326846	0.073686	0.0991437	-0.625981	-0.506692	0.431959	-0.0156695	-0.108214	0.0323871	0.509406	-0.486904	0.000618287	0.051788	-0.267831	0.49473	-0.729057	0.197442	-0.127852	-0.301849	0.303568	0.254948	0.262892	0.00107713	-0.15179	0.0832022	-0.00644274	0.144771	0.266381	0.19642
447	5.54391	-4.54061	-1.31702	4.00542	-0.402662	-1.05131	-0.279586	-1.55344	1.00417	-0.564819	-1.40755	0.506827	-0.571677	-0.841855	-0.597932	-0.280694	0.17494	1.58767	0.366831	0.047541	0.402151	0.0962256	-0.388669	-0.119527	0.183727	-0.0337821	0.255377	-0.455825	-0.00995417	1.05461	0.00254235	-0.186553	-0.0479487	-0.142653	0.0794371	-0.310704	-0.0158177	0.0838689	-0.070436	0.23409	0.321522	0.449149	0.143393	-0.0560423	0.0151761	0.16226	0.229337	0.405204	-0.247386
448	5.87393	-3.80444	-0.921999	4.14198	0.33679	-2.56883	0.509867	-2.08893	1.66977	-0.587217	-1.02691	0.317772	-0.598328	-1.6382	-0.801942	-1.08472	0.180488	1.18673	-0.209067	0.409838	0.303475	0.195012	-0.841872	0.34914	0.69237	-0.53463	0.341528	-0.680895	-0.0317785	0.996234	0.277051	-0.0118031	0.0142806	-0.126767	-0.324623	-0.0258821	0.0702358	0.159875	0.222144	0.150512	0.574069	0.0884384	0.198898	0.0607644	-0.0931286	0.101174	0.00654472	0.199102	-0.472907
449	1.05717	12.7329	-2.15784	0.361913	3.18316	-1.19732	2.29928	-1.93027	1.74882	-0.48783	-0.406435	0.785695	1.30213	-0.620029	0.926766	0.557979	-0.430624	-0.178239	-0.589528	-1.05493	-0.206619	0.334679	0.0692584	-0.75371	-0.68986	0.942039	-0.325069	0.421665	-0.475032	-0.271944	-0.448024	0.0247428	0.24618	0.314457	-0.0991437	-0.0671603	-0.064584	0.0533963	0.843235	0.323984	0.490083	-0.219961	-0.151972	0.497658	0.424291	0.142169	-0.103825	0.00737836	0.140266
450	1.92055	12.2557	-2.4129	-0.1287	3.19725	0.0977629	2.38404	-0.672024	1.29406	-0.632689	0.0432822	0.176552	0.975087	-0.585516	0.572563	0.0218909	0.241371	-0.126358	-0.657507	-0.907458	0.244632	0.391106	-0.211251	-0.437567	-0.457476	0.892366	-0.0616951	0.283673	-0.361618	-0.179395	-0.342806	-0.195883	-0.0650093	0.261715	-0.21077	0.192076	0.245914	0.100828	0.850598	0.0646109	-0.182149	-0.0880917	0.0201862	0.263759	0.255572	0.144815	0.187973	0.00199472	0.0856246
451	2.6598	10.5588	-2.36591	-0.814508	3.16631	1.98789	2.21998	0.784373	0.770999	-1.10142	0.384181	-0.772584	0.396414	-0.644769	-0.293795	-0.266034	0.942048	0.172979	-0.365795	-0.414784	0.691963	0.365191	-0.301606	0.0797226	0.325041	0.373889	0.208778	0.066549	-0.0387566	-0.111109	0.124268	-0.0790498	-0.287493	0.0900183	-0.0272515	0.283595	0.340866	-0.000941847	0.459879	-0.0168265	-0.465176	-0.102436	-0.167001	0.171209	-0.0258105	0.0893431	0.244817	0.266497	-0.0202338
452	3.59396	7.66834	-2.50222	-1.11399	3.08086	3.66954	1.73515	1.73043	0.493532	-1.55384	0.413001	-1.46097	-0.0758637	-0.654352	-1.05063	-0.193542	1.2909	0.624302	0.148218	0.0645587	0.692137	0.18246	-0.0823548	0.353899	0.618123	-0.233707	0.293952	-0.0125472	0.130601	-0.0452426	0.356378	0.107786	-0.321874	-0.0682207	0.305168	-0.00940515	0.165373	0.027425	0.273465	0.135582	-0.326554	0.0116226	-0.417687	-0.0971429	-0.142341	-0.125497	0.0307283	0.444286	0.163758
453	3.99327	3.42001	-2.71175	-0.285277	2.02521	4.2618	0.86215	1.5901	0.153868	-1.49997	-0.288519	-1.25769	-0.256204	0.068534	-0.906906	0.216277	1.14913	0.27649	0.155529	-0.0591599	0.353084	0.25014	0.0719367	0.0790901	0.397462	-0.109572	0.126569	0.0298051	0.0200112	-0.162822	0.351966	0.382634	-0.170828	-0.352773	0.327111	-0.261257	-0.0912308	-0.114683	0.272925	0.180684	-0.021238	-0.0646607	-0.378565	0.132565	-0.280883	-0.11756	-0.00254803	0.171832	0.085361
454	3.90679	3.28363	-2.74996	-0.404225	1.86849	4.3892	0.854168	1.62309	0.580559	-1.29425	-0.190661	-1.10912	-0.390416	0.113564	-0.776222	0.19434	1.09297	0.324449	0.243971	-0.0420379	0.250098	0.261574	0.147324	0.0181044	0.461801	-0.169242	0.0800816	-0.0787926	0.0390637	-0.0801434	0.304684	0.338826	-0.160813	-0.360266	0.35705	-0.206746	-0.00274235	-0.183973	0.31033	0.0781871	-0.0142126	-0.138292	-0.303569	0.106848	-0.284455	-0.0772769	-0.0391698	0.130746	0.0620301
455	4.30214	-1.07351	-2.85317	1.1224	0.394847	3.71482	-0.312875	0.662698	-0.00142935	-1.02827	-1.24198	-0.620876	-0.542412	0.710957	-0.362726	0.555645	0.638781	0.391902	0.320638	-0.372543	0.172548	0.377311	0.276612	-0.575028	-0.168376	0.177721	-0.272159	0.0967859	-0.114149	-0.0523576	-0.0827479	0.266586	0.0349702	-0.506423	0.435063	-0.473598	-0.0534919	-0.19229	0.160926	0.213071	0.121978	-0.224937	-0.114592	0.077651	-0.244816	-0.231349	-0.158632	-0.0210393	0.130108
456	4.63208	-3.9657	-2.9604	2.43907	-0.549277	2.5318	-0.746952	-0.431997	-0.159892	-0.770496	-2.02273	-0.175296	-0.653947	0.757295	-0.108627	0.630127	0.214708	0.876024	0.596953	-0.647289	0.28791	0.431996	0.341727	-0.996236	-0.653764	0.425018	-0.357728	-0.0216906	-0.111837	-0.0154321	-0.449755	0.188704	0.102406	-0.519312	0.576934	-0.685187	0.137709	-0.411629	-0.109545	0.235781	0.0398513	-0.235879	-0.0432271	-0.037539	-0.0367436	-0.38198	0.0240934	0.0760244	0.308861
457	5.09804	-4.80157	-2.61759	3.20503	-0.814862	1.10463	-0.540593	-1.20807	0.535194	-0.730724	-2.0349	0.328246	-0.580023	0.12205	-0.203168	0.154238	0.149371	1.39697	0.805367	-0.555728	0.300505	0.27253	0.283254	-0.978629	-0.508498	0.255225	-0.0962332	-0.311567	-0.0845745	0.316546	-0.638129	0.0446084	0.0668108	-0.314211	0.548256	-0.538641	0.323654	-0.348435	-0.0812241	0.247006	0.140252	0.209655	0.0419984	0.00173533	0.0527283	-0.172841	0.138156	0.368631	0.149008
458	5.3003	-4.60398	-1.85132	3.85356	-0.644883	-0.517283	0.0195465	-1.72804	1.37158	-0.760938	-1.71098	0.567169	-0.635848	-0.859127	-0.614471	-0.43256	0.19141	1.44553	0.415305	-0.126773	0.42518	0.302776	-0.244806	-0.498709	0.115053	-0.0847551	0.205003	-0.70419	-0.0974525	0.7456	-0.147136	-0.119799	0.0238187	-0.16464	0.147321	-0.107626	0.1336	-0.137504	0.105145	0.2087	0.271261	0.467097	0.172113	0.103611	0.022168	-0.0113149	0.288455	0.536474	-0.270707
459	5.72432	-3.85402	-1.30529	4.03106	0.136597	-2.17839	0.674808	-2.1349	1.99987	-0.702802	-1.2314	0.411439	-0.681198	-1.6674	-0.767729	-1.13173	0.169261	1.12811	-0.191579	0.308539	0.359799	0.301569	-0.751865	0.104761	0.600558	-0.468125	0.34675	-0.860063	-0.0465032	0.762254	0.186775	0.0266092	0.0891923	-0.130887	-0.298862	0.145053	0.19892	-0.0143468	0.337387	0.137842	0.511869	0.186421	0.205225	0.116984	-0.0905514	-0.00439707	0.0594726	0.299712	-0.52803
460	5.77275	-3.67615	-1.39193	3.84548	1.36698	-3.57897	1.46376	-2.42177	2.00889	-0.865382	-0.612869	0.211629	-0.559914	-1.67537	-1.07497	-1.73416	-0.0643141	0.623783	-0.569847	0.523502	0.0871358	0.415574	-0.866814	0.448359	0.633056	-0.802728	0.343421	-0.595144	0.111266	0.331667	0.200631	0.359064	0.255631	0.0496028	-0.263602	0.192679	0.137517	0.0241969	0.494594	0.0439451	0.611936	-0.354492	0.58586	-0.00185791	-0.109321	-0.246774	-0.181561	0.0941366	-0.0971296
461	0.222865	12.6387	-2.57045	-1.07642	3.24831	-0.84577	1.19253	-2.77626	2.28348	-0.511192	-0.488002	0.709015	1.17852	-0.373228	0.461094	0.0731227	-0.468801	-0.41062	-0.427501	-0.882737	-0.515821	0.434766	-0.233943	-0.718251	-0.877239	0.589309	-0.296958	0.853715	-0.773558	0.11223	-0.330483	-0.263201	0.266678	-0.0611942	-0.0153397	-0.165856	0.169834	-0.0887055	0.364146	0.125443	0.433056	-0.849277	-0.0151207	0.027601	0.426661	0.174015	-0.188261	0.102227	0.0506359
462	1.19329	11.8189	-2.98824	-1.55338	3.19511	0.730886	1.14873	-1.7129	2.07762	-0.632102	0.065764	-0.0733914	0.91677	-0.260226	0.148202	-0.348953	0.0222552	-0.256456	-0.431125	-0.564399	-0.0923348	0.184351	-0.335858	-0.289417	-0.564266	0.535179	-0.131392	0.734361	-0.749601	0.109434	-0.281792	-0.258994	-0.0138718	-0.0922973	-0.212565	-0.0457728	0.227712	0.183479	0.427061	-0.0328649	-0.141606	-0.398772	-0.0285783	-0.167048	0.477598	0.0692756	0.227658	0.0974237	-0.0694137
463	2.34103	9.99132	-3.30305	-2.2896	3.02573	2.79356	0.934092	-0.378321	1.78154	-0.864022	0.611017	-1.07086	0.575056	-0.299277	-0.481242	-0.682405	0.59505	0.00991508	-0.155857	-0.151463	0.278101	0.0337784	-0.288848	0.0454368	0.0632715	-0.117608	-0.0798308	0.573773	-0.47138	0.0987401	0.114071	-0.100388	-0.168475	-0.220789	-0.0885079	0.0520387	0.245239	0.279408	0.379833	-0.125639	-0.357149	-0.0638791	-0.285454	-0.214975	0.22478	0.00116377	0.245147	0.164883	-0.0290668
464	3.33286	6.9005	-3.62889	-2.61618	2.66172	4.43646	0.524946	0.670197	1.45024	-1.02638	0.805876	-1.66655	0.106575	-0.334024	-0.950001	-0.542869	0.855071	0.143174	0.0424275	0.0949052	0.293532	-0.0850933	-0.0719096	0.281954	0.4253	-0.74025	-0.118328	0.305183	-0.166043	0.0402087	0.45055	0.171956	-0.0700582	-0.228934	0.0200147	-0.168543	0.108124	0.367528	0.383938	0.0152464	-0.225755	0.0798374	-0.455153	-0.211248	-0.136903	0.0329732	0.206422	0.26617	-0.0357553
465	3.98426	2.70281	-3.98463	-1.91359	1.63176	4.70408	-0.144066	0.874916	0.551087	-0.677003	0.196406	-1.59082	-0.17678	0.197278	-0.71141	-0.0398485	0.762628	0.135035	0.175855	-0.10684	0.233342	-0.0578941	0.271579	0.0775126	0.184461	-0.717192	-0.2673	0.0955281	0.0128524	-0.0284697	0.497128	0.390449	0.0811856	-0.337759	0.183757	-0.294258	-0.15128	0.0641692	0.361495	-0.0744892	-0.241834	0.110083	-0.264096	0.0657403	-0.268411	-0.0677672	0.00717183	0.183455	0.117684
466	3.91851	2.59067	-3.99826	-1.99243	1.53824	4.76786	-0.177762	0.965456	0.860464	-0.491899	0.278316	-1.39846	-0.264408	0.196656	-0.585947	-0.0334425	0.688117	0.185684	0.204773	-0.0298784	0.159121	-0.119057	0.283141	0.0882489	0.217835	-0.714596	-0.280739	0.0206435	0.0832097	0.0399878	0.487087	0.361115	0.0868117	-0.338496	0.197507	-0.250159	-0.0746556	0.0336066	0.354015	-0.12099	-0.232169	0.0582396	-0.193599	0.0236143	-0.254976	-0.0134384	-0.0288056	0.149992	0.103621
467	4.58638	-1.52841	-4.23532	-0.527628	0.433857	4.14637	-0.55231	0.343113	0.302146	-0.0167683	-0.671549	-1.18636	-0.542079	0.766966	-0.043625	0.555527	0.189504	0.0150101	0.242429	-0.566972	0.174217	0.0482907	0.510602	-0.275826	0.0584521	-0.277395	-0.221871	0.0718022	-0.0339406	0.0516583	0.176856	0.413745	0.21727	-0.365707	0.25893	-0.469264	0.0286911	-0.0429519	0.0906051	-0.00461912	-0.0460226	-0.0281193	-0.194503	0.230348	0.0202703	-0.0621379	-0.161021	-0.163348	0.0342539
468	5.01825	-4.3011	-4.3106	0.838824	-0.585945	3.00003	-0.566622	-0.452682	0.293034	0.345777	-1.59247	-0.88247	-0.685846	0.88484	0.259652	0.614845	-0.293134	0.196306	0.376935	-0.916754	0.370762	0.160645	0.471184	-0.637602	-0.157581	-0.0911589	-0.126087	-0.107321	-0.180614	0.116108	-0.103813	0.254823	0.230524	-0.421759	0.315096	-0.606627	0.326166	-0.109775	-0.140595	-0.0397655	0.0961217	-0.126322	-0.179976	0.206505	0.128148	-0.101655	-0.0446774	-0.152221	0.0372748
469	5.33569	-5.28486	-3.90834	2.02802	-0.916531	1.47808	-0.115607	-1.07656	0.917724	0.388759	-1.91344	-0.351436	-0.786509	0.396839	0.0324377	0.294424	-0.469822	0.546952	0.506736	-0.953056	0.428234	0.21777	0.247798	-0.673736	-0.113565	0.0334315	-0.0388501	-0.415535	-0.141841	0.399874	-0.331099	0.107861	0.116386	-0.404996	0.212632	-0.389402	0.42618	-0.111673	-0.249521	-0.174384	0.099198	0.141695	-0.27348	0.218761	0.302099	-0.0277978	0.139561	0.0589954	-0.0896836
470	5.5043	-5.17013	-3.18069	2.91975	-0.961073	-0.4401	0.440284	-1.53597	1.64898	0.278286	-1.89262	0.170176	-0.928817	-0.337836	-0.545724	-0.185781	-0.37466	0.665503	0.273049	-0.656463	0.639085	0.368949	-0.399779	-0.56751	0.0700891	-0.204423	0.0407096	-0.626768	-0.120447	0.67122	-0.219745	-0.169612	0.114772	-0.300334	-0.0831169	-0.0217281	0.1818	-0.0717205	0.0358165	-0.271126	0.23224	0.178306	0.014248	0.107237	-0.125415	0.0707302	0.258133	0.376333	-0.22851
471	5.60389	-4.70392	-2.55349	3.31525	-0.289969	-2.28405	1.22014	-1.72075	2.10727	0.219702	-1.3242	0.132489	-0.980315	-0.770021	-0.972681	-0.854229	-0.306623	0.512827	-0.136397	-0.184634	0.54577	0.300377	-0.886377	-0.116725	0.326102	-0.495682	0.225438	-0.552147	-0.0401111	0.62983	-0.156173	0.0132588	0.235559	-0.148079	-0.386136	0.0976973	-0.0566024	0.0797295	0.262732	-0.240232	0.377331	0.101912	0.268898	-0.0767457	-0.278196	0.104135	0.0419204	0.384264	-0.167322
472	5.45376	-4.17317	-2.28814	2.97245	0.688303	-3.97722	2.24692	-1.72669	1.92731	-0.19849	-0.551005	-0.00478936	-0.737552	-0.689526	-1.37514	-1.46194	-0.184867	-0.00204865	-0.725412	0.256304	0.329651	0.435064	-1.06089	0.435386	0.465367	-0.655952	0.256186	-0.42542	0.243389	0.237537	-0.0157652	0.29947	0.232179	-0.0180338	-0.368709	0.0320953	-0.412371	0.0708492	0.555645	-0.157673	0.456175	-0.350735	0.669727	-0.033341	-0.344165	-0.0256253	-0.155525	0.181159	0.280784
473	-0.533959	10.7985	-3.17821	-2.77389	1.79654	0.950889	-0.459021	-2.5486	2.5365	-0.160768	-0.159728	0.0842642	0.8978	0.532303	-0.293113	-0.911835	-0.246938	-0.170921	0.0476558	-0.0802596	0.0313047	0.107433	-0.468841	-0.0344847	-0.765518	0.0932874	-0.565481	0.824065	-0.985638	0.331915	-0.0435028	-0.376221	0.226054	-0.541221	-0.130215	0.00433028	0.220788	0.0243095	-0.213417	-0.176995	-0.176682	-0.778942	0.302672	-0.490882	0.222708	-0.0172196	0.0975443	0.201961	-0.0537684
474	0.667411	8.79068	-3.71366	-3.42342	1.85948	2.8538	-0.550373	-1.48069	2.36678	-0.29271	0.558433	-0.952674	0.59789	0.2894	-0.615611	-1.15875	0.207468	0.145406	0.206114	0.239956	0.0565541	-0.142458	-0.355002	0.423789	-0.138893	-0.568479	-0.52171	0.604044	-0.682544	0.285726	0.317828	-0.0998622	0.161935	-0.626215	-0.175013	-0.00621529	0.173526	0.471938	-0.247378	-0.268143	-0.302069	-0.453204	-0.019273	-0.547412	0.13753	0.0202073	0.138197	0.35066	-0.0720662
475	5.21649	8.04564	-3.16167	-5.26054	7.6049	4.6892	-0.804286	1.79345	5.38406	-3.3732	0.821572	-2.86556	0.324464	-5.42073	-1.58564	-1.83373	-0.0964351	2.20525	2.41598	0.563554	-0.287723	-0.522859	0.836734	-1.8078	1.01846	-3.99746	-5.77666	1.51833	4.88512	-1.74536	-0.178657	-5.42572	2.93623	1.64243	-1.01088	-0.299533	-0.843398	-1.45453	-1.04376	0.694754	0.585665	0.0262138	-0.250283	0.635993	0.127018	-0.037892	0.591555	-0.332433	-0.281473
476	3.06172	1.7957	-4.6872	-2.91772	0.785314	4.66438	-0.934753	0.167245	1.00088	0.0686524	0.603809	-1.75471	0.0317986	0.458293	-0.190352	-0.216278	0.158131	-0.0336004	0.310179	0.0520318	-0.144332	-0.363974	0.23633	0.35692	0.488149	-0.84296	-0.292349	0.207708	-0.167464	0.109773	0.691221	0.443107	0.329707	-0.22345	-0.0606583	-0.218358	-0.108189	0.589771	0.327794	-0.0671862	-0.0536374	0.281045	-0.268272	0.0144448	0.062298	0.150299	0.0243435	-0.133697	-0.0938022
477	3.00276	1.72376	-4.71574	-2.96466	0.742051	4.7311	-0.951425	0.236855	1.17575	0.176937	0.630057	-1.62335	-0.0273983	0.390808	-0.114985	-0.187934	0.15719	-0.0233528	0.244585	0.105816	-0.135807	-0.454834	0.241312	0.338786	0.448268	-0.83789	-0.239247	0.182079	-0.117181	0.124438	0.614189	0.42374	0.310508	-0.227903	-0.0888186	-0.182816	-0.0852104	0.54455	0.321565	-0.0621447	-0.0636346	0.287034	-0.262599	0.0120732	0.0659677	0.152269	0.00709807	-0.121954	-0.115866
478	3.94881	-2.17891	-5.06659	-1.7225	-0.18449	4.00435	-1.03227	0.0203001	0.561316	0.861793	-0.391715	-1.48265	-0.34427	0.890059	0.362955	0.367496	-0.410095	-0.256118	0.282899	-0.597717	0.221334	-0.20448	0.443192	-0.0228612	0.276631	-0.4524	-0.121001	0.147081	-0.192561	0.0446266	0.328874	0.448029	0.385304	-0.203084	-0.0500362	-0.2887	0.126541	0.502683	0.0838252	-0.0782304	0.000477945	0.137839	-0.135494	0.141499	0.127301	0.0264432	-0.102406	-0.283458	-0.106077
479	4.53023	-4.97423	-5.13866	-0.310943	-0.600115	2.8495	-0.704311	-0.393159	0.693193	1.49364	-1.28756	-1.3347	-0.432789	1.07389	0.616391	0.561376	-1.13111	-0.301081	0.424914	-1.02306	0.45105	-0.0151651	0.246444	-0.498315	0.192699	-0.213136	0.065499	0.202234	-0.195879	-0.0433788	0.0547415	0.278075	0.356301	-0.117135	0.139006	-0.372818	0.357323	0.440404	-0.151215	-0.26459	0.0685707	0.0186166	-0.0803603	0.133006	0.24457	-0.0337291	-0.150291	-0.255392	0.0178545
480	5.17454	-5.94467	-4.72886	0.707342	-0.740036	1.32686	0.0479173	-0.6943	1.33298	1.38487	-1.70047	-0.67095	-0.525703	0.643569	0.325384	0.398832	-1.15158	-0.00390477	0.636268	-1.22703	0.648418	0.0712589	0.129344	-0.617581	0.171353	-0.265807	0.037314	-0.0655638	-0.0946005	0.200922	-0.268237	0.0156606	0.212904	-0.0829936	0.0208521	-0.282805	0.500652	0.343672	-0.394303	-0.422064	0.0443737	0.0118338	-0.113673	0.193453	0.353928	0.0865893	-0.204995	0.0403484	-0.205362
481	5.29088	-5.97235	-4.12449	1.48599	-0.96953	-0.518036	0.908481	-0.87485	1.91766	1.06418	-1.56964	-0.264769	-0.811593	0.345635	-0.215845	0.0793202	-0.922604	-0.101817	0.318621	-0.765283	0.627513	0.185957	-0.423714	-0.453734	0.20892	-0.160998	0.0183305	-0.3205	-0.0681761	0.399997	-0.150957	-0.211544	0.182064	-0.0831196	-0.242139	-0.0198771	0.104107	0.19575	0.0749133	-0.489389	0.0635104	0.0705563	0.0170191	0.0478676	0.0241048	0.151361	0.0443362	0.074416	-0.198905
482	4.96031	-5.52801	-3.26114	1.74154	-0.774163	-2.80284	1.93291	-0.657975	2.1377	0.634994	-0.921387	-0.225603	-0.752896	0.230759	-0.855229	-0.657966	-0.565158	0.00793761	-0.05725	-0.143806	0.653436	0.158263	-0.784577	-0.273361	0.0905667	-0.231097	-0.0446104	-0.247455	0.254485	0.403587	-0.436908	-0.085478	0.241679	-0.0756419	-0.275849	-0.0207099	-0.20645	0.11553	0.237126	-0.40842	0.13306	-0.01119	0.295817	-0.077362	-0.359166	0.122934	-0.172859	0.258309	0.152656
483	4.51702	-4.38501	-2.8087	1.66548	-0.123385	-4.75318	3.22798	-0.806769	1.89439	0.017554	-0.138794	-0.351407	-0.480287	0.325722	-1.5638	-1.42021	-0.214886	-0.0826455	-0.519642	0.369693	0.508378	0.328306	-1.01644	0.276773	0.118825	-0.204393	-0.0665649	-0.13007	0.564159	0.0735697	-0.622288	0.19225	0.0812704	-0.171154	-0.093549	-0.130809	-0.572898	-0.00284621	0.199745	-0.23348	0.257299	-0.299391	0.544621	0.0536275	-0.247978	0.0285154	-0.494664	0.248805	0.626196
484	-3.43531	9.08593	-2.75318	-3.38493	0.0057516	0.474912	-1.85861	-2.58753	2.40069	0.112959	-0.534719	0.617101	0.672493	1.87639	-0.563121	-1.22649	-0.31374	-0.279457	0.540689	0.283788	0.354861	0.0430907	-0.489122	0.203172	-0.606131	0.230241	-0.654811	0.801437	-1.18204	0.274664	0.276398	-0.22772	0.707757	-0.536134	-0.0981267	0.208564	0.220553	-0.0987702	-0.453251	-0.0623662	-0.026571	-0.53163	0.523795	-0.37601	-0.17872	0.105375	0.10721	-0.0793419	0.157915
485	-2.11706	7.032	-3.44416	-3.75882	-0.20139	1.90922	-2.2819	-1.75909	1.96364	0.315731	0.0314893	-0.155366	0.629481	1.42256	-0.674954	-1.50493	-0.142386	0.411931	0.697734	0.596795	0.32232	-0.141176	-0.474346	0.345544	-0.471837	-0.255961	-0.684223	0.670261	-0.695858	0.29706	0.393727	-0.0410485	0.589688	-0.428024	-0.0998763	0.452378	0.172735	0.382083	-0.223854	-0.0923568	-0.230682	-0.122994	0.377938	-0.418804	-0.0330244	-0.0570928	-0.0128926	0.0609397	0.296138
486	-0.537963	4.48759	-4.11161	-4.02092	-0.460811	3.19855	-1.86125	-0.772417	1.52604	0.245715	0.712439	-0.790783	0.47328	0.826504	-0.325356	-1.03012	0.168931	0.404555	0.511125	0.532537	-0.140905	-0.256942	-0.138125	0.770592	0.430261	-0.516103	-0.369553	0.161405	-0.348336	0.244442	0.766466	0.310349	0.440591	-0.274184	-0.245426	0.128527	-0.147147	0.586396	0.0533321	-0.077769	-0.171924	0.142877	-0.0874595	-0.124586	0.202747	0.158357	0.11779	-0.0430706	-0.042067
487	0.885388	0.917238	-4.77168	-3.34629	-0.948211	3.41528	-1.71914	-0.312719	0.786433	0.672871	0.524653	-1.05809	0.275271	0.635237	-0.031021	-0.448514	-0.119052	0.416439	0.643133	0.091381	-0.147951	-0.277243	0.110327	0.520344	0.509241	-0.491472	-0.264698	0.0708967	-0.127093	0.198762	0.559959	0.508462	0.444306	-0.0308356	-0.0911648	-0.00651913	0.0596264	0.719166	0.101018	-0.0116089	0.0204079	0.181015	-0.153147	0.0860215	0.142127	0.162245	-0.131819	-0.172773	-0.0282483
488	0.859626	0.86312	-4.80704	-3.38066	-1.00849	3.4782	-1.76311	-0.239273	0.976368	0.748902	0.564482	-0.984625	0.190507	0.603139	0.0480422	-0.400257	-0.124075	0.45231	0.607693	0.108582	-0.113812	-0.326511	0.139587	0.497404	0.466939	-0.467908	-0.209064	0.0622162	-0.096139	0.211334	0.488834	0.486478	0.423991	-0.0288537	-0.126157	0.0148694	0.0828108	0.665099	0.112592	-0.0204763	-0.00467931	0.20869	-0.160069	0.0717128	0.124225	0.162203	-0.133502	-0.159376	-0.0782213
489	2.5388	-2.78738	-5.3653	-2.32041	-1.02841	2.99597	-1.44801	0.0508567	0.660713	1.44276	-0.237009	-1.07923	-0.0952722	0.683722	0.509136	0.218286	-0.832103	0.317193	0.751346	-0.52942	0.103346	-0.146602	0.183692	-0.125937	0.357394	-0.269747	-0.0880828	0.207631	0.0725625	0.104018	0.172923	0.279182	0.244185	0.319324	0.0557353	-0.0450011	0.292454	0.582364	-0.0589748	-0.187004	-0.11533	-0.0482044	0.0782144	-0.0193156	0.256946	-0.0944629	-0.209925	-0.0576122	-0.0119442
490	3.75723	-5.32038	-5.49004	-1.47604	-1.12909	2.20114	-0.773784	-0.03572	0.803907	2.01103	-1.02843	-0.954524	-0.125457	0.970415	0.720658	0.647401	-1.40009	-0.326614	0.729603	-1.11971	0.418464	-0.0178594	0.0304676	-0.44391	0.423732	-0.17294	0.11896	0.299401	-0.108709	0.0399921	0.100257	0.055791	0.290258	0.329348	-0.136142	-0.166595	0.371305	0.669537	-0.0468174	-0.306981	0.16637	-0.113094	0.249892	-0.00778614	0.200059	-0.0539133	-0.235543	-0.253384	-0.0207481
491	4.41721	-6.42978	-5.19697	-0.70198	-0.851081	0.922289	0.329815	0.128853	1.37133	1.79321	-1.1485	-0.713315	-0.164561	0.870781	0.538497	0.617893	-1.35483	-0.369451	0.682464	-1.05599	0.245872	0.130673	-0.150306	-0.505913	0.364203	-0.00829281	0.211792	0.045131	0.0747023	0.0867843	0.00664586	-0.0656572	0.195507	0.392327	-0.12396	-0.056217	0.228321	0.379029	-0.0539276	-0.501441	-0.0303409	-0.101567	0.0246363	0.0729049	0.30265	0.143896	-0.241713	-0.0937596	-0.00984419
492	4.51987	-6.54701	-4.46214	-0.702071	-1.03663	-1.04347	1.60559	0.485782	1.97834	1.16021	-0.741252	-0.549613	-0.376862	0.919995	0.151833	0.348645	-1.03435	-0.45887	0.304726	-0.375095	0.365485	0.118205	-0.400727	-0.345631	0.192206	0.166685	0.0755269	-0.0625171	0.192054	0.210493	0.0130899	-0.223553	0.213002	0.0662399	-0.302838	-0.173654	0.0651264	0.25279	0.236276	-0.353356	0.0858302	-0.057837	0.0506226	0.0576149	-0.0621758	0.217675	-0.136359	-0.0720395	-0.0782033
493	3.80322	-5.93008	-3.54907	-0.34771	-1.17222	-3.38394	2.86317	0.745023	2.03967	0.449524	0.0387297	-0.535624	-0.307583	1.09553	-0.70365	-0.480088	-0.523574	-0.15885	0.0783979	0.250202	0.537307	0.118879	-0.595631	-0.289746	-0.0142732	0.18805	-0.0362639	0.0207758	0.555914	0.130363	-0.589998	0.00564017	0.18529	-0.0533733	-0.0204375	-0.169164	-0.09966	0.0891516	0.0211476	-0.28092	0.004989	-0.0233251	0.099875	0.114862	-0.240198	0.332051	-0.417181	0.16624	0.141159
494	2.95914	-4.4388	-2.79366	-0.396902	-1.01805	-5.44087	4.38188	0.679787	1.56407	-0.644197	0.815353	-0.840306	0.0132239	1.33081	-1.57814	-1.45056	0.23972	-0.0606229	-0.382842	0.828839	0.620463	0.279684	-0.753297	0.151189	-0.0723661	0.271181	-0.207187	-0.0269216	0.725052	-0.0602887	-1.0239	0.391397	0.153569	-0.518664	0.254437	-0.267097	-0.167946	0.0908939	-0.259678	-0.0930371	0.187269	-0.195145	0.143312	0.572116	-0.216545	0.417083	-0.810561	0.111614	0.37245
495	-6.83813	7.0803	-1.71139	-3.15939	-1.89456	-1.2251	-2.60776	-1.99125	1.59217	-0.0308597	-1.22654	1.79441	0.258144	2.72027	-0.986491	-1.42829	0.0366847	0.168885	1.13032	0.246242	0.98254	0.232001	-0.377022	-0.0103977	-0.574815	0.181894	-0.383154	0.604888	-0.926446	-0.0583157	0.220216	-0.146132	0.748995	0.0808814	0.445182	0.356326	0.302736	-0.456004	-0.551169	0.103817	-0.0312269	0.0580231	0.605171	-0.104076	-0.561643	0.0503509	0.267412	-0.0731763	0.443553
496	-5.52644	5.60889	-2.51271	-3.72508	-2.28742	0.28705	-2.81098	-1.35952	1.33022	0.222017	-0.568775	1.05979	0.314816	2.07555	-0.666673	-1.4235	0.131726	0.550062	0.88245	0.463841	0.600758	0.18768	-0.422982	0.544443	-0.137702	0.230103	-0.163578	0.336642	-0.717121	0.00456554	0.396572	0.214156	0.647853	-0.118433	-0.027756	0.406226	0.0271662	-0.127844	-0.449832	0.0686909	-0.0949195	0.00570203	0.125829	-0.00216545	-0.165502	0.0719089	0.1566	-0.20465	0.0963472
497	-3.89967	3.09552	-3.46418	-3.62329	-2.69944	1.01272	-2.7454	-0.619074	0.803519	0.672006	-0.0222488	0.547402	0.510858	1.07216	-0.353889	-1.1977	-0.0353432	1.07158	0.812309	0.275677	0.162589	0.165008	-0.443491	0.456354	0.226687	0.0638791	-0.0334073	0.235972	-0.121438	-0.0432863	0.336089	0.429616	0.412083	0.038323	-0.131017	0.206363	-0.0146705	0.151968	-0.0830692	0.0688859	0.0950429	0.0355775	-0.0924587	0.0231674	-0.0112307	0.0974126	-0.122724	-0.144764	0.130443
498	-1.76789	-0.145579	-4.38654	-3.41368	-2.27508	1.60255	-2.30339	0.122539	0.404273	0.904483	0.233131	0.0250603	0.471892	0.405173	0.0669599	-0.460667	-0.266054	1.08078	0.854481	-0.0578895	-0.292375	0.201841	-0.245176	0.34636	0.59588	0.0663435	0.111905	0.058644	0.279771	-0.000916768	0.423314	0.630338	0.370482	0.400179	-0.0345455	0.186748	0.0941903	0.300999	0.0785083	0.0532033	0.0938003	-0.0705209	-0.26989	0.203624	-0.00620971	0.177049	-0.149668	-0.133192	0.0184883
499	-1.79375	-0.210883	-4.42296	-3.47121	-2.37796	1.69597	-2.34608	0.187714	0.666034	1.00758	0.287051	0.087373	0.357419	0.417861	0.154796	-0.424286	-0.292848	1.13073	0.864728	-0.0534336	-0.291247	0.177377	-0.171347	0.33005	0.581108	0.0746251	0.120979	0.0449171	0.278407	0.0321739	0.347191	0.586746	0.360709	0.419412	-0.0466406	0.22107	0.12593	0.264063	0.0821262	-0.0274468	0.0691402	-0.0523512	-0.284377	0.195012	-0.011182	0.178339	-0.15792	-0.125083	-0.0512115
500	0.771419	-3.20104	-5.21247	-3.05453	-1.70809	1.94043	-1.40935	0.418918	0.783555	1.28727	0.0297259	-0.344477	0.223136	0.160554	0.456621	0.420881	-0.815262	0.693455	1.05143	-0.522118	-0.419754	0.291669	0.00417948	0.121332	0.807733	0.107661	0.289526	0.0932105	0.221678	0.0578308	0.347906	0.435424	0.180809	0.636515	-0.0788398	0.104854	0.27036	0.426969	-0.0780419	-0.0150386	0.0472814	-0.310213	-0.163383	0.0300571	0.291349	0.0423669	-0.142506	0.0214131	-0.153825
501	2.4209	-5.36576	-5.41471	-2.70199	-1.51693	1.43766	-0.436104	0.892681	0.913007	1.65499	-0.307877	-0.274344	0.235174	0.454274	0.654081	0.909251	-1.14709	-0.102069	0.847476	-0.819511	-0.221188	0.308583	-0.17495	-0.110775	0.723428	0.242809	0.333044	-0.021074	0.171616	0.17355	0.470537	0.000390301	-0.0497246	0.705789	-0.249123	0.0854071	0.188602	0.306957	0.107001	-0.210237	0.0283499	-0.380908	0.051365	-0.0357599	0.149552	-0.0179474	0.0352917	0.124443	-0.0735356
502	3.07622	-6.47898	-5.09791	-2.40094	-1.27056	-0.180267	0.863744	1.30185	1.39806	1.27594	-0.259369	-0.226164	0.324939	0.82667	0.347695	0.777148	-1.04866	-0.225792	0.808492	-0.570495	-0.153564	0.253232	-0.155185	-0.508434	0.336426	0.443701	0.218439	0.0674695	0.386743	0.169881	0.0189455	-0.122522	-0.0413255	0.67752	-0.0887234	0.145592	0.220756	0.111637	0.163493	-0.369357	-0.182161	-0.221777	0.0227607	0.104426	0.119391	0.0756811	0.0114304	0.0867269	-0.0966283
503	3.31062	-6.6499	-4.35137	-2.56662	-1.54094	-1.77249	2.23662	1.59965	1.80788	0.656178	0.275909	-0.379904	0.15799	1.16544	-0.024589	0.481553	-0.707196	-0.342433	0.536343	0.159659	0.19393	0.0600554	-0.182912	-0.356879	0.0448993	0.493038	0.0613311	0.0105578	0.403057	0.137832	-0.0454162	-0.207187	0.083792	0.192521	-0.0252849	-0.0930376	0.142182	0.102389	0.150337	-0.092531	-0.0422462	-0.0941878	-0.047944	0.00238656	-0.0110261	0.137791	-0.116908	0.0786256	-0.143727
504	2.64198	-6.15697	-3.37343	-2.49834	-1.6279	-3.83306	3.58997	2.0214	1.71216	-0.26741	1.13077	-0.734536	0.272466	1.65927	-0.668338	-0.345186	-0.138263	-0.19324	0.296718	0.850895	0.405949	-0.0611106	-0.300404	-0.282686	-0.207227	0.522633	-0.0558265	0.0946059	0.590093	-0.00165035	-0.548706	0.138215	0.215424	-0.238488	0.231172	-0.292662	0.219715	0.105574	-0.00362212	0.0523133	0.0338733	0.132573	-0.160392	0.242001	-0.034166	0.370427	-0.451245	0.0561115	-0.140264
505	1.45368	-4.87072	-2.50532	-2.40879	-1.43295	-5.7737	5.13238	1.86943	1.03876	-1.5719	1.67959	-1.23696	0.65621	2.02613	-1.6114	-1.50222	0.614121	0.138977	0.100064	1.63713	0.488296	0.0098317	-0.374944	-0.198787	-0.478758	0.453802	-0.283367	0.0640613	0.654799	-0.222215	-1.17927	0.617881	0.357011	-0.797895	0.737491	-0.423905	0.343386	0.111542	-0.533308	0.200485	0.226279	0.0637984	-0.318531	0.847973	0.0636073	0.458262	-0.890247	-0.0257244	0.137845
506	-8.27486	4.49901	-1.8299	-3.31615	-3.67089	-1.87922	-2.88974	-0.641694	0.842933	-0.057585	-1.10027	2.41924	-0.211835	1.77136	-0.933069	-1.30162	0.5592	1.00874	1.19873	0.182703	1.01867	0.422227	-0.328958	0.248195	-0.104271	0.0696275	0.150283	0.165242	-0.395806	-0.346328	0.278853	0.0177627	0.294333	0.374563	0.750531	0.298287	0.0681619	-0.551542	-0.305099	0.143137	-0.0179664	0.312959	0.152132	0.173478	-0.339847	0.0993411	0.357669	-0.121612	0.282668
507	-6.83226	2.19711	-2.81226	-3.39349	-3.80152	-0.843424	-2.89541	0.0971988	0.416519	0.457427	-0.3389	1.80449	-0.0152844	0.551336	-0.427777	-0.969268	0.121239	1.15856	0.818887	-0.12665	0.256681	0.558089	-0.588385	0.261524	0.334579	0.317514	0.220442	0.0259346	0.00499385	-0.420958	0.453013	0.454996	0.275704	0.10736	0.276839	0.289048	-0.170229	-0.197844	0.165686	0.102239	-0.0567271	0.191079	-0.351214	0.246652	0.146859	0.234747	0.0153824	-0.273543	-0.0172736
508	-4.19765	-0.469345	-3.9982	-3.38312	-3.35898	-0.147345	-2.495	0.538721	0.273217	0.87415	0.028063	1.33343	0.214778	-0.532959	-0.0927646	-0.293971	-0.171982	1.35921	0.863544	-0.378329	-0.323962	0.52594	-0.472264	0.162955	0.580734	0.384466	0.0556893	-0.0728048	0.406765	-0.228762	0.428452	0.57419	0.187828	0.22417	0.146342	0.294984	0.0102802	-0.127608	0.128771	0.108815	-0.0859541	-0.0596445	-0.416624	0.101748	0.200728	0.0813872	-0.172041	-0.116006	0.0423817
509	-4.17302	-0.506226	-4.02366	-3.41678	-3.46493	-0.0925999	-2.58193	0.631891	0.518054	0.941938	0.104658	1.36585	0.094872	-0.471244	0.00547696	-0.234149	-0.232434	1.44733	0.919065	-0.395819	-0.317472	0.536276	-0.394428	0.186167	0.58048	0.432831	0.0558744	-0.0690136	0.39771	-0.188313	0.398905	0.527619	0.197851	0.247091	0.121992	0.318629	0.063898	-0.167705	0.143862	0.0331653	-0.125829	0.0014395	-0.432142	0.0585315	0.173018	0.0916883	-0.164227	-0.113246	-0.0522517
510	-1.05	-3.50049	-4.99557	-3.3682	-2.26832	0.519984	-1.52596	1.1064	0.713881	1.25521	0.0811211	0.822203	0.206586	-0.756044	0.329412	0.597657	-0.706084	0.90576	1.0914	-0.894106	-0.671245	0.425047	-0.228937	-0.0182325	0.688727	0.432059	0.199371	0.0570707	0.473611	0.197825	0.321005	0.431629	0.139249	0.671937	-0.159724	0.268069	0.408787	0.164437	0.128619	0.0369778	0.0412518	-0.143479	-0.219668	-0.12812	0.203117	-0.079258	-0.211312	0.203114	-0.0249382
511	1.10063	-5.59748	-5.14202	-3.8495	-1.79379	0.0571937	0.0658789	1.87503	0.994831	0.942526	0.275153	0.507084	0.299555	-0.127345	0.51129	1.1425	-0.626952	-0.0579024	0.768175	-0.564996	-0.770266	0.386546	-0.0978143	-0.0774815	0.50227	0.647765	0.0301204	-0.135785	0.347279	0.315354	0.611718	0.114273	0.095927	0.674307	-0.324536	0.234652	0.247331	0.0974564	0.364272	-0.0183424	-0.0812288	-0.265481	0.0764695	-0.109178	-0.0928552	-0.0546563	0.316608	0.121229	-0.180257
512	2.102	-6.4186	-4.75523	-4.11486	-1.70598	-0.952498	1.69463	2.28028	1.44415	0.470694	0.643401	0.228667	0.410217	0.394914	0.392638	1.00285	-0.377628	-0.449501	0.519748	0.0774983	-0.581896	0.211159	-0.0537635	-0.0828771	0.179578	0.804191	-0.0147087	-0.251417	0.320609	0.237551	0.458036	-0.108193	-0.117358	0.290567	-0.372983	0.110825	0.143076	0.0904248	0.368979	0.116047	-0.130349	-0.246703	0.0301996	-0.101593	-0.0235843	-0.0981646	0.378443	0.0373855	-0.372311
513	1.88293	-6.61416	-3.88915	-4.24469	-1.66066	-2.46876	3.07096	2.84494	1.69485	-0.352114	1.30552	-0.148754	0.307347	1.19998	-0.021653	0.57319	-0.0588609	-0.503699	0.54515	0.948897	-0.20265	0.101129	-0.139904	-0.244447	-0.0273898	0.752682	0.0967407	-0.18265	0.390815	0.0466945	0.258538	-0.17115	-0.119506	-0.0170094	0.0818309	0.0512064	0.0850841	0.0821282	0.353464	0.293563	-0.2662	-0.0526972	-0.172334	-0.101463	-0.00598914	0.18955	0.179935	-0.0594444	-0.568488
514	0.985991	-6.2157	-2.84189	-3.91855	-2.35795	-4.61508	4.06439	2.91618	1.35837	-1.17812	1.87575	-0.679498	0.672281	1.79746	-0.855243	-0.370007	0.287731	-0.0370092	0.597933	1.74144	0.222596	-0.171058	-0.155133	-0.582314	-0.677348	0.70609	-0.274251	0.0324259	0.427401	-0.120014	-0.545442	0.0950152	0.224072	-0.565819	0.589639	-0.314072	0.330392	0.0161312	-0.0904557	0.425722	-0.177192	0.275854	-0.223612	0.0822141	-0.106387	0.16186	-0.21223	0.0156198	-0.323899
515	-10.026	3.67786	-1.26893	-3.53812	-4.06497	-2.86762	-2.65197	0.187368	0.568847	-0.307538	-1.18536	2.92382	-0.658417	1.21497	-0.817407	-1.08231	0.747636	0.59538	0.941498	-0.180508	1.03978	0.499286	-0.390418	0.334357	0.135947	-0.117903	0.405659	-0.0190514	-0.344457	-0.590922	0.561462	-0.0814137	0.0287448	0.394425	1.15064	0.0479894	0.119462	-0.599422	-0.283722	0.0570073	-0.0173916	0.420042	0.134991	0.314744	-0.270534	0.350166	0.612938	-0.0960508	0.191629
516	-9.29732	1.58009	-2.07375	-3.473	-4.24251	-2.41819	-3.1816	0.879498	0.0877745	0.383716	-0.665556	2.64974	-0.529468	-0.159632	-0.52422	-0.78899	0.0274558	0.694679	0.567983	-0.770015	0.583955	0.79731	-0.897707	-0.126173	0.324002	0.134633	0.234234	0.119243	0.152127	-0.906202	0.684342	0.217618	0.00174128	0.0773394	0.597026	0.147158	-0.331248	-0.454893	0.507647	-0.012864	-0.252591	0.386177	-0.206536	0.377977	-0.0572633	0.418654	0.0738262	-0.407343	0.057441
517	-6.29262	-0.570054	-3.53264	-3.47243	-3.88596	-1.64596	-2.70844	0.979485	0.216278	0.910762	-0.124582	2.22016	-0.219791	-1.90305	-0.0842269	-0.137564	-0.385039	0.833416	0.285309	-1.2043	-0.227801	0.709031	-0.933526	0.0362436	0.374369	0.276588	-0.125847	0.00361796	0.418683	-0.633685	0.569652	0.323717	0.0140024	-0.346894	-0.104881	-0.00687505	-0.122926	-0.291269	0.34196	-0.0696554	-0.177348	0.0399778	-0.177681	0.0152698	0.0623019	0.127588	-0.342488	-0.0692533	0.0748342
518	-6.26675	-0.600831	-3.54651	-3.49063	-3.96876	-1.62028	-2.79062	1.07807	0.432783	0.984198	-0.054383	2.28063	-0.295913	-1.84422	0.00935521	-0.0926181	-0.433793	0.90137	0.34519	-1.20129	-0.23256	0.707308	-0.89367	0.0598963	0.375455	0.331731	-0.1247	-0.0272166	0.434155	-0.61134	0.601145	0.307571	0.0572272	-0.329746	-0.114675	0.0294028	-0.0639548	-0.320943	0.348644	-0.106145	-0.192872	0.0796122	-0.167895	-0.0299393	0.059689	0.157978	-0.350613	-0.0559892	0.0245874
519	-2.26155	-3.23424	-4.77216	-4.19268	-2.66332	-0.93981	-1.15987	1.66503	0.829533	0.782144	0.569109	1.58623	-0.219069	-1.90582	0.515119	0.776245	-0.299618	0.233096	0.0640191	-0.934426	-1.01336	0.441323	-0.337996	0.258243	0.319824	0.549484	-0.357621	-0.123826	0.388259	-0.0120358	0.589138	0.090767	-0.00264876	-0.068628	-0.306039	0.22526	0.282085	-0.0546733	0.258996	0.0260084	-0.256545	0.0486073	0.0360145	-0.452846	0.117084	-0.293468	-0.0547713	0.123728	0.0731419
520	0.125623	-5.27649	-5.04673	-4.68835	-1.77338	-1.07477	0.658527	2.30737	1.36695	0.472299	0.778963	1.04522	0.0708782	-1.14397	0.557325	1.16282	-0.293515	-0.444379	0.121079	-0.365303	-1.03406	0.15643	0.0476928	0.06422	0.0830107	0.687986	-0.381131	-0.025314	0.249151	0.235332	0.442884	-0.0744926	0.0829036	0.133852	-0.381691	0.15142	0.446974	0.0637312	0.228238	0.214716	-0.128339	-0.0238429	0.206221	-0.453955	-0.0551834	-0.357826	0.316815	0.104446	-0.111949
521	1.30159	-6.138	-4.60045	-5.29434	-1.59338	-1.82926	2.28201	2.90526	1.66097	-0.227771	1.32292	0.498032	0.249572	-0.202639	0.492925	1.102	0.00186281	-0.84053	0.0432949	0.546882	-0.934695	0.0011913	0.0643801	-0.0372901	-0.240558	0.843834	-0.357526	-0.266358	0.196309	0.181774	0.520353	-0.265325	0.0444096	-0.240957	-0.304452	0.00848308	0.381518	0.171729	0.401881	0.475846	-0.14197	0.13119	0.189419	-0.334485	-0.125767	-0.268337	0.455964	0.0295594	-0.367627
522	0.693414	-6.52926	-3.5319	-5.35124	-1.9868	-3.41293	3.45615	3.43114	1.54714	-1.03148	1.98268	-0.218687	0.602964	0.971339	-0.0185848	0.40308	0.198961	-0.497934	0.39124	1.38553	-0.42703	-0.129457	0.0384824	-0.47007	-0.695951	0.882696	-0.298926	-0.124036	0.341804	-0.106661	0.0338877	-0.101133	0.234093	-0.513959	0.246402	-0.26107	0.543258	0.059613	0.229376	0.656318	-0.212141	0.401255	-0.0832576	-0.132298	-0.1498	-0.059741	0.185262	-0.0412712	-0.503035
523	-9.22169	1.75359	-2.25628	-4.18454	-3.92185	-3.00076	-2.62431	0.961816	0.466489	0.216929	-0.61029	2.76028	-0.934661	-1.52449	-0.220788	-0.549342	-0.00192057	-0.00507657	-0.224741	-0.997581	0.553859	0.425603	-0.957932	0.255109	0.259976	-0.27807	0.175088	0.216322	0.0595604	-1.14732	0.545941	-0.339965	-0.437603	-0.394009	0.750222	-0.545941	-0.261523	-0.354929	0.102448	0.00943803	-0.014525	-0.0303047	0.0799345	-0.162663	0.0460518	0.334936	-0.00452741	-0.0976478	-0.0734289
524	-6.24394	-0.157253	-3.73091	-4.34388	-3.73785	-2.62626	-2.09132	1.06001	0.50507	0.586992	0.277707	2.18592	-0.577761	-3.06349	0.262536	-0.0321332	-0.325942	-0.135499	-0.84575	-1.1696	-0.409438	0.292129	-0.861709	0.295618	0.0154164	-0.164906	-0.390203	0.126914	0.208966	-0.8703	0.477784	-0.335149	-0.27131	-0.960884	0.0679788	-0.42018	-0.0365474	-0.14821	0.236476	-0.0169516	-0.0406035	0.196173	0.284929	-0.4707	-0.0449324	0.0790184	-0.351254	-0.0231333	0.24782
525	-6.22155	-0.1905	-3.7346	-4.36243	-3.80055	-2.61514	-2.17495	1.16014	0.686792	0.657114	0.343532	2.25777	-0.646877	-3.03675	0.348238	0.018065	-0.373413	-0.0663403	-0.818066	-1.15689	-0.402714	0.263039	-0.850959	0.328535	0.0119533	-0.109544	-0.37437	0.120732	0.243082	-0.846809	0.494429	-0.343823	-0.245681	-0.949707	0.0529937	-0.40451	0.011231	-0.174294	0.245412	-0.0318987	-0.0646738	0.215815	0.296963	-0.498985	-0.0594346	0.101468	-0.354893	-0.0161789	0.196774
526	-6.378	-0.203608	-3.68256	-4.34199	-3.5662	-2.67485	-2.00418	1.00958	0.264387	0.666201	0.228487	2.2999	-0.475099	-3.31688	0.206327	-0.0675381	-0.193399	-0.280081	-1.12047	-1.04426	-0.379897	0.0934966	-0.963514	0.239699	-0.0514012	-0.292134	-0.276189	0.158966	0.284426	-0.84676	0.331085	-0.328718	-0.40312	-1.01296	0.0138913	-0.458961	-0.145246	-0.130691	0.183242	0.130737	0.00372103	0.0736766	0.281527	-0.382854	-0.0072933	0.0211454	-0.372455	-0.00451515	0.340847
527	-6.38357	-0.248195	-3.69389	-4.36162	-3.61546	-2.64544	-2.06746	1.09889	0.416561	0.735744	0.291132	2.36939	-0.55516	-3.3156	0.284816	-0.0190251	-0.245091	-0.222028	-1.13043	-1.00063	-0.367542	0.050821	-0.930569	0.272593	-0.0610455	-0.247028	-0.256839	0.164653	0.305266	-0.794337	0.279812	-0.376049	-0.418139	-0.991428	-0.0178313	-0.455489	-0.101213	-0.142608	0.181935	0.086731	-0.007942	0.104198	0.262377	-0.416097	-0.0291446	0.0280674	-0.365874	-0.00203265	0.280383
528	-3.80285	-0.339823	8.75523	-0.613705	-5.65576	0.855985	0.136364	0.322845	-0.407131	-2.19929	-0.9102	-0.853307	1.94696	-0.134113	0.66157	-0.726982	-1.23016	-0.768321	-0.505024	0.0643285	0.613397	-1.12143	-0.19592	-0.0678787	-0.114471	-0.260939	-0.437551	-0.21917	-0.0401497	0.513831	0.423031	0.00543681	0.307314	-0.094611	0.571925	-0.0202929	0.525	-0.187485	0.484875	0.18523	0.0842377	-0.0468679	-0.163459	0.248728	0.381687	0.208676	-0.293163	0.329398	-0.302507
529	-3.15914	-2.61159	8.61208	-1.83378	-4.09899	1.70474	0.659428	0.149254	-0.744276	-3.48476	-0.730078	0.051517	1.98966	-0.331123	1.05506	-0.974786	-1.55986	-0.906364	-0.517695	0.0366571	0.781276	-1.23783	-0.0549435	-0.387635	0.319518	-0.35004	-0.537561	-0.108703	-0.00905627	0.654518	0.284658	0.075559	0.174032	-0.0684469	0.682778	0.364906	0.271241	0.0341604	0.429882	-0.0253075	-0.0764705	0.0774862	-0.186725	0.148663	0.105387	-0.0246285	-0.304241	0.174432	-0.352493
530	-3.32523	-2.57194	8.25946	-1.71686	-3.89986	1.68238	0.792356	0.16757	-1.12366	-3.83517	-0.846786	0.184153	2.24632	-0.287864	1.04736	-1.22707	-1.81725	-1.04867	-0.540341	0.0588153	0.761893	-1.15461	-0.0801625	-0.33364	0.495576	-0.675343	-0.6784	-0.244128	-0.100861	0.761165	0.195545	0.129465	0.0747036	-0.230509	0.691415	0.347379	0.255597	-0.00784419	0.503848	0.254926	-0.0352359	-0.0896717	-0.121861	0.240291	0.0825712	-0.120682	-0.297847	0.116399	-0.250853
531	-4.1668	2.85616	8.52302	1.51024	-7.08008	-0.168565	0.42758	-0.313187	0.00649468	0.0244456	-1.15103	-1.43345	1.34315	-0.486365	-0.148954	-0.0819636	-0.449815	-0.319957	-0.224047	0.120703	0.40902	-1.28205	-0.180055	0.405989	-0.571585	-0.117836	-0.341061	-0.121233	0.236465	0.14769	0.533492	0.0392652	0.207428	-0.183956	0.148351	-0.410866	0.425573	-0.0477032	0.456198	-0.273293	0.0655921	-0.278664	-0.0891633	0.00679479	0.154767	0.218939	0.00876838	0.211297	0.107019
532	-3.28097	0.837915	8.43177	1.09192	-6.10903	0.570038	-0.588397	0.588054	0.574386	-1.10258	-0.963726	-1.38414	1.6895	-0.609682	0.644988	-0.352528	-0.623672	-0.620583	-0.461995	0.215631	0.428662	-1.09889	-0.23578	0.333222	-0.344066	-0.159789	-0.124949	-0.484348	-0.153603	0.173918	0.358766	-0.220929	0.276287	-0.185198	0.116579	-0.201108	0.376546	-0.121747	0.329544	0.0619496	0.145832	-0.11104	-0.299828	-0.0260138	0.188593	0.214545	-0.240417	0.309349	-0.2176
533	-2.34515	-1.76909	8.66913	0.624429	-4.64695	1.04712	-1.03519	0.625963	0.576434	-2.09493	-1.05414	-0.947671	1.88011	-0.629061	1.03411	-0.997144	-0.777271	-0.790886	-0.552363	0.228601	0.256015	-0.964286	-0.298131	-0.47236	-0.106539	-0.147507	-0.196638	-0.324525	-0.290785	0.193063	-0.0369904	-0.236639	0.253937	0.262774	0.411561	0.126419	0.277661	-0.00704652	0.271392	0.291504	0.0255211	0.280179	-0.195977	-0.17452	0.117577	0.0471271	-0.431563	0.162049	-0.214196
534	-2.66557	-1.86188	8.39075	0.492131	-4.60136	1.35975	-0.587043	0.473224	0.306884	-2.29863	-1.42122	-0.562823	2.01688	-0.841225	0.957173	-1.24096	-1.16016	-0.879231	-0.716444	0.445595	0.0855777	-1.09761	-0.347554	-0.463281	0.0407843	-0.286074	-0.38986	-0.311001	-0.289281	0.185968	-0.219509	-0.253448	0.112824	0.288131	0.52076	0.222874	0.41575	0.0817692	0.426311	0.19078	-0.0752016	0.212148	-0.113605	-0.0132675	0.0229239	-0.0655668	-0.4968	0.128701	-0.0844587
535	-2.35277	-3.92319	7.71357	-0.224679	-3.01147	1.76592	-0.271077	0.043386	-0.166559	-3.64866	-0.816348	0.199296	2.51537	-0.471143	1.22235	-1.53927	-1.02606	-1.02503	-0.454099	0.251724	0.413393	-0.723667	-0.186884	-0.783913	0.474594	-0.494074	-0.423581	-0.332391	-0.195695	0.152066	0.017166	0.0669544	-0.164501	-0.0521927	0.649539	0.523172	0.0695776	0.357067	0.145081	0.241281	0.188194	0.0647439	-0.0876424	-0.101432	-0.21364	-0.192259	-0.317817	0.0406383	0.142624
536	-3.5795	5.94029	8.34795	3.15679	-6.87498	-1.83328	1.09813	-0.424185	0.810229	2.47557	-0.115022	-1.7345	0.213781	-0.127583	-0.30164	1.14686	1.05903	0.702498	0.158722	-0.274979	0.435897	-2.03888	0.260373	0.792995	-0.725194	-0.0589303	-0.168555	0.508575	0.723572	0.700759	0.375576	0.263853	0.355863	0.252651	0.0882278	-0.635374	0.0342535	-0.0258503	0.680019	-0.378928	-0.187399	0.23477	-0.0546124	-0.517733	-0.506787	0.77931	0.223558	-0.193428	0.43374
537	-3.68746	4.30228	7.9353	3.26874	-6.31907	-0.995774	-0.154129	1.01037	0.785524	0.931075	-0.340547	-1.93429	0.687446	-0.1884	0.119937	0.613906	0.189046	0.263137	-0.0727314	-0.299074	0.337741	-1.19308	0.0758789	0.852346	-0.715728	-0.161308	0.215065	0.202586	0.281495	0.367185	0.161764	-0.0309465	0.209453	-0.0242324	-0.363907	-0.449534	0.354164	-0.238807	0.501618	-0.239002	-0.134461	0.0917534	-0.198248	-0.268548	-0.20273	0.618249	0.0574713	-0.128109	0.235379
538	-3.09307	2.31308	7.48578	3.09894	-5.20793	0.096683	-1.04201	1.89714	1.20087	-0.874728	-0.939749	-1.80105	1.34997	-0.443274	0.590441	-0.0661924	-0.457014	-0.079508	-0.217771	0.169635	0.0997186	-0.697637	0.0833086	0.65024	-0.429667	-0.314234	0.411085	-0.231533	-0.138096	0.0163928	0.00848169	-0.276458	0.145246	0.0195549	-0.322287	-0.13094	0.267066	-0.264632	0.120322	-0.0593494	-0.0859829	0.235143	-0.256046	-0.187457	-0.0101113	0.466446	-0.150683	0.251129	0.102089
539	-2.17443	-0.203312	7.15301	2.34765	-4.11234	1.10791	-1.24345	1.78056	1.50943	-2.13272	-1.19197	-1.31874	1.79707	-0.53477	0.859973	-0.5866	-0.206435	-0.654297	-0.319279	0.368249	-0.291959	-0.157663	-0.0065469	-0.00775145	0.0367071	-0.255452	0.364458	-0.451086	-0.314537	-0.396961	0.0952205	-0.288114	0.136128	0.180401	-0.0897895	0.154387	0.0540388	-0.0807997	-0.0812556	0.00485321	0.19521	0.175441	-0.274112	-0.152854	-0.109694	0.430364	-0.118132	0.342445	0.0883384
540	-2.18275	-0.341802	7.69765	2.14484	-4.12401	1.07347	-1.06905	1.51058	1.50478	-1.7974	-1.14909	-1.26264	1.7391	-0.735123	0.792385	-0.589977	-0.120329	-0.599129	-0.451018	0.432655	-0.489838	-0.382167	-0.144366	-0.0549207	0.106624	-0.281429	0.439522	-0.249105	-0.171693	-0.174092	0.00675093	-0.306596	0.0494437	0.277949	-0.0396326	0.0848268	0.0582036	-0.0697185	0.0123581	-0.0585355	0.0843325	0.139972	-0.253969	-0.216274	-0.228759	0.612693	-0.181373	0.190314	0.167758
541	-1.55705	-3.04353	7.00947	2.02774	-2.78059	1.48798	-1.17225	0.677197	1.44177	-2.47833	-1.15601	-0.327148	1.95529	-0.652623	1.00597	-0.912618	-0.0476198	-0.685832	-0.37012	0.561349	-0.608073	-0.294572	-0.186235	-0.583543	0.388973	-0.214831	0.179485	-0.14245	-0.25634	-0.211024	-0.162995	-0.229299	-0.266741	0.211077	0.207065	0.299616	-0.0751434	0.240256	-0.0276865	0.0965087	-0.0396101	0.113	-0.251873	-0.177717	-0.335369	0.351186	-0.0233079	0.187943	0.2089
542	-0.734114	-5.08175	5.94061	1.92345	-0.904249	1.29762	-0.697469	-0.672716	0.93888	-3.12364	-0.705935	0.530809	2.34333	-0.562283	1.10805	-1.1857	0.037168	-0.727227	-0.093538	0.241449	-0.631258	-0.168677	-0.10731	-0.795598	0.726554	-0.280201	0.00184941	0.0189448	-0.129626	-0.27828	0.168214	0.212609	-0.51899	0.0798811	0.341952	0.288147	-0.2634	0.650223	-0.150874	0.100335	0.0131925	-0.0425823	0.0452135	-0.0135844	-0.224417	0.152701	0.121061	0.0833729	0.429741
543	-3.16979	8.18222	4.46763	5.12995	-4.12662	-2.92822	0.896	1.58007	0.337167	0.853836	0.823077	-0.966356	0.339045	0.518693	0.377131	1.27406	-0.00104583	0.974319	0.614616	-0.604928	1.23103	-1.46177	0.604891	1.85412	-0.480112	-0.445634	-0.316295	-0.108699	0.20683	0.498236	0.0723572	0.406861	0.270915	-0.145314	-0.483819	-0.636922	-0.31509	0.163174	-0.0031224	0.493467	-0.0201624	0.245012	0.0187866	-0.511976	-0.148458	-0.0867779	0.119639	-0.0386046	0.000594887
544	-3.70025	6.62161	4.59019	4.58279	-3.67668	-1.53935	0.204848	2.93185	0.0614672	-0.681644	6.28482e-05	-1.25224	0.644183	0.297134	0.337617	0.601196	-0.714198	0.454932	0.328985	-0.510049	0.772091	-0.416766	0.315688	1.58249	-0.485986	-0.366372	0.14255	-0.181446	0.195727	-0.103672	0.0409618	0.0922752	0.093604	-0.281471	-0.739788	-0.298979	0.0941878	0.106241	-0.115052	0.11471	-0.00559247	0.135644	0.0239182	-0.210027	-0.0208587	-0.144515	0.112385	-0.090121	0.122331
545	-4.70275	5.39953	5.18901	-0.8702	1.81492	-0.272952	-3.05748	5.17482	0.713129	-2.874	-2.12898	-1.92176	-1.0606	-0.590084	-1.57293	0.715691	-3.44675	0.469755	0.162622	-1.53248	-3.20482	5.27075	1.4235	2.41252	-8.14287	-2.44165	4.42267	-0.0527612	2.88811	2.25326	1.15191	-2.10743	1.68252	-1.01958	2.36144	1.93259	-0.901416	1.78921	0.563578	-0.0167436	-0.372877	-0.464155	0.287953	0.812831	-0.425922	-0.265051	0.105667	-0.0504234	-0.258325
546	-2.21245	1.4188	5.17274	3.26812	-2.1066	0.73032	-1.05734	3.71527	1.46073	-2.94984	-1.08283	-1.49222	1.12406	0.069156	0.629803	-0.210835	-0.561788	-0.0767334	-0.0906762	-0.0265377	-0.612674	0.550118	0.402702	0.376771	0.0425822	-0.320716	0.743149	0.178804	-0.154671	-0.712877	-0.158343	-0.267318	-0.132938	0.0412183	-0.642034	-0.000657061	-0.0852111	-0.108675	-0.478284	-0.200943	0.0991423	0.372118	-0.182234	-0.158409	-0.0591491	0.53681	0.179079	0.397593	0.143038
547	-2.45167	1.18262	5.19222	3.00582	-2.29507	1.02749	-0.838524	3.53188	1.94858	-2.60087	-1.11554	-1.24934	1.01727	-0.111277	0.688421	-0.297035	-0.426579	-0.15499	-0.140025	0.0292622	-0.763121	0.469193	0.387471	0.0934714	0.0393926	-0.359319	0.771581	-0.000503074	-0.000116787	-0.695718	-0.257252	-0.271685	-0.127464	0.0759023	-0.546916	0.108814	0.0176175	-0.216211	-0.421042	-0.278844	0.103511	0.24827	-0.0804672	-0.174822	-0.0168822	0.622567	0.136343	0.35892	0.191768
548	-1.2324	-2.19186	5.13733	3.51401	-1.96987	1.32878	-1.2367	1.75675	2.07083	-2.32359	-1.4001	-0.281462	1.20895	-0.23703	0.663997	-0.596796	0.13869	-0.100806	-0.130213	0.389542	-1.07231	0.342122	0.0844914	-0.398684	0.237548	0.0959942	0.302867	0.00890919	-0.218875	-0.612787	-0.359248	-0.20694	-0.202759	0.174169	-0.124404	0.146529	-0.188459	-0.141372	-0.243449	-0.0599115	-0.183956	0.093308	-0.115236	-0.107653	-0.195664	0.550685	0.12993	0.302242	0.0629701
549	0.327682	-4.85611	4.62414	3.54785	-0.243345	1.04495	-1.19999	-0.193633	1.74934	-2.2038	-1.14343	0.36879	1.45992	-0.470645	1.00937	-0.813605	0.503834	-0.0539919	-0.0680774	0.454212	-1.39182	-0.0331316	0.16759	-0.641941	0.336003	0.0642337	0.0426348	0.280466	-0.124248	-0.373626	-0.241199	0.0428427	-0.374072	0.274868	0.194062	0.0101606	-0.28194	0.380253	-0.021004	0.251714	-0.596036	0.125607	0.195299	-0.0085724	-0.0289278	0.420726	0.151647	0.0980733	0.286356
550	1.33253	-5.8602	3.6839	3.09441	1.45271	0.379488	-0.509527	-1.70364	1.4417	-2.56132	-0.759464	1.04386	1.71737	-0.766412	1.03447	-1.15407	0.748663	-0.0830416	0.0496525	0.13742	-1.26644	0.0987422	0.399446	-0.687397	0.669144	-0.173336	0.04584	0.406298	0.284397	-0.542562	0.0911141	0.35433	-0.583151	0.372832	0.201078	-0.100804	-0.113503	0.861032	-0.170871	0.508881	-0.689829	-0.262134	0.702354	0.261959	0.172809	0.26408	0.265924	-0.065181	0.368929
551	-2.6457	10.8657	0.815393	4.53781	-1.10107	-2.84706	3.11259	-0.108502	0.21669	-0.177998	-0.122443	0.807572	0.462298	0.30333	0.376223	1.30289	-0.258862	0.323036	0.248741	-0.764528	0.95582	-1.21508	0.632407	1.56238	-0.132021	4.04268e-05	-0.939668	-0.55254	0.163476	-0.366408	-0.0416282	0.921014	0.552392	0.271038	-0.0213407	-0.126305	-0.44391	0.428336	0.0890833	0.6763	0.557251	0.32721	0.115562	0.232306	-0.114426	-0.292106	0.0454312	0.188494	-0.13121
552	-3.01239	10.2708	1.0787	4.58854	-1.4153	-1.69885	2.66098	0.958877	-0.0569612	-0.891027	0.0641268	-0.0274583	0.325772	-0.145216	0.105235	0.887911	-0.323543	0.563659	0.401125	-0.720892	1.1209	-0.659863	0.302255	1.31117	-0.256243	0.182036	-0.363338	-0.540967	0.100664	-0.638111	-0.185389	0.522216	0.293491	0.064099	-0.0804185	0.0731233	-0.0108262	0.55852	-0.0548482	0.551686	-0.0319562	0.442811	0.211216	-0.0303621	0.213779	-0.475959	0.100249	0.206245	-0.0759134
553	-3.26739	8.63884	1.72779	4.23234	-1.39808	-0.513175	2.04663	2.10914	-0.150476	-1.59495	-0.133351	-0.736205	0.248809	-0.32496	-0.212825	0.374077	-0.321928	0.490668	0.420274	-0.677985	0.843303	0.123765	0.115907	1.07511	-0.202736	0.063741	0.182723	-0.521376	0.238188	-0.811153	-0.168949	0.237147	-0.0329646	-0.161371	-0.249992	0.233388	0.215704	0.34739	-0.403844	0.217585	-0.176886	0.245595	0.242035	-0.0843337	0.294229	-0.458531	0.00680667	0.14785	0.0585906
554	-3.00483	5.81936	2.20804	3.65153	-1.07029	0.697157	1.25202	3.34519	0.200263	-2.35825	-0.653291	-1.0924	0.319318	-0.130255	-0.27094	0.0909575	-0.342374	0.238611	0.413071	-0.504262	0.155935	0.778499	0.113737	0.589283	-0.0700256	-0.0759123	0.61343	-0.233142	0.159613	-0.938684	-0.0124554	0.021791	-0.214512	-0.187477	-0.397136	0.151616	0.0867634	0.115009	-0.459637	-0.163772	0.0366419	0.119538	0.256232	0.0548096	0.267183	-0.182765	0.0466558	0.136253	0.139331
555	-2.1629	2.01018	2.44741	3.886	-1.1044	1.47163	0.0897654	3.17834	0.853876	-2.90045	-1.27541	-0.736324	0.503874	0.229721	-0.20878	-0.128569	-0.282601	0.383812	0.558835	-0.200966	-0.205054	0.896831	0.318221	-0.0482397	-0.0889783	0.0403636	0.41002	0.150303	-0.145553	-1.00714	-0.257766	-0.0503273	-0.180366	-0.222011	-0.380185	0.0934295	-0.177047	-0.118957	-0.577465	-0.128578	0.053878	0.136424	0.118102	-0.0872135	0.152978	-0.115282	0.0272743	0.353775	0.0571274
556	-2.27026	1.81572	2.40869	3.71095	-1.33909	1.70018	0.0706854	3.25582	1.46323	-2.62661	-1.1842	-0.507343	0.272735	0.189581	-0.0208526	-0.0875111	-0.326282	0.477275	0.563682	-0.144109	-0.253035	0.817669	0.402504	-0.140212	-0.117408	0.0872869	0.464367	0.067273	-0.0759527	-0.938674	-0.39837	-0.120189	-0.173181	-0.179959	-0.385579	0.161313	-0.0653914	-0.254814	-0.547262	-0.262936	0.0178685	0.15954	0.148301	-0.138105	0.137018	-0.0425719	0.0145942	0.330856	-0.0379683
557	-0.966442	-2.21136	2.44815	4.76447	-1.62648	1.60434	-0.942091	1.73106	1.59216	-2.33522	-1.70082	0.493697	0.557053	0.446384	0.284424	-0.0334755	-0.0341498	0.343789	0.391423	0.130022	-0.617573	0.548154	0.263449	-0.420666	-0.241224	0.641874	-0.243994	0.0643629	-0.488665	-0.638792	-0.418537	-0.0552244	0.0231663	-0.339522	-0.416494	-0.127507	-0.629112	-0.179546	-0.216219	-0.20393	-0.129386	0.105324	0.188885	-0.0766461	-0.142673	0.0138663	0.136039	0.149626	-0.219638
558	0.907082	-4.82163	2.21398	4.62231	-0.153747	1.18672	-0.971099	0.101999	1.65073	-1.95189	-1.50252	0.984894	0.637961	0.00511887	0.640004	-0.281493	0.546379	0.534453	0.264617	0.224753	-1.11909	0.264402	0.466132	-0.466437	-0.0859507	0.551817	-0.327182	0.193039	-0.174708	-0.411402	-0.380767	0.0349916	-0.0309835	0.0239562	0.0834619	-0.283513	-0.427315	0.0645858	-0.0877241	0.198328	-0.565552	0.0332718	0.343766	-0.052786	0.0557016	0.170539	0.167604	0.0771182	-0.0320376
559	2.48495	-5.86172	2.04892	4.31087	1.53554	0.366272	-0.514587	-1.3963	1.70098	-1.51433	-1.10479	1.0427	0.79373	-0.702538	0.750841	-0.794013	0.978081	0.514165	0.068511	0.137051	-1.49933	0.0865456	0.362571	-0.434683	0.278605	0.111692	0.0414154	0.337476	0.104625	-0.168209	-0.205789	0.151809	-0.228031	0.410445	0.285794	-0.436776	-0.111589	0.611987	0.136672	0.596077	-0.719053	0.0254985	0.615366	0.0579935	0.239081	0.466591	0.174193	-0.0485488	0.179621
560	-1.76079	12.2214	-0.784433	3.14858	1.16452	-1.97067	3.13476	-1.26214	1.06135	-0.856631	-0.190815	0.846068	0.428072	-0.223711	0.463329	1.56835	-0.179477	0.342921	0.0865711	-1.1162	0.528018	-0.427436	0.106823	0.660437	-0.442593	0.610827	-0.524991	-0.128105	-0.0915345	-0.723962	-0.505633	0.629882	0.387606	0.534554	0.0705749	0.0661621	-0.329996	0.233383	0.158646	0.617512	0.410496	0.219791	-0.149483	0.349205	0.174354	-0.152048	-0.125903	0.324782	-0.385134
561	-1.7395	11.7817	-0.748805	2.96991	0.915673	-0.818655	3.04514	-0.179203	0.92434	-1.11154	0.2736	0.0843555	0.140763	-0.535245	0.286552	0.963784	0.126718	0.455644	0.192286	-1.15011	0.839143	-0.0844386	-0.033335	0.526134	-0.24355	0.582592	-0.18205	-0.118283	-0.138267	-0.697806	-0.598074	0.184059	0.114869	0.351673	0.0929355	0.299014	0.127848	0.258574	0.197808	0.326906	-0.155295	0.31896	0.177813	0.146659	0.244698	-0.127221	-0.0458092	0.216878	-0.250122
562	-1.75667	10.0494	-0.429056	2.67051	0.718989	0.505107	2.73651	1.26292	0.495824	-1.37296	0.263824	-0.62235	-0.217556	-0.633568	-0.215325	0.411312	0.492471	0.643764	0.474891	-0.828607	1.05943	0.274811	-0.128601	0.363966	0.0505072	0.296045	0.168699	-0.277927	-0.0106849	-0.71321	-0.351548	-0.181437	-0.334842	0.0667399	0.153104	0.529877	0.198702	0.0371344	-0.102699	-0.0586347	-0.426598	0.418326	0.331111	0.1728	0.0620074	-0.28896	-0.179286	0.213063	-0.0353948
563	-1.29621	6.90171	-0.122391	2.41413	0.55472	2.12931	2.30937	2.33668	0.523966	-1.72365	-0.0175556	-1.05099	-0.4256	-0.362107	-0.483408	0.261648	0.692871	0.413006	0.536397	-0.422316	0.719641	0.6424	-0.0699217	0.426016	0.522138	0.159843	0.436286	-0.330033	-0.127802	-0.715314	0.142074	-0.118314	-0.579881	-0.153446	0.0228413	0.351698	-0.00254885	-0.220751	-0.278815	-0.306396	-0.193449	0.317514	0.28434	0.373304	0.0347019	-0.330321	-0.233891	0.0899011	-0.107786
564	-0.795688	2.17807	0.0558834	2.96568	0.190413	2.99642	1.08449	2.334	0.648889	-1.93487	-0.717794	-0.61948	-0.216103	0.290015	-0.561596	0.21153	0.492031	0.368567	0.625714	-0.131607	0.069731	0.749544	0.17892	-0.0617112	0.0884843	0.262341	0.184505	0.00314478	-0.298163	-0.60627	0.0751193	0.0716724	-0.274582	-0.349001	-0.0528171	-0.033532	-0.494376	-0.32166	-0.168017	-0.236057	-0.0345668	0.170619	0.090874	0.119924	0.162425	-0.350109	-0.136274	0.0651677	0.0272012
565	-0.962384	1.95585	-0.051003	2.77316	-0.0520286	3.25664	1.08755	2.4266	1.31266	-1.62199	-0.619362	-0.319534	-0.429928	0.260164	-0.340414	0.210347	0.414852	0.43911	0.659831	-0.0570723	-0.0252275	0.688442	0.275272	-0.168975	0.102945	0.257637	0.192782	-0.153684	-0.213365	-0.520712	-0.0620646	-0.00966867	-0.275378	-0.325564	-0.0461727	0.0635513	-0.35757	-0.462875	-0.133562	-0.366306	-0.0422596	0.14625	0.173331	0.0513586	0.162765	-0.277041	-0.164708	0.00776734	-0.0591819
566	0.123967	-2.53528	-0.113086	3.6254	-0.611333	3.10321	-0.0255064	1.53364	1.10029	-1.61003	-1.36796	0.596375	-0.286796	0.885892	0.172862	0.406354	0.481646	0.121951	0.216639	-0.041511	-0.397647	0.684511	0.362845	-0.263071	-0.131057	0.834823	-0.413476	-0.188887	-0.472286	-0.411153	0.0920108	0.232068	0.170894	-0.391658	-0.195564	-0.347406	-0.806372	-0.445771	0.224387	-0.295157	-0.0140136	0.148994	0.239299	0.230566	-0.14107	-0.153166	0.167765	-0.340139	-0.156573
567	1.68138	-5.24714	-0.29418	4.19918	0.0079898	2.15273	-0.379537	0.147899	1.1929	-1.2226	-1.59278	1.06739	-0.0221639	0.71373	0.466006	0.202042	0.413431	0.474815	0.148579	-0.0653121	-0.762565	0.459427	0.561106	-0.268252	-0.309101	0.820072	-0.436791	-0.00758996	-0.16652	-0.187032	-0.202762	0.270943	0.180306	-0.24758	0.144511	-0.609568	-0.543389	-0.274114	0.0833467	0.0297942	-0.234631	0.2105	0.0971334	0.0886927	0.182707	-0.153928	0.283304	-0.206939	0.0820135
568	3.05726	-5.99311	0.0524882	4.35867	0.932669	0.713024	-0.13892	-1.17734	1.31588	-0.936884	-1.47872	1.29104	0.161308	-0.0574825	0.312212	-0.403052	0.641665	0.852255	0.0931602	-0.0482485	-0.939206	0.305466	0.36825	-0.148693	-0.0484793	0.314191	-0.142512	-0.0130106	0.158772	0.142823	-0.25302	0.154445	-0.0772964	-0.0693536	0.313371	-0.648012	-0.20499	0.131168	0.027116	0.332208	-0.304647	0.0938746	0.202911	-0.0333036	0.194546	0.134347	0.27564	-0.0254368	0.0996031
569	3.7117	-5.75762	0.506846	4.73522	1.5428	-0.738289	0.188535	-2.16939	1.53463	-0.7228	-1.34442	1.23575	0.428789	-0.861646	-0.165364	-1.06317	0.791383	0.793573	-0.0591129	0.0303898	-0.891389	0.303478	-0.227752	-0.0082654	0.468209	-0.148512	0.113774	-0.191334	0.192447	0.517626	0.0763562	0.0776277	-0.362375	-0.0283479	0.0729535	-0.354373	-0.13489	0.421708	0.271408	0.381617	-0.163958	0.168892	0.22441	0.195239	0.216083	0.152087	0.29134	-0.00461527	-0.0620357
570	-1.34792	6.3532	-2.86183	1.4734	-5.44173	-1.1798	0.18895	-5.03543	-0.00481326	-1.71357	0.177581	2.64335	7.16627	5.33062	-1.59349	8.66815	0.998181	4.30987	-6.53347	1.71646	1.0609	3.09658	-0.951338	-1.86597	0.319004	-2.89448	-0.547092	-0.127366	0.286833	-0.491719	0.608575	-0.110608	-0.0864113	0.273353	-0.168115	0.00122169	0.329418	0.400089	-0.186154	-0.25677	-0.231701	0.276478	-0.110245	-0.290213	0.00515316	-0.0402548	-0.0710954	-0.19398	-0.0822334
571	-0.68831	12.176	-2.13111	1.10904	2.74275	0.0394946	2.48217	-1.33411	1.97072	-1.09106	0.438339	0.0946122	0.310689	-0.596223	0.590462	0.846297	0.160529	0.254909	-0.194554	-1.08176	0.270571	0.214224	-0.254005	-0.0256381	-0.443265	0.775618	-0.220274	0.330906	-0.428581	-0.404048	-0.745671	-0.21455	-0.0512417	0.328276	0.17118	0.300456	0.207008	0.0655555	0.552605	0.0363474	-0.295251	-0.0323769	0.174244	0.0799086	0.372642	0.141956	0.065427	0.148762	-0.168477
572	-0.393593	10.1959	-1.92916	0.466201	2.35012	1.96288	2.34089	0.538259	1.31208	-1.24713	0.827124	-0.714743	-0.287419	-0.345684	-0.0563422	0.385552	0.888633	-0.00679617	-0.182162	-0.577148	0.651384	0.246525	-0.402294	0.438703	0.237139	0.499118	0.00493406	-0.0493746	-0.3604	-0.337163	0.0422931	-0.157498	-0.402119	0.128376	-0.0469398	0.57353	0.0155535	-0.0956105	0.517139	-0.267514	-0.526437	0.308506	0.0816457	0.408943	0.021869	0.116718	0.327923	-0.0753065	-0.201863
573	-0.0279153	6.74295	-1.86734	0.356793	1.72553	3.71855	1.81588	1.64713	1.0653	-1.18373	0.776981	-1.20298	-0.606085	-0.110779	-0.684158	0.153638	1.01644	0.335304	0.180274	-0.133642	0.776462	0.454764	-0.25142	0.438727	0.54274	0.0689901	0.0995228	-0.0850129	-0.329931	-0.327524	0.458976	-0.0177276	-0.5467	-0.152509	0.130889	0.289254	-0.177092	-0.242474	0.283919	-0.429685	-0.23407	0.158519	-0.11442	0.354779	-0.260257	-0.0507328	0.0904987	-0.00872798	-0.180339
574	0.603233	1.57295	-1.89834	0.821015	1.23146	4.62861	1.07002	2.01903	0.778001	-0.970307	0.197179	-0.791859	-0.528768	0.528458	-0.434117	0.271287	0.835182	-0.0137393	0.0442444	0.0198765	0.156266	0.521486	0.130311	0.134496	0.315538	0.122988	0.0249084	-0.178908	-0.31682	-0.186107	0.648633	0.218158	-0.146016	-0.231254	0.127344	-0.188212	-0.518234	-0.323366	0.500501	-0.27313	0.113702	0.167645	0.00308745	0.28804	-0.232607	-0.0566261	0.00384417	-0.201497	0.0854856
575	0.471865	1.39908	-1.99695	0.669036	1.03725	4.81885	1.08143	2.10153	1.28888	-0.731332	0.262758	-0.520287	-0.678339	0.536167	-0.261694	0.24318	0.71895	0.0530039	0.11648	0.108358	0.0422585	0.497195	0.195664	0.0842675	0.375074	0.148268	-0.0273673	-0.341186	-0.234273	-0.119643	0.598642	0.159944	-0.111447	-0.213449	0.173378	-0.125208	-0.395368	-0.371525	0.500148	-0.414557	0.155165	0.122597	0.101668	0.227917	-0.210511	0.0138414	-0.02325	-0.255362	0.0422656
576	1.42207	-3.07214	-2.18823	1.58789	0.409412	4.46779	0.303128	1.25017	0.995485	-0.564911	-0.797715	0.0781169	-0.578494	0.994765	0.218818	0.465864	0.388511	0.13468	0.0370538	-0.0777611	-0.105796	0.600391	0.560335	-0.148334	-0.07176	0.453078	-0.250371	-0.344439	-0.237284	-0.160322	0.352633	0.259976	0.190404	-0.357067	0.265979	-0.504005	-0.404932	-0.432454	0.302006	-0.116821	0.161542	0.0295617	0.0314166	0.140947	-0.06819	-0.0947054	0.0735665	-0.22219	0.0397212
577	2.65624	-5.81913	-2.3744	2.62403	0.291014	3.17628	0.063164	-0.126345	0.923323	-0.157967	-1.59277	0.553732	-0.28284	0.954572	0.429613	0.274332	-0.0447118	0.518718	0.0787099	-0.293383	-0.376933	0.480739	0.618917	-0.314326	-0.419868	0.479601	-0.17589	-0.244064	-0.0282603	-0.118016	-0.225312	0.306996	0.148747	-0.326555	0.494029	-0.929393	-0.0935365	-0.299885	0.0888673	0.0673922	0.161702	0.0257076	-0.0579869	-0.0578521	0.264889	-0.260373	0.194388	-0.162619	0.262877
578	3.6772	-6.45626	-1.88219	3.45899	0.316159	1.30976	0.193679	-1.2984	1.16074	-0.0296257	-1.8511	1.06608	-0.0798366	0.324414	0.151037	-0.347637	0.100054	0.793285	0.0555049	-0.2533	-0.434871	0.259633	0.484611	-0.120646	-0.455091	0.259213	-0.121717	-0.538028	0.233807	0.113699	-0.384087	0.18121	0.0657673	-0.3973	0.397092	-0.788742	0.072997	-0.165394	-0.0857486	0.0612409	-0.106002	0.105951	-0.18305	-0.0970638	0.337023	-0.128008	0.480505	0.0451138	0.100942
579	3.93553	-6.13673	-0.991656	4.60116	0.466162	-0.671751	0.50711	-2.25554	1.36386	0.00859095	-1.91407	1.32623	0.138895	-0.524799	-0.666477	-0.869686	0.404246	0.860063	0.0870232	-0.135749	-0.340858	0.141706	-0.34435	0.0498564	0.0627368	-0.0902295	-0.100157	-0.644462	0.272655	0.653576	-0.164696	-0.0294843	-0.151772	-0.274673	-0.0271129	-0.276512	-0.0789993	0.11237	0.126225	-0.0182871	0.0166753	0.195342	0.0609672	0.0514384	0.0684113	0.0273647	0.4132	0.123244	-0.108895
580	4.43963	-5.14375	-0.676764	5.0323	0.972808	-2.26997	1.17578	-3.09714	1.57581	-0.145692	-1.65315	1.11549	0.272591	-1.19731	-1.14419	-1.37928	0.674915	0.591917	-0.0836558	-0.0231411	-0.207147	0.201005	-0.963187	0.548522	0.7059	-0.475446	-0.0923886	-0.859791	0.178403	0.814308	0.15586	-0.0583805	-0.161231	-0.380609	-0.532155	0.068419	-0.121521	0.363488	0.433978	-0.0593133	0.240985	-0.209205	0.232699	0.19634	-0.139365	0.052616	0.180488	0.150699	-0.346242
581	-1.55773	6.15542	-2.90473	1.29721	-5.56599	-1.01491	0.29287	-5.10981	0.418205	-1.41443	0.264349	2.86226	7.09408	5.31904	-1.49402	8.54953	0.990362	4.26736	-6.45746	1.76138	0.856754	3.09081	-0.89923	-1.99793	0.448683	-3.11801	-0.643832	-0.29222	0.326786	-0.371009	0.547585	-0.140231	-0.136308	0.234181	-0.0884474	0.0845874	0.421582	0.321681	-0.110379	-0.342295	-0.234112	0.0545262	0.0322036	-0.297843	-0.00395581	0.0106384	-0.176564	-0.262165	-0.041097
582	-0.884979	12.0034	-2.20613	0.970686	2.65073	0.200706	2.56231	-1.36702	2.32416	-0.859328	0.507624	0.308185	0.25586	-0.637706	0.679555	0.75656	0.155991	0.204442	-0.1748	-1.02242	0.124864	0.171012	-0.221256	-0.121195	-0.368913	0.605127	-0.276135	0.200971	-0.380798	-0.314053	-0.845545	-0.250429	-0.108275	0.305529	0.213408	0.375716	0.305608	0.00434575	0.622159	-0.0244663	-0.300658	-0.215913	0.277177	0.101637	0.375848	0.148389	-0.0124173	0.107349	-0.162397
583	-0.585978	9.99955	-2.08676	0.310764	2.16956	2.20647	2.33937	0.61442	1.87567	-0.977219	0.93842	-0.467147	-0.456013	-0.349963	0.127608	0.356258	0.830992	0.0106764	-0.146196	-0.521459	0.55716	0.200233	-0.2749	0.348815	0.284115	0.344303	-0.0447289	-0.175266	-0.357866	-0.236427	-0.114598	-0.238776	-0.471293	0.116769	-0.0353918	0.695044	0.115227	-0.199381	0.575367	-0.399398	-0.581571	0.216131	0.153017	0.4049	0.00585377	0.0984965	0.246622	-0.0960099	-0.293906
584	-0.24531	6.52173	-2.06926	0.188159	1.52731	3.99229	1.80628	1.77698	1.6869	-0.896065	0.883116	-0.877641	-0.797567	-0.143608	-0.4665	0.13402	0.918333	0.370862	0.179907	-0.0316068	0.688669	0.369892	-0.119948	0.373694	0.565185	-0.0394779	0.0652795	-0.227414	-0.298174	-0.240597	0.262955	-0.118721	-0.615929	-0.152068	0.125811	0.409507	-0.0480547	-0.35529	0.337346	-0.580816	-0.269244	0.0851513	-0.0656902	0.350321	-0.260229	-0.0742994	0.0378783	-0.0276047	-0.279467
585	0.392987	1.38375	-2.11216	0.679667	1.07181	4.8932	1.07207	2.13344	1.29129	-0.740245	0.270475	-0.51854	-0.696872	0.473885	-0.249053	0.257809	0.763184	0.0047151	0.00983186	0.109281	0.112215	0.438818	0.264123	0.0636369	0.321199	0.00608048	0.0013028	-0.28815	-0.300791	-0.114241	0.430397	0.117116	-0.242603	-0.23413	0.109043	-0.0802932	-0.422219	-0.396155	0.542086	-0.413372	0.0812628	0.106263	0.0360514	0.299696	-0.244606	-0.114096	-0.0606354	-0.209325	-0.0207829
586	0.281797	1.23598	-2.13819	0.564691	0.954154	4.98596	1.08137	2.21031	1.65994	-0.500728	0.350545	-0.24922	-0.781031	0.474774	-0.103864	0.2262	0.656112	0.0511234	0.0688864	0.227707	-0.0198024	0.389821	0.27991	0.0569519	0.401805	0.0119392	-0.0439159	-0.433458	-0.201601	-0.0100375	0.43283	0.0725777	-0.207517	-0.228888	0.153369	-0.0306979	-0.308606	-0.410196	0.532334	-0.494823	0.154739	0.0249778	0.149698	0.231929	-0.218253	-0.0114293	-0.113292	-0.284352	-0.00467038
587	1.22862	-3.24006	-2.26874	1.45904	0.329596	4.62285	0.353652	1.28059	1.32282	-0.316597	-0.731263	0.319268	-0.661412	0.925356	0.334766	0.417716	0.341072	0.122027	0.0135723	0.0315197	-0.210459	0.512334	0.617929	-0.199701	-0.0105827	0.31879	-0.290927	-0.431004	-0.18055	-0.0472566	0.222425	0.185439	0.0994552	-0.36357	0.281538	-0.441156	-0.33299	-0.446079	0.33055	-0.212374	0.169566	-0.110317	0.101833	0.135193	-0.0856252	-0.0769243	-0.0158929	-0.278924	0.0193057
588	2.51976	-5.95363	-2.53328	2.51244	0.143907	3.36836	0.0591307	-0.0472531	1.35232	0.0213927	-1.53179	0.743332	-0.409034	0.951891	0.56985	0.26171	-0.0882218	0.534787	0.102807	-0.259117	-0.424897	0.466733	0.714138	-0.388947	-0.414974	0.437183	-0.19814	-0.372362	-0.00524244	-0.0989319	-0.336404	0.250176	0.128093	-0.333594	0.496303	-0.844308	0.00802857	-0.397247	0.12788	-0.0251419	0.163097	-0.0143145	-0.0343769	-0.0707501	0.25718	-0.273783	0.179444	-0.161836	0.19458
589	3.47238	-6.59282	-2.21114	3.33135	0.132093	1.61705	0.262617	-1.24449	1.63522	0.0632453	-1.87454	1.28856	-0.181262	0.337206	0.287235	-0.417056	0.0255927	0.760582	0.117268	-0.244207	-0.477844	0.306252	0.60974	-0.24934	-0.430571	0.185297	-0.193314	-0.740822	0.234153	0.0829716	-0.496988	0.137637	0.0712867	-0.407946	0.430791	-0.647688	0.207432	-0.226921	-0.0253041	-0.0522259	-0.106129	0.0325538	-0.121996	-0.059075	0.343137	-0.189344	0.437466	0.0731779	0.0424743
590	3.75698	-6.24379	-1.35597	4.50365	0.298134	-0.362246	0.559458	-2.15394	1.76545	0.0192591	-1.98016	1.54285	0.00885052	-0.542638	-0.524967	-0.899421	0.288547	0.862266	0.0734789	-0.120731	-0.311705	0.167283	-0.205513	-0.0706954	0.030154	-0.116914	-0.114135	-0.792806	0.250938	0.580724	-0.338632	-0.070021	-0.166697	-0.301453	-0.0484985	-0.16169	0.0368615	-0.0265979	0.198677	-0.0800437	-0.00733448	0.221141	0.05461	0.0917632	0.0518961	-0.0483887	0.432218	0.171831	-0.186371
591	4.37865	-5.19324	-0.857369	4.97904	0.860709	-2.10335	1.16972	-3.01047	1.83603	-0.137075	-1.68219	1.2296	0.180134	-1.21021	-1.052	-1.35708	0.623078	0.615574	-0.100021	-0.0279464	-0.153751	0.192231	-0.89878	0.495405	0.650333	-0.44091	-0.0627101	-0.931226	0.177885	0.749157	0.0686291	-0.0706584	-0.144291	-0.382143	-0.55325	0.143554	-0.0676442	0.263635	0.47906	-0.0923454	0.198938	-0.146988	0.217817	0.209375	-0.160268	0.00849138	0.189425	0.198054	-0.414039
592	-2.1082	12.1605	-2.16119	-0.249167	3.14243	-0.637554	1.35462	-3.09067	3.10262	-0.737277	-0.112095	0.730304	0.609988	-0.131084	0.403259	1.00196	-0.58438	-0.427406	-0.276166	-0.838815	-0.836736	0.120871	-0.438124	-0.0827498	-0.502029	0.402499	-0.440058	0.505094	-0.63086	0.0251377	-0.481326	-0.0246017	0.267283	-0.0764443	0.155406	-0.120084	0.104864	-0.13356	0.11237	0.130813	0.571417	-0.659877	0.030055	0.0671393	0.391627	0.223582	-0.266005	0.25339	-0.0608665
593	-1.53193	11.2498	-2.65357	-0.87862	3.09666	0.909517	1.14638	-1.84489	3.07109	-0.655643	0.360107	0.208075	0.187674	-0.253224	0.313824	0.428689	-0.0694966	-0.0928805	-0.188575	-0.381946	-0.269166	-0.0844433	-0.493764	0.0227756	-0.421242	0.382542	-0.45999	0.448731	-0.582599	0.16145	-0.464745	-0.393583	-0.120707	-0.116868	0.109265	0.386661	0.153934	-0.00977248	0.353111	-0.171135	-0.126664	-0.311139	0.195438	-0.110504	0.454381	0.194805	0.138239	0.0216012	-0.0103786
594	-0.810821	8.92749	-2.88433	-1.50712	2.75944	3.16349	0.861981	-0.121702	2.8183	-0.538942	1.10997	-0.501455	-0.3598	-0.058995	-0.0590929	-0.0295594	0.24171	-0.201316	-0.263378	0.16582	4.01119e-05	-0.14528	-0.373952	0.306137	0.0748338	0.0263732	-0.373767	0.211781	-0.468688	0.150976	0.0759415	-0.261783	-0.363202	-0.151161	0.0462613	0.568539	0.0628619	0.146031	0.588219	-0.348846	-0.340927	0.114916	-0.0475284	-0.0697407	0.28596	0.249877	0.393602	-0.250661	-0.135589
595	2.23555	3.70734	-0.525982	-3.40517	3.32652	6.21928	-4.28286	2.6746	2.66145	-1.02388	1.20142	1.44996	-2.9847	0.306104	-6.6402	-4.00378	-2.66353	-1.947	-1.37516	-0.819626	-0.185809	1.40692	-0.850985	-0.922893	-6.77215	-1.36353	-4.96554	-2.68208	-0.0724555	0.363467	1.00329	3.01466	-4.60881	3.61855	-1.02133	-0.660241	0.327945	-0.16686	-0.843655	0.456506	-0.247817	0.380561	-0.157989	-0.365542	-0.137251	0.616397	-0.496396	-0.257524	-0.259763
596	0.763127	0.600518	-3.32181	-1.08912	1.7908	5.54665	0.146042	1.29072	1.78411	0.213065	0.742481	-0.736527	-0.514221	0.379325	-0.231837	0.0694914	0.107994	-0.0536705	-0.0812292	0.441262	-0.0310072	-0.114826	0.212623	0.42258	0.149357	-0.287661	-0.284185	-0.174899	-0.224968	0.076731	0.573607	0.211785	-0.178395	-0.302828	0.202632	-0.291018	-0.333618	0.123944	0.457471	-0.273452	0.206963	0.114092	-0.216529	-0.0304412	0.160488	0.0169911	0.087052	-0.262014	0.0192426
597	0.733678	0.536244	-3.32922	-1.16726	1.69099	5.61797	0.160968	1.29513	2.01912	0.316133	0.762098	-0.636477	-0.561375	0.410124	-0.171602	0.0429707	0.0735994	-0.0265187	-0.0162565	0.434897	-0.10172	-0.107205	0.223175	0.393153	0.189317	-0.29017	-0.320829	-0.238502	-0.194803	0.0857403	0.603357	0.226341	-0.125147	-0.293542	0.247167	-0.256509	-0.273313	0.0892832	0.474236	-0.312434	0.194861	0.0720406	-0.167768	-0.0362906	0.16909	0.0705672	0.0589682	-0.278114	0.0137922
598	1.67631	-3.77841	-3.47289	-0.127062	0.988108	4.95128	-0.0510567	0.912795	1.31339	0.780508	-0.215527	-0.210026	-0.567861	0.913925	0.501889	0.432126	-0.188721	-0.129418	-0.194329	0.0228684	-0.03317	0.0976511	0.587275	0.16712	0.0684763	-0.0103262	-0.232622	-0.404839	0.0032829	-0.0320749	0.531746	0.239706	0.246615	-0.284258	0.253875	-0.467103	-0.126256	-0.150353	0.266446	-0.173869	0.148262	0.091679	0.00393542	0.119053	0.14204	0.0941087	0.00830416	-0.284134	0.0706154
599	2.78313	-6.57096	-3.64153	1.07688	0.500965	3.50236	0.0451862	0.0560837	1.30807	1.11452	-1.22273	0.333863	-0.351444	0.985724	0.738958	0.257457	-0.599906	0.0757329	-0.0558497	-0.317901	-0.000975368	0.135976	0.718654	-0.141895	-0.173509	0.0342881	-0.0535397	-0.511069	0.114168	-0.135641	0.184753	0.155823	0.250072	-0.253378	0.427093	-0.637476	0.288584	-0.208572	-0.0459749	-0.282731	0.0226069	0.00278997	-0.0625143	0.0770624	0.366347	-0.026007	0.177729	-0.210917	0.0970889
600	3.64369	-7.37349	-3.22715	2.56287	0.438846	1.71029	0.361538	-0.977527	1.75742	1.12698	-1.74449	0.802417	-0.114938	0.416021	0.350411	-0.216586	-0.743168	0.369669	0.150684	-0.470155	-0.21178	0.0527806	0.524322	-0.29722	-0.435242	-0.0679882	-0.040466	-0.624197	0.255216	0.0293188	-0.420552	0.0524395	0.165444	-0.190826	0.356316	-0.566341	0.403166	-0.10918	-0.0963519	-0.365165	0.00730925	0.317816	-0.231163	0.0734536	0.560553	-0.0804773	0.249592	-0.139912	0.0504083
601	3.68308	-6.79966	-2.35431	4.05684	-0.249676	-0.505941	0.761354	-2.0472	2.06189	0.997638	-2.07885	1.43333	-0.105129	-0.17999	-0.626614	-0.568454	-0.177994	0.334105	0.105416	-0.500431	-0.028646	0.0111097	-0.452725	-0.0135688	-0.177794	-0.0102181	-0.320943	-0.829437	0.145379	0.654853	-0.489319	-0.19397	0.0266846	-0.58011	-0.40601	-0.0142488	0.171953	0.0858083	0.130393	-0.490393	0.0970476	0.303493	-0.26676	0.190149	0.043733	0.0911774	0.452705	-0.10861	-0.371166
602	3.96758	-6.00911	-1.72387	4.53749	0.202479	-2.57059	1.53873	-2.53723	1.75715	0.656484	-1.83858	1.21136	0.152005	-0.316844	-1.31076	-0.996978	0.422309	0.190824	0.124068	-0.236284	0.149628	-0.136991	-1.13255	0.287044	0.172461	-0.275562	-0.360167	-0.722824	0.268392	0.830165	-0.339344	-0.213063	0.0434339	-0.528024	-0.749192	0.294577	-0.279592	0.231616	0.538206	-0.591236	-0.0103535	-0.0116566	0.214124	0.215974	-0.44611	0.132005	0.253871	0.11675	-0.345856
603	-3.68052	11.157	-1.92449	-1.60029	2.6975	-0.465563	-0.0363918	-3.22028	3.01697	-0.750177	-0.570952	0.622997	0.235906	0.623755	-0.0178324	0.506929	-0.50463	-0.781979	-0.0881002	-0.373766	-0.652712	0.114728	-0.613048	0.178498	-0.263348	0.384628	-0.435433	0.554019	-0.913883	0.202583	0.102306	-0.0742168	0.378203	-0.37264	-0.0312855	-0.0420235	-0.0323248	-0.315331	-0.483942	0.059151	0.366757	-1.04241	0.198956	-0.0508761	0.0498526	0.223569	-0.177621	0.203555	-0.254404
604	-3.34056	9.6145	-2.61673	-2.09741	2.63492	1.31332	-0.469145	-2.0685	3.28473	-0.235583	0.124543	0.166329	0.0253361	0.59861	0.0698663	-0.0448572	-0.467234	-0.356257	-0.0340934	0.38332	-0.372151	-0.345311	-0.632269	0.0795834	-0.422744	0.272098	-0.52133	0.531366	-0.732158	0.387051	-0.0292192	-0.287753	0.196347	-0.486282	-0.099919	0.521678	0.0758371	0.0100739	0.0146048	-0.1543	-0.0800505	-0.269735	0.268636	-0.302546	0.220553	0.240278	0.0662396	-0.156651	0.0941348
605	-2.48543	7.21886	-3.01318	-2.74531	2.37615	3.15161	-0.834915	-0.696954	2.93689	0.042362	0.862821	-0.425261	-0.112704	0.405003	-0.14228	-0.386086	-0.243553	-0.0765039	-0.109558	0.753318	-0.0536884	-0.46054	-0.524939	0.322835	-0.160831	-0.177562	-0.616539	0.289672	-0.369708	0.363957	0.278403	-0.188768	0.128985	-0.464453	-0.139409	0.598951	0.0681944	0.343777	0.246581	-0.200968	-0.156177	0.071289	0.12159	-0.246	-0.0555139	0.362832	0.235823	-0.17083	0.168975
606	-1.43533	3.75346	-3.36273	-2.89047	1.84949	4.72982	-0.921977	0.220603	2.40277	0.39808	1.18358	-0.907085	-0.154804	0.124235	-0.337642	-0.51675	-0.284801	0.0854375	-0.170289	0.874289	0.0464337	-0.481698	-0.345824	0.50907	0.184171	-0.589821	-0.493344	0.0277703	-0.14186	0.19193	0.664601	0.0578645	-0.0315463	-0.397712	-0.0869868	0.13917	-0.0597182	0.487983	0.151414	-0.250026	0.0536415	-0.0926118	-0.140237	-0.298651	0.00434386	0.232887	0.183043	0.063288	0.0716965
607	-0.181744	-0.540479	-3.8828	-2.03163	1.43161	5.01991	-0.905102	0.583203	1.60678	0.955599	0.81737	-0.914876	-0.0521962	0.325654	0.0461751	-0.176717	-0.577217	0.17457	-0.0103451	0.620559	0.0437795	-0.471778	0.115377	0.282175	0.0532773	-0.431425	-0.322324	-0.0737259	-0.0308169	0.0213245	0.598718	0.210853	0.0905011	-0.195666	0.173643	-0.146602	-0.0331391	0.411859	0.222647	-0.116853	0.0734077	0.152229	-0.0489466	-0.206201	0.24139	0.0143633	0.0967657	0.0292645	0.176811
608	-0.189899	-0.593389	-3.86527	-2.07685	1.36945	5.05333	-0.948436	0.633531	1.79238	1.06014	0.869537	-0.856054	-0.139447	0.310931	0.114578	-0.1349	-0.578663	0.216757	-0.0239328	0.627346	0.0446173	-0.509909	0.143361	0.266674	0.0338682	-0.430534	-0.28396	-0.0662792	-0.00980887	0.049534	0.551209	0.195389	0.0787418	-0.199615	0.147463	-0.14052	-0.0233075	0.356567	0.232193	-0.134407	0.0343093	0.171991	-0.0652904	-0.226981	0.231724	0.032268	0.10336	0.0318616	0.137502
609	1.27042	-4.66838	-4.26066	-1.156	0.873788	4.56535	-0.667161	0.543973	1.25034	1.6209	-0.120523	-0.68367	-0.0944665	0.731018	0.757138	0.296473	-0.918499	-0.0891599	0.128619	0.0878016	0.141321	-0.432732	0.44788	0.0812278	-0.0214093	-0.244741	-0.0399618	-0.186164	-0.133879	-0.110973	0.432832	0.281331	0.430475	-0.0754169	0.21499	-0.37225	0.213509	0.319119	0.12246	-0.146623	0.201876	0.27174	0.0791645	-0.0288768	0.308098	0.0185142	-0.0340398	-0.227133	0.101078
610	2.35265	-7.30822	-4.28706	-0.0852664	0.816553	3.22646	-0.128414	0.265319	1.24271	2.03369	-0.983485	-0.199895	0.0393076	1.03298	1.05475	0.402304	-1.26926	-0.286612	0.127273	-0.405029	0.299797	-0.253255	0.526829	-0.1701	-0.00127813	-0.209685	0.255478	-0.191161	-0.057808	-0.284505	0.354594	0.124714	0.494312	0.0828252	0.279563	-0.538895	0.505846	0.2319	-0.0688212	-0.401785	0.131853	0.328218	-0.00656478	0.255133	0.352957	0.183279	0.00141491	-0.276959	0.059173
611	3.29916	-8.19745	-3.87942	1.17711	0.750017	1.45443	0.477133	-0.386606	1.68186	1.93456	-1.65472	0.429407	0.167663	0.567715	0.526137	0.0593207	-1.19934	0.0870895	0.462098	-0.571449	0.326441	-0.319857	0.205504	-0.372951	-0.240562	-0.266983	0.178257	-0.322034	0.177972	-0.144362	-0.202265	-0.0648684	0.249276	0.124532	0.146754	-0.447214	0.576835	0.181503	-0.299175	-0.530632	-0.0237541	0.340148	-0.128276	0.20969	0.534765	0.0533472	-0.0471351	-0.021892	-0.0427159
612	3.54295	-7.62551	-3.24962	2.27525	0.0938832	-0.612258	1.23366	-1.19399	1.8885	1.67391	-1.73888	0.783343	0.217263	0.285846	-0.329939	-0.248391	-0.623575	-0.0247473	0.344011	-0.58446	0.340255	-0.318221	-0.589012	0.0105963	-0.26779	-0.0981353	-0.163549	-0.482664	0.283452	0.291259	-0.424632	-0.297601	0.0868692	-0.339533	-0.398386	-0.131709	0.255845	0.240958	0.061825	-0.577345	0.0769566	0.205279	-0.0683018	0.148826	0.0359517	0.0619095	-0.0282247	-0.0529925	-0.267183
613	3.64342	-6.66721	-2.52378	2.8969	0.295559	-2.7239	2.33044	-1.63842	1.79262	1.14395	-1.32814	0.593608	0.454604	0.401248	-1.16943	-0.761884	0.0120638	-0.15756	0.133495	-0.320328	0.38203	-0.285494	-1.10304	0.402305	0.0999947	-0.133324	-0.117782	-0.323327	0.440537	0.435406	-0.547932	-0.169298	0.0321683	-0.404576	-0.609166	0.0523077	-0.168191	0.217539	0.26616	-0.518699	0.11892	0.00327234	0.0809206	0.244934	-0.198347	0.244348	-0.213776	-0.0284653	-0.0639725
614	-6.8315	8.70223	-1.08635	-2.32111	1.82016	-1.04502	-1.41728	-2.72153	2.59308	-0.674033	-1.22583	1.00613	-0.0703355	2.03929	-0.318821	0.101715	-0.542587	-0.898862	0.403383	-0.0581673	-0.159963	0.0741696	-0.482605	0.0392221	-0.120681	0.463308	-0.308232	0.465695	-0.744296	-0.0147992	0.516081	0.109059	0.769358	-0.208795	-0.166293	0.124064	0.239907	-0.328529	-0.523766	0.203926	0.25889	-0.620804	0.428069	0.118528	-0.487233	0.37767	-0.26298	0.0561202	-0.0409729
615	-6.34829	7.41739	-1.91814	-2.68978	1.54736	0.784582	-1.89953	-1.95416	2.89198	-0.0399173	-0.433137	0.48983	0.00561328	1.74783	-0.184117	-0.381426	-0.604932	-0.388726	0.296364	0.724893	-0.0196193	-0.393664	-0.630649	0.251405	-0.33578	0.603135	-0.428305	0.41253	-0.549831	0.224061	0.249303	0.0460452	0.605048	-0.436794	-0.349977	0.665969	0.121913	-0.101598	-0.268401	0.117075	-0.169907	-0.142352	0.3438	-0.13887	0.0255022	0.330086	0.122506	-0.263157	0.245379
616	-5.332	5.18202	-2.4883	-3.08763	1.12942	2.27351	-2.21799	-0.980942	2.3871	0.477474	0.173182	0.00448713	-0.0194604	1.21061	-0.307003	-0.753162	-0.514285	0.283593	0.270823	1.06134	0.317757	-0.549518	-0.665381	0.358431	-0.268731	0.204662	-0.430341	0.353742	-0.324148	0.25931	0.210502	0.122818	0.385422	-0.377138	-0.351409	0.735294	0.047306	0.438952	-0.038804	0.205286	-0.262758	0.0645831	0.174605	-0.245782	0.0864788	0.22292	0.0977968	-0.127432	0.209126
617	-3.84854	2.20598	-3.19135	-3.15869	0.692999	3.34668	-1.99715	-0.178035	1.75803	0.819437	0.668779	-0.505891	0.0959212	0.472934	-0.152993	-0.564795	-0.393624	0.5199	0.0855345	1.08666	0.112704	-0.571601	-0.468486	0.50417	0.103187	-0.178925	-0.316523	-0.00822211	-0.145687	0.212759	0.506112	0.294462	0.261953	-0.275166	-0.220283	0.400877	-0.270213	0.447512	0.166829	0.0424264	-0.120913	0.131887	-0.0477544	-0.0868926	0.00495588	0.192314	0.216685	-0.00996002	0.128974
618	-2.12314	-1.51976	-3.76353	-2.78772	0.380169	3.65733	-1.62838	0.478696	0.999246	1.30163	0.505434	-0.537168	0.112499	0.293154	0.180006	-0.135721	-0.493577	0.580302	0.145956	0.681858	0.268119	-0.463234	-0.21263	0.348388	0.209958	-0.141602	-0.150155	-0.187129	0.153634	0.0701181	0.43308	0.336224	0.319021	0.0133218	-0.039982	0.220144	-0.0607997	0.45306	0.0577953	0.172051	-0.0313592	-0.0611547	-0.00244803	0.104373	-0.00102039	0.240814	0.0488631	-0.0902595	-0.0128131
619	-2.12554	-1.56237	-3.81972	-2.83759	0.265247	3.74912	-1.67066	0.537662	1.25285	1.35762	0.544713	-0.488524	0.0172925	0.343031	0.258421	-0.107534	-0.539491	0.643078	0.207818	0.661474	0.262185	-0.44545	-0.156284	0.341718	0.205283	-0.0998086	-0.16287	-0.21682	0.145271	0.0691494	0.417813	0.312281	0.349586	0.0354211	-0.0362401	0.26207	0.00232487	0.407672	0.0837188	0.0931815	-0.0582125	-0.0281294	0.00360248	0.0812645	-0.0160465	0.255688	0.0443441	-0.0906863	-0.0848006
620	-0.109197	-5.37385	-4.45393	-1.90083	0.434731	3.54202	-1.14326	0.604211	0.954216	2.13379	-0.109462	-0.589451	0.287804	0.388498	0.812257	0.384289	-1.19568	0.194442	0.282219	0.16899	0.1886	-0.401869	0.0277957	0.0220071	0.067261	-0.0949475	0.119416	-0.159801	-0.0431927	-0.106103	0.398498	0.214752	0.325146	0.188183	0.136586	-0.092788	0.268588	0.349289	-0.000119617	-0.119728	-0.0134284	0.079674	0.114649	0.0499477	0.215443	-0.0691608	0.0898777	-0.0127672	0.112724
621	1.5004	-7.6252	-4.4658	-1.04338	0.455159	2.51713	-0.300728	0.550238	1.12488	2.445	-0.940732	-0.232523	0.44665	0.654423	0.822511	0.611935	-1.49381	-0.0183919	0.53494	-0.265682	0.453588	-0.386069	0.0263733	-0.212511	0.0780796	-0.0344302	0.37237	-0.0802407	0.017522	-0.261562	0.0931488	0.0336032	0.236158	0.420797	0.0514044	-0.22168	0.438078	0.203756	-0.236424	-0.263117	0.0499781	0.0558047	0.121189	0.101374	0.314891	-0.00973421	-0.081202	-0.115672	0.0648409
622	2.44477	-8.60729	-4.17205	-0.402575	0.519961	1.22101	0.652457	0.485734	1.40172	2.19642	-1.15973	0.0827399	0.622685	0.768065	0.528684	0.57617	-1.31406	-0.282244	0.493408	-0.362	0.319851	-0.317518	-0.306221	-0.20631	0.0644351	-0.00273428	0.459289	-0.153963	0.140983	-0.153587	0.120571	-0.0939922	0.10659	0.369123	-0.0959571	-0.127216	0.321655	0.155593	-0.0460695	-0.363273	-0.00140184	0.143918	-0.0516032	0.186173	0.304907	0.0676735	-0.0661615	-0.0548744	-0.036527
623	3.01837	-8.27301	-3.61793	0.240446	0.317246	-0.790895	1.81893	0.151064	1.52781	1.76998	-1.09079	0.345191	0.683936	0.692621	-0.144613	0.194176	-0.708127	-0.361264	0.38717	-0.374186	0.453667	-0.326627	-0.675789	0.0137072	-0.00754122	0.0505433	0.228269	-0.167597	0.404576	0.0888224	-0.236637	-0.214474	-0.0183996	0.109304	-0.353541	-0.0935941	0.122212	0.0637637	0.0537436	-0.434149	0.00301082	-0.0236447	-0.0463339	0.230303	-0.00677371	0.219263	-0.207054	-0.0183206	-0.114779
624	2.83392	-7.38337	-2.80856	0.52113	0.176787	-3.12268	3.08893	0.0171362	1.42665	0.910653	-0.540131	0.0842953	0.802107	1.08227	-1.12752	-0.555134	-0.0431403	-0.325446	0.328487	0.172928	0.479973	-0.294368	-1.01723	0.186034	-0.11907	0.0209652	0.0405915	-0.0646516	0.524315	0.134995	-0.391149	-0.162785	-0.0626564	-0.181991	-0.220811	-0.054678	-0.258231	0.0525243	0.183411	-0.239437	0.00599658	0.0406464	0.0876361	0.333495	-0.0849264	0.234554	-0.434782	0.0105985	0.173472
625	-9.35273	5.28136	-0.974206	-2.71457	0.484827	-0.827636	-2.63323	-1.30338	2.05131	-0.155338	-1.34495	1.37538	-0.481068	2.43252	-0.571659	-0.575636	-0.208125	-0.0745051	0.723654	0.731358	0.663251	-0.310495	-0.258081	-0.0616521	-0.327937	0.436	-0.0371217	0.381125	-0.348154	-0.0491189	0.108989	0.0720313	0.674735	0.106846	-0.0407454	0.744129	0.276874	-0.17676	-0.20424	0.40111	-0.176872	0.336707	0.402516	-0.0728382	-0.160146	0.164267	0.161434	-0.270019	0.413779
626	-8.50868	3.31384	-1.69611	-3.05976	-0.123234	0.45165	-2.94752	-0.448428	1.526	0.443311	-0.675322	1.02856	-0.283697	1.63651	-0.371659	-0.702344	-0.16802	0.497889	0.322624	1.03564	0.497885	-0.329642	-0.515391	0.221858	-0.27318	0.460605	0.0791705	0.20364	-0.137037	0.0266326	0.073074	0.345115	0.49806	-0.0768856	-0.354771	0.777482	-0.146108	-0.0466407	0.0350972	0.270674	-0.309843	0.229364	0.0922137	-0.001368	-0.0918382	0.124074	0.322934	-0.215667	0.298053
627	-6.81651	0.813322	-2.53009	-3.09917	-0.537423	1.41458	-2.60992	0.180509	1.11101	0.879676	-0.105935	0.419638	0.0455512	0.525098	-0.206855	-0.619252	-0.31321	1.22774	0.412732	0.894402	0.375866	-0.270435	-0.437914	0.237587	0.113904	0.262578	0.268982	0.131921	0.0489025	-0.0898293	-0.0440646	0.645326	0.387319	0.0374566	-0.276471	0.465422	-0.121283	0.18418	-0.141441	0.28217	-0.074848	-0.120187	-0.349462	-0.0303486	0.113927	0.174552	0.0776768	-0.0464027	0.0190926
628	-4.63687	-2.59855	-3.27313	-2.93783	-0.536546	1.84641	-2.2273	0.86164	0.554198	1.39148	-0.0699515	0.0795302	0.34004	0.0177563	0.160853	-0.0855122	-0.560963	1.15219	0.458247	0.470474	0.279793	-0.229308	-0.367289	0.0235909	0.185939	0.240801	0.149122	-0.0437228	0.244096	-0.18555	0.00373055	0.613196	0.391471	0.328968	-0.1411	0.3736	-0.0152115	0.126846	0.0450705	0.206236	-0.00916297	-0.118535	-0.170661	0.264217	-0.208723	0.234398	0.0193474	-0.147771	0.051182
629	-4.6518	-2.64283	-3.32509	-2.98039	-0.625962	1.92935	-2.25255	0.914785	0.759057	1.43339	-0.0404364	0.138404	0.253946	0.0438567	0.23077	-0.0567983	-0.614506	1.2035	0.492617	0.469376	0.272546	-0.223809	-0.317245	0.0256638	0.186936	0.270458	0.146644	-0.0554824	0.249953	-0.172193	-0.0339022	0.583728	0.398924	0.345581	-0.152148	0.413719	0.0551779	0.103729	0.0729599	0.142451	-0.0380555	-0.087056	-0.153413	0.24487	-0.225031	0.230004	0.00562355	-0.135564	-0.0110667
630	-1.83019	-5.69666	-4.13608	-2.68247	-0.0681283	2.21669	-1.33271	1.19899	0.760454	1.86126	-0.259727	-0.0359288	0.568166	-0.131496	0.602997	0.679191	-0.951845	0.631055	0.512385	-0.0107721	-0.0739632	-0.190745	-0.135347	0.04837	0.260591	0.221187	0.362614	-0.141323	0.0854716	-0.0743777	0.21422	0.419446	0.241388	0.501901	-0.187417	0.145608	0.186272	0.0257623	-0.12089	-0.0977264	0.0302218	-0.251935	-0.07954	0.109486	0.0340763	0.107668	0.15184	0.0096884	-0.10073
631	0.158603	-7.76631	-4.26198	-2.34961	0.0140158	1.69028	-0.297868	1.47292	0.792305	2.01151	-0.712976	0.204427	0.819614	0.157393	0.516986	1.0948	-1.18451	0.0884643	0.727874	-0.192302	0.0989902	-0.263789	-0.272445	-0.240619	0.159612	0.221777	0.502721	-0.160357	0.121318	-0.00299849	0.272591	0.0335307	0.0084765	0.684369	-0.291288	0.140657	0.246476	-0.0515265	-0.0259781	-0.116214	-0.0134136	-0.282648	0.1099	0.0626249	0.00380352	-0.055689	0.179204	0.156065	-0.148788
632	1.37257	-8.56611	-4.02583	-1.84786	0.120898	0.333654	0.958257	1.44005	0.983455	1.73765	-0.732553	0.433663	0.977204	0.486871	0.147318	0.981114	-0.911012	-0.0232015	0.904766	-0.183733	0.308093	-0.258588	-0.426894	-0.339342	-0.0367462	0.225437	0.57283	-0.143183	0.366174	-0.0305427	0.057235	-0.230999	-0.0940391	0.633814	-0.200442	0.209556	0.256389	-0.207248	-0.00789911	-0.11101	-0.148713	-0.236485	0.0456238	0.00168048	0.0712686	0.00526152	0.0100195	0.228572	-0.16019
633	1.60815	-8.51752	-3.27641	-1.52861	0.0137079	-1.60321	2.22736	1.42831	1.15571	1.09127	-0.389365	0.250042	1.12025	0.974191	-0.531446	0.430833	-0.439128	-0.17191	0.969079	0.258671	0.386347	-0.398719	-0.636132	-0.37649	-0.291011	0.181268	0.370348	0.054909	0.456566	-0.012282	-0.18203	-0.260933	-0.159222	0.294381	-0.0866684	0.0946916	0.0347316	-0.17449	0.162996	-0.0123212	-0.182041	-0.0152098	-0.12242	-0.0455609	0.0730206	0.0334286	-0.230829	0.106625	-0.0563238
634	1.50766	-7.4357	-2.60447	-1.34584	-0.174636	-3.80101	3.67734	1.16595	1.0569	0.168732	0.243115	-0.134227	1.3224	1.43717	-1.34597	-0.418274	0.287203	0.000867292	0.92947	0.666185	0.570599	-0.505111	-0.701327	-0.190459	-0.458517	0.0989083	0.0989183	0.266787	0.536462	-0.0563918	-0.65817	-0.11835	-0.164744	-0.203666	0.159794	-0.10372	-0.0820335	-0.0593169	-0.0513155	0.0930695	-0.0263387	0.0766889	-0.16307	0.16996	0.166501	0.106397	-0.668581	0.0594548	0.0799071
635	-11.6282	3.56093	-0.00474491	-3.15253	-0.237161	-2.06311	-2.57586	-0.020969	1.06233	-0.487786	-1.97256	2.10817	-0.976071	2.62718	-0.581476	-0.545864	0.553827	-0.284309	0.587556	0.410105	1.12653	-0.153306	0.065953	-0.0632085	-0.12589	0.201607	0.460727	0.133402	-0.102076	-0.186608	0.197016	-0.0122198	0.382057	0.534099	0.2169	0.431539	0.346176	-0.252438	0.0351895	0.382211	-0.091321	0.510817	0.328304	0.259422	-0.362402	0.153403	0.501525	-0.127673	0.346691
636	-10.9996	2.0685	-0.792437	-3.17911	-1.03395	-1.3349	-2.78614	0.449211	0.699598	0.102064	-1.38361	2.04375	-0.790567	1.42265	-0.569254	-0.594001	0.586104	0.609141	0.396468	0.686609	1.02931	-0.093373	-0.220083	0.0629094	0.02542	0.218042	0.49314	0.113222	0.032474	-0.207498	-0.131456	0.306866	0.234577	0.460461	0.0619094	0.549089	-0.246389	-0.224284	0.0641845	0.24286	-0.261615	0.110952	-0.173321	0.33049	-0.257614	0.139223	0.478789	-0.234515	0.111088
637	-9.39493	-0.259804	-1.86169	-2.87963	-1.2802	-0.714687	-2.99751	0.902164	0.3055	0.830969	-0.760503	1.59189	-0.313237	-0.0860168	-0.401503	-0.548642	-0.0464396	1.49504	0.45176	0.376462	0.583273	-0.00761719	-0.449628	-0.412624	-0.150933	0.223031	0.341906	0.2241	0.331592	-0.274615	-0.360008	0.667208	0.333109	0.26106	0.0909762	0.494057	-0.325935	-0.117054	0.168227	0.271647	-0.255098	0.0263773	-0.427272	0.136213	0.0963566	0.00237355	0.0251048	-0.0225339	0.13376
638	-6.83599	-3.02772	-2.84294	-3.10993	-1.10072	0.0694926	-2.38745	1.37392	0.16262	1.13864	-0.404433	1.06651	0.0490275	-1.00048	0.0254546	0.0793046	-0.286736	1.32953	0.239883	-0.0695497	0.142157	0.100211	-0.509331	-0.149775	0.177777	0.363473	0.222669	-0.0120272	0.302075	-0.272269	-0.0772241	0.784367	0.356763	0.168852	-0.26175	0.278774	-0.131583	-0.127345	0.00571157	0.119725	-0.165496	-0.357556	-0.349977	0.198719	-0.0573749	0.11132	-0.0304935	0.0127821	-0.134487
639	-6.8339	-3.06906	-2.89269	-3.15283	-1.20306	0.143202	-2.44421	1.4514	0.394862	1.19994	-0.358954	1.11871	-0.0507974	-0.961083	0.106871	0.12265	-0.34641	1.40685	0.28839	-0.0688741	0.144394	0.106433	-0.45712	-0.132617	0.172785	0.425869	0.21406	-0.0303377	0.313059	-0.268349	-0.089554	0.751918	0.370931	0.196512	-0.263105	0.313321	-0.0693937	-0.163832	0.0333722	0.0391348	-0.188642	-0.314311	-0.357794	0.156514	-0.0737744	0.122141	-0.0205273	0.0126506	-0.207893
640	-3.45345	-5.94118	-3.85706	-3.12646	-0.31517	0.718374	-1.43182	1.79697	0.600906	1.56747	-0.387207	0.813061	0.488009	-1.18628	0.386738	0.951641	-0.770801	0.769933	0.491963	-0.474232	-0.309295	-0.0943493	-0.325675	-0.216599	0.0442871	0.367759	0.269641	0.045223	0.191832	0.103102	0.0700538	0.502439	0.311646	0.415315	-0.431051	0.2458	0.328252	-0.135751	0.0297139	0.0537725	0.0821582	-0.15562	-0.0388937	-0.0286269	-0.0815787	-0.195469	0.0668301	0.264584	-0.0341272
641	-0.69582	-7.74824	-4.17377	-3.35032	0.0458356	0.624592	0.0736618	2.20259	0.906103	1.42622	-0.359763	0.75876	0.947862	-0.785103	0.365339	1.48572	-0.749915	0.186744	0.681661	-0.359088	-0.34273	-0.205664	-0.372092	-0.270987	0.0918844	0.374251	0.4297	-0.0324613	0.0726919	0.316593	0.278481	0.0561983	-0.0892714	0.582482	-0.563047	0.182266	0.283281	-0.211878	0.0879228	0.00640827	0.0884722	-0.308216	0.106197	-0.19941	-0.105506	-0.273212	0.297513	0.391055	-0.252843
642	0.517713	-8.55822	-3.74656	-3.29259	0.0304593	-0.43791	1.38481	2.32865	0.93523	0.957082	-0.186493	0.674339	1.31596	-0.0164527	0.0417085	1.37608	-0.452736	-0.27081	0.839773	-0.0115521	-0.214319	-0.290677	-0.471448	-0.358194	-0.15191	0.472267	0.446921	-0.0255322	0.136108	0.24991	0.299388	-0.118903	-0.12679	0.513623	-0.569009	0.158034	0.135549	-0.264374	0.275708	0.137745	-0.00916058	-0.21532	0.0549844	-0.120584	-0.0810058	-0.278657	0.25348	0.256947	-0.372749
643	0.7216	-8.36234	-2.94774	-3.36433	-0.0501517	-2.15048	2.87333	2.52939	0.913514	0.235626	0.337775	0.318376	1.33501	0.816635	-0.493872	0.761739	0.083521	-0.607281	0.885642	0.572546	0.0231079	-0.311015	-0.646995	-0.349272	-0.349854	0.418431	0.37451	0.097697	0.223752	0.0615323	0.264181	-0.259942	-0.28798	0.0728911	-0.315822	0.0417543	-0.180462	-0.148123	0.375561	0.400746	-0.124137	0.0516258	-0.0431515	-0.0408577	0.00715031	-0.153453	0.0509819	0.0123345	-0.373831
644	0.343052	-7.45444	-2.12438	-3.33819	-0.217356	-3.99563	4.22852	2.4496	0.584853	-0.944773	0.992455	-0.295591	1.53969	1.60318	-1.32219	-0.10707	0.803651	-0.466064	1.05929	1.19923	0.319149	-0.335886	-0.668004	-0.294431	-0.400502	0.220048	0.103205	0.181906	0.223504	-0.0923579	0.0372867	-0.086268	-0.0980988	-0.464586	0.257538	-0.10388	-0.288398	0.0537209	0.224469	0.536042	-0.10402	0.16117	-0.279643	0.153969	0.156837	0.0459643	-0.352574	-0.0984954	-0.303895
645	-12.8529	2.39953	0.769735	-3.83401	-0.293145	-2.89175	-2.03452	0.897674	0.463349	-0.893344	-2.36998	2.26146	-1.43152	2.35346	-0.767108	-0.458498	1.11602	-0.802159	0.380526	0.092719	1.57466	-0.137814	0.152348	0.15961	0.217757	-0.397169	0.754635	-0.0115708	-0.271029	-0.428969	0.494083	-0.179091	-0.116767	0.598087	0.695477	-0.303632	0.267065	-0.0955125	-0.198794	0.273444	0.0172223	0.0401308	0.190326	0.260022	-0.399354	0.249813	0.85156	0.222691	-0.185701
646	-12.3987	1.19768	-0.0378833	-3.53321	-0.911892	-2.52114	-2.63458	1.38142	0.246992	-0.231841	-1.89055	2.25177	-1.19914	1.20379	-0.641634	-0.513592	0.688685	-0.0406658	0.381997	-0.084984	1.27889	0.126241	-0.234426	-0.212137	0.266294	-0.150163	0.685662	0.294191	-0.0644916	-0.540471	0.269113	0.0867791	0.0150721	0.634844	0.605322	0.0543307	-0.2553	-0.0724824	0.328486	0.142551	-0.0710356	0.138334	-0.257819	0.34359	-0.0520354	0.20459	0.655403	-0.230777	-0.0447748
647	-11.3468	-0.769104	-1.04507	-3.34503	-1.58952	-2.31142	-3.19821	1.73336	-0.286353	0.600839	-1.28905	2.16166	-0.832904	-0.575885	-0.486161	-0.422345	0.10504	0.592238	0.0518874	-0.570365	1.01075	0.400966	-0.740825	-0.677692	0.0323146	-0.0885656	0.263895	0.365529	0.269368	-0.694738	0.123735	0.389962	0.120674	0.158748	0.333499	0.113171	-0.485788	-0.166236	0.553352	-0.0472381	-0.305958	-0.0246666	-0.363664	0.38565	-0.169437	0.238634	0.068898	-0.193084	-0.0666043
648	-8.53405	-2.95907	-2.39497	-3.2454	-1.27777	-1.62829	-2.64217	1.82586	-0.118669	0.947513	-0.644155	1.57992	-0.383973	-2.25709	-0.157993	0.0282	-0.416949	0.943435	-0.0810323	-0.877522	0.18009	0.240319	-0.851025	-0.60823	-0.066543	0.107587	0.00823292	0.308102	0.298205	-0.580223	-0.075948	0.603319	0.178672	-0.309079	-0.150399	0.0933096	-0.0416946	-0.0843078	0.155465	0.0133559	-0.311869	-0.113228	-0.2237	0.0296253	0.161754	-0.0516881	-0.404288	0.0872211	-0.0399381
649	-8.56125	-3.01787	-2.41823	-3.28908	-1.34776	-1.55952	-2.67341	1.90324	0.0692311	1.029	-0.600995	1.6813	-0.473696	-2.26475	-0.0774873	0.0715684	-0.484847	1.00418	-0.084307	-0.826906	0.172431	0.195089	-0.814343	-0.583531	-0.073505	0.15423	0.0256246	0.307835	0.330503	-0.53868	-0.126693	0.556599	0.164349	-0.2834	-0.177815	0.12879	0.0287314	-0.114549	0.183657	-0.0411738	-0.332454	-0.0664718	-0.228518	-0.0193968	0.131723	-0.0334121	-0.416607	0.0780264	-0.086047
650	-4.64377	-5.77246	-3.48954	-3.97873	-0.133844	-0.856244	-1.08394	2.50948	0.503665	0.940324	-0.113977	1.2006	0.019542	-2.20537	0.345693	1.07288	-0.329059	0.0399388	-0.435628	-0.813427	-0.544342	-0.00142854	-0.532947	-0.262809	-0.167271	0.229756	-0.128599	0.162315	0.0370387	-0.0175155	0.226914	0.419103	0.230532	-0.113299	-0.45082	0.245558	0.324154	-0.0387158	0.0923622	0.0538551	-0.161021	0.134457	0.12172	-0.143119	-0.244372	-0.210302	0.0549691	0.193264	0.00360399
651	-1.80784	-7.46904	-3.90046	-4.28177	0.460652	-0.887172	0.621935	2.92588	0.965894	0.661333	0.00838631	1.09705	0.62899	-1.50591	0.234777	1.55494	-0.209031	-0.309568	0.081547	-0.399407	-0.714716	-0.23786	-0.303985	-0.400052	-0.299006	0.372522	-0.000350555	0.203698	-0.0814088	0.295282	0.323726	0.101393	0.120659	0.200321	-0.521851	0.292323	0.41491	-0.256458	0.0811502	0.162942	-0.134441	0.157139	0.3687	-0.28561	-0.167233	-0.387051	0.350868	0.281288	-0.065028
652	-0.31267	-8.18893	-3.49144	-4.57113	0.326674	-1.51353	2.12915	3.05554	1.03135	0.118737	0.431452	0.714431	1.25712	-0.617323	-0.108412	1.42823	0.0966903	-0.622434	0.553842	0.331281	-0.650661	-0.461919	-0.284579	-0.415665	-0.504735	0.342178	0.0809434	0.0644401	-0.164753	0.283163	0.473356	-0.220198	-0.179854	0.0057384	-0.494522	0.023356	0.0582148	-0.197642	0.272671	0.379082	-0.107227	0.236509	0.169845	-0.319976	0.0549257	-0.471299	0.36449	0.208124	-0.229688
653	-0.175876	-7.9707	-2.56652	-4.59518	0.0961089	-2.9286	3.35979	3.22499	0.803297	-0.709127	0.91714	0.225011	1.48227	0.619775	-0.695335	0.715843	0.5391	-0.65422	0.992628	0.925428	-0.245142	-0.411616	-0.473644	-0.567937	-0.675637	0.295421	0.11221	0.220409	-0.0728302	-0.0369049	0.365232	-0.32553	-0.209555	-0.292889	0.00103357	-0.0661515	-0.168128	-0.0886357	0.299578	0.608795	-0.205341	0.367679	-0.0603125	-0.287336	0.187716	-0.323037	0.0229866	0.0505677	-0.268895
654	-12.3509	0.716587	-0.0243246	-4.68584	-0.638948	-2.64584	-2.16743	2.09777	0.333822	-0.392887	-2.03175	2.27362	-1.76365	0.206461	-0.35952	-0.284436	0.738396	-0.916125	-0.399948	-0.388387	1.56785	-0.237829	-0.17943	0.0709507	0.208098	-0.767848	0.709118	0.328689	-0.247752	-0.718487	0.159872	-0.587524	-0.583232	0.272436	0.831694	-0.63002	-0.197907	0.0784081	-0.1058	0.0520432	0.126005	-0.249617	-0.167893	0.0105419	-0.0492699	0.0851113	0.539555	0.161973	-0.486743
655	-11.0837	-0.879779	-1.11356	-4.3344	-0.900594	-2.61554	-2.51348	2.15061	0.0634707	0.282186	-1.37777	1.91472	-1.32076	-1.57392	-0.104789	-0.14986	0.0380357	-0.434816	-0.580592	-0.961091	0.90836	0.0237902	-0.685254	-0.278792	0.197769	-0.439157	0.233899	0.601825	-0.0757378	-0.99399	0.197193	-0.0443448	-0.288446	-0.277891	0.374163	-0.577623	-0.413057	0.075638	0.228982	-0.121129	-0.117158	-0.228727	-0.213175	0.0280672	0.194711	0.0781741	-0.0505715	-0.208288	-0.327095
656	-8.1685	-2.66809	-2.5112	-4.47517	-0.47422	-2.30273	-1.82719	2.19696	0.10898	0.446849	-0.490479	1.39951	-0.761419	-3.17376	0.190642	0.34912	-0.0487557	-0.355621	-1.08554	-1.21043	-0.110588	-0.0294851	-0.656701	-0.0970046	0.0124393	-0.40512	-0.267339	0.437776	-0.0349113	-0.687369	0.240213	0.244923	0.0643257	-0.855391	-0.195425	-0.360664	-0.144932	0.102968	0.0389418	-0.206367	-0.249354	0.0151418	0.00906457	-0.0345921	0.0875097	0.0347872	-0.389799	-0.119727	-0.10454
657	-8.18499	-2.71176	-2.50786	-4.5114	-0.517438	-2.26508	-1.84897	2.2472	0.241748	0.521984	-0.465549	1.48151	-0.811632	-3.20186	0.243322	0.376908	-0.0638227	-0.322344	-1.11248	-1.18015	-0.110087	-0.0822552	-0.656863	-0.0942625	-0.0112264	-0.371559	-0.234406	0.430455	-0.000341969	-0.680389	0.211296	0.234514	0.0661869	-0.845535	-0.210977	-0.340951	-0.113353	0.0587732	0.0469108	-0.214329	-0.260703	0.0419109	0.00401902	-0.061708	0.0792067	0.0564062	-0.389843	-0.121212	-0.129695
658	-4.57913	-5.02128	-3.48184	-5.3525	0.598239	-1.73235	-0.266411	2.96477	0.478673	0.189745	0.237704	0.975796	-0.391281	-3.08892	0.650353	1.03447	0.381045	-0.949785	-1.43408	-0.864591	-0.842577	-0.449264	-0.223418	0.0351716	-0.232556	-0.155954	-0.527987	0.228309	-0.107514	-0.0262966	0.29263	0.161615	0.215515	-0.605616	-0.360859	0.0773945	0.321817	-0.0238183	-0.12771	-0.184269	-0.405981	0.404824	0.466667	0.0175278	-0.210647	-0.168981	-0.0200516	0.0308925	0.177685
659	-2.07233	-6.76219	-3.81228	-5.50899	1.24528	-1.8493	1.44887	3.30441	1.05667	-0.10367	0.531272	0.58825	0.285859	-2.22806	0.500267	1.29293	0.348671	-1.02817	-0.779369	-0.180106	-1.1193	-0.707668	0.0371818	-0.225312	-0.57386	0.000238742	-0.382871	0.284171	-0.30675	0.239096	0.255814	0.0127214	0.161138	-0.389868	-0.389133	0.0849234	0.478744	-0.0512503	-0.247006	0.0514256	-0.355354	0.589589	0.528954	-0.119581	-0.0120379	-0.397569	0.132542	0.174221	0.225054
660	-12.4215	0.730943	0.128089	-4.6458	-0.420799	-2.76999	-2.06523	1.93946	-0.0973994	-0.383606	-2.06577	2.18154	-1.64499	0.0203524	-0.498788	-0.337021	0.906286	-1.06835	-0.638821	-0.323146	1.58648	-0.35328	-0.217952	0.0399511	0.199362	-0.978189	0.76541	0.458987	-0.281876	-0.617441	-0.0181582	-0.625874	-0.762988	0.244003	0.781431	-0.729573	-0.381261	0.20031	-0.177732	0.11896	0.181371	-0.384943	-0.203171	0.120706	-0.0118979	0.00708751	0.51089	0.152282	-0.406374
661	-11.176	-0.896179	-1.05201	-4.32516	-0.758806	-2.65438	-2.42842	2.05824	-0.193038	0.308944	-1.41832	1.9052	-1.25426	-1.74447	-0.183012	-0.189731	0.150165	-0.54759	-0.791042	-0.889289	0.932657	-0.0888931	-0.699115	-0.315888	0.170459	-0.59224	0.288667	0.682484	-0.0902158	-0.93157	0.0190125	-0.0829494	-0.434279	-0.296012	0.328129	-0.635698	-0.543015	0.141393	0.175767	-0.0825277	-0.0810469	-0.317026	-0.26151	0.11366	0.21948	0.0100075	-0.0623818	-0.209334	-0.274996
662	-8.24137	-2.68043	-2.44383	-4.45774	-0.338123	-2.35188	-1.76937	2.12383	-0.144032	0.466698	-0.509121	1.37681	-0.717105	-3.32791	0.12023	0.332194	0.0448914	-0.44745	-1.28277	-1.14001	-0.0839798	-0.138916	-0.664998	-0.115735	-0.0116156	-0.52733	-0.215244	0.539318	-0.0469927	-0.616005	0.0715323	0.196019	-0.0876241	-0.868813	-0.25806	-0.425756	-0.249572	0.17144	-0.00702782	-0.170917	-0.227012	-0.0600698	-0.051071	0.0433296	0.0990166	-0.0415395	-0.384333	-0.113903	-0.0686617
663	-8.23143	-2.70163	-2.3942	-4.46934	-0.35141	-2.36763	-1.7978	2.14884	-0.081293	0.530902	-0.464533	1.40155	-0.736373	-3.32712	0.150402	0.351594	0.040144	-0.4207	-1.27762	-1.13142	-0.101305	-0.165052	-0.669726	-0.0975713	-0.00815624	-0.531975	-0.205747	0.550648	-0.0334745	-0.570054	0.0748596	0.185863	-0.0917529	-0.866831	-0.261923	-0.426118	-0.248242	0.151699	-0.00192102	-0.181004	-0.250619	-0.0358083	-0.0560598	0.00922688	0.0848864	-0.0113344	-0.400166	-0.142478	-0.0751718
664	-4.60753	-4.99366	-3.34933	-5.2993	0.774361	-1.85691	-0.195619	2.83677	0.116398	0.176133	0.221681	0.87214	-0.270935	-3.20044	0.532981	0.987908	0.507068	-1.06486	-1.57208	-0.839203	-0.847599	-0.510168	-0.27042	0.0187553	-0.227631	-0.293466	-0.503642	0.320489	-0.128494	0.0545828	0.222788	0.144316	0.0991177	-0.6292	-0.391443	-0.00464841	0.185296	0.0570089	-0.178581	-0.118198	-0.383069	0.33187	0.42628	0.0766798	-0.192772	-0.20841	-0.0311225	0.00138856	0.270544
665	-2.03375	-6.70031	-3.60369	-5.43878	1.42645	-2.0404	1.50727	3.14696	0.662276	-0.141078	0.53485	0.421579	0.435982	-2.28302	0.357122	1.2494	0.492732	-1.13809	-0.853215	-0.2048	-1.14271	-0.723271	-0.0429584	-0.223275	-0.543495	-0.12753	-0.361669	0.376874	-0.323402	0.326987	0.264778	0.0367535	0.102354	-0.413008	-0.399452	-0.0091924	0.350179	0.0371665	-0.28904	0.149426	-0.333786	0.515098	0.52722	-0.0834394	0.00485631	-0.40888	0.0964498	0.139032	0.32581
666	-5.23929	-0.484249	5.20337	4.00025	-5.90803	1.57986	-0.857103	1.51852	0.241133	-2.54136	-1.33049	-0.821848	2.31989	-0.467778	0.909493	-1.12845	-0.657022	-1.12276	-0.00207663	0.899435	-0.346279	-0.0224298	0.0279437	0.00499693	-0.0092191	-0.899036	-0.135476	-1.24605	-0.773723	-0.658764	0.403559	-0.0799253	0.166269	-0.414337	-0.283563	-0.0125113	0.365816	0.218076	0.189356	0.666172	0.417522	-0.308374	-0.328084	0.126309	0.222518	0.296802	-0.0122446	0.33764	0.260444
667	-5.32962	-0.626841	5.51836	3.83156	-5.9216	1.63046	-0.695708	1.33924	0.275271	-2.25441	-1.33793	-0.699247	2.27545	-0.706797	0.869778	-1.12792	-0.562934	-1.13034	-0.176837	1.01787	-0.475915	-0.241121	-0.0730822	-0.0658978	-0.0133993	-0.867211	-0.0622742	-1.13502	-0.61823	-0.529976	0.301555	-0.122278	0.0834132	-0.328543	-0.260222	-0.0448234	0.390458	0.228927	0.222443	0.596855	0.365678	-0.347737	-0.328967	0.091178	0.198355	0.40535	-0.0416543	0.258043	0.326007
668	-7.55393	4.72722	3.45964	5.81943	-6.74428	-0.576603	0.516484	1.46904	-0.678797	-0.74139	0.149974	-0.611513	0.529568	-0.100855	0.0482731	0.181946	-0.654339	0.147503	0.97764	-0.379554	0.992231	-0.710613	0.252701	0.402547	-1.03008	-0.61879	-0.273435	-0.799629	-0.195238	-0.517643	-0.105859	0.149548	0.565958	-0.544116	-0.799814	-0.318578	0.666879	0.119102	0.287642	0.256871	-0.273081	-0.0342762	-0.0691486	-0.170844	-0.0365527	-0.397912	0.369356	-0.303426	0.241527
669	-7.18817	2.75017	3.98632	5.09639	-5.84478	0.571785	0.179291	2.31858	-0.114276	-1.86026	-0.36716	-0.801388	0.959254	-0.203911	0.283398	-0.384079	-0.660036	-0.283909	0.635218	-0.016564	0.150288	0.0798088	0.202395	0.0972337	-0.561645	-0.715754	0.234835	-0.909273	-0.232193	-0.817762	0.131516	0.103389	0.366629	-0.489481	-0.799565	-0.0524354	0.50168	0.0708277	-0.0411044	0.237588	-0.0247281	-0.342334	-0.159955	-0.0379179	0.175955	0.0467189	0.224545	0.0188671	0.0708971
670	-6.12522	0.277761	4.15514	4.39138	-4.61874	1.56508	-0.00362124	2.73935	0.610643	-2.73107	-0.903688	-0.499775	1.32089	-0.186699	0.490247	-0.909481	-0.364902	-0.630849	0.214714	0.582264	-0.590139	0.429407	0.402975	-0.17526	-0.00526804	-0.843502	0.452869	-0.757258	-0.3236	-0.903993	0.168511	-0.0240078	0.134573	-0.220117	-0.594202	0.138751	0.281988	0.103414	-0.310652	0.273271	0.214394	-0.324635	-0.322344	-0.0656963	0.345676	0.429167	0.14077	0.460855	0.0303975
671	-6.26568	0.121645	4.21143	4.2229	-4.7082	1.72955	0.123212	2.71059	0.839997	-2.52001	-0.941873	-0.228227	1.22929	-0.353911	0.5616	-0.925688	-0.427522	-0.600988	0.0875992	0.709714	-0.680264	0.249327	0.369298	-0.240008	-0.00110183	-0.833336	0.495805	-0.768217	-0.211114	-0.842491	0.0343793	-0.050476	0.0915063	-0.183714	-0.569675	0.185098	0.372014	0.0338114	-0.247728	0.238703	0.185359	-0.358805	-0.281778	-0.0741055	0.313655	0.50169	0.119516	0.421612	0.0442312
672	-4.33164	-2.63029	4.10899	4.32324	-3.07243	2.07655	-0.013968	2.0545	1.2194	-2.62446	-1.48257	0.570501	1.45454	-0.245773	0.652163	-1.0763	0.152997	-0.932658	-0.242648	0.931546	-1.2222	0.258461	0.309118	-0.30172	0.430211	-0.50503	0.190246	-0.452606	-0.431335	-0.545666	0.0233816	-0.0991071	-0.0986736	-0.0107936	-0.436642	0.238146	-0.109858	0.159747	-0.103907	0.218727	0.105933	-0.149579	-0.365808	0.032867	0.215001	0.52847	0.177884	0.228275	0.092122
673	-6.80368	8.34375	1.1552	5.93768	-4.06067	-1.25211	2.60745	0.059901	-0.36465	-0.752433	0.641923	0.111678	-0.283404	-0.270639	-0.273369	1.03746	0.0549959	0.179544	1.23357	-0.990166	0.915557	-0.918299	0.223043	0.59721	-0.620788	-0.525426	-0.39008	-0.789351	-0.132445	-0.689923	-0.523074	0.567828	0.819605	-0.025479	-0.136484	-0.124792	0.5191	0.365362	0.209759	0.464159	-0.217021	0.271175	0.0511159	-0.247167	-0.223468	-0.570545	0.250928	-0.346003	0.0824721
674	-7.25999	6.37122	1.73918	5.59935	-4.42675	-0.169005	1.95986	1.14331	-0.333456	-1.02238	0.574394	-0.302961	-0.207911	-0.395923	-0.340194	0.333348	-0.0189378	0.392126	1.23614	-0.740814	0.808292	-0.248363	0.0667524	0.124018	-0.593812	-0.491342	-0.0249124	-0.700556	-0.144692	-0.755884	-0.470743	0.174898	0.426437	-0.21751	-0.386291	0.0528962	0.604212	0.239567	0.064521	0.0977381	-0.37311	0.0965811	0.210167	-0.220345	-0.108766	-0.490858	0.130638	-0.279382	0.102817
675	-6.9857	3.59707	2.03942	5.03539	-3.84364	1.35489	1.54728	2.39766	0.303127	-1.59068	0.226385	-0.253437	-0.0847872	-0.273367	-0.0569334	0.0775866	-0.0434267	-0.0550773	0.90246	-0.229296	0.158463	0.295927	0.203509	-0.00399261	-0.216839	-0.404528	0.42016	-0.610781	-0.215186	-0.72725	-0.107409	0.0508691	0.185051	-0.302315	-0.659786	0.168445	0.279744	-0.0251247	-0.0592245	-0.115976	-0.125621	-0.0272249	0.049332	0.000982175	0.258783	-0.238815	0.016672	-0.20454	-0.0180786
676	-5.94876	0.253674	2.22393	4.814	-3.20091	2.25929	0.95455	2.78082	0.850902	-2.11549	-0.460477	0.229921	0.183382	0.158962	0.106701	-0.356432	0.10832	-0.171979	0.676505	0.193955	-0.414928	0.700199	0.516587	-0.413091	0.00803267	-0.221449	0.388324	-0.296836	-0.359745	-0.699013	-0.0495134	-0.0861854	0.146584	-0.138865	-0.597317	0.24614	0.00729514	-0.198734	-0.146209	-0.263604	0.0444301	-0.081541	-0.0115521	-0.0859438	0.274559	0.0463983	-0.101122	0.086052	-0.047943
677	-6.12985	0.0726736	2.23139	4.67785	-3.24279	2.38109	1.01505	2.86285	1.10118	-1.84575	-0.450181	0.600998	0.10549	-0.0379622	0.228635	-0.356758	0.0409367	-0.157479	0.499284	0.415358	-0.478715	0.454707	0.469456	-0.428461	-0.0100141	-0.225424	0.455536	-0.342405	-0.214183	-0.613731	-0.189504	-0.128469	0.0748726	-0.12961	-0.594188	0.28817	0.0810997	-0.238301	-0.148729	-0.27318	0.0636724	-0.155408	-0.0164605	-0.10269	0.268901	0.12709	-0.124135	0.066022	-0.0110955
678	-4.34922	-3.20569	2.04853	5.07751	-2.51515	2.49012	0.398808	1.94229	1.31157	-1.97847	-1.09037	1.38603	0.33189	0.279208	0.427487	-0.43094	0.453233	-0.38475	0.0269333	0.608033	-0.814327	0.479377	0.563453	-0.378806	0.0458306	0.131733	0.00146284	-0.230275	-0.461151	-0.46824	-0.116705	-0.0755907	0.170792	-0.115639	-0.552001	0.235965	-0.386872	-0.164132	-0.063088	-0.0268639	0.0181844	-0.16098	-0.0513625	-0.0631935	0.104865	0.18357	0.0795241	0.0984098	-0.213738
679	-2.18759	-5.67171	1.8696	5.32156	-0.800647	1.7332	0.12519	0.332581	1.21405	-1.70316	-1.37996	1.91709	0.645002	0.111717	0.429892	-0.749886	0.809183	-0.347648	-0.416962	0.584338	-1.30402	0.388157	0.489084	-0.277142	0.139014	0.256332	-0.327266	-0.053653	-0.216191	-0.255527	-0.113894	0.112555	-0.0222072	0.0417544	-0.164578	0.175244	-0.562258	-0.0617858	-0.0928755	0.108648	-0.539955	-0.162438	-0.0815521	0.0250108	0.0954438	0.0670007	0.268552	0.110999	0.0374347
680	0.0340665	-6.36751	1.83578	5.36041	0.636931	0.586235	0.404063	-1.38602	1.04511	-1.6139	-1.46335	1.77204	1.06927	-0.193963	0.141469	-1.22319	1.11901	-0.331136	-0.455334	0.204103	-1.61233	0.438708	0.295015	0.0644654	0.56614	0.0713651	-0.381098	0.134403	-0.0754416	-0.105438	0.205873	0.360272	-0.220251	0.229607	-0.0765093	-0.0334098	-0.463869	0.390164	0.0643682	0.343037	-0.706053	-0.297308	0.103367	0.149421	0.208091	0.100027	0.36965	-0.0390965	0.127553
681	-5.13985	10.8695	-0.374298	4.32529	-0.394426	-1.59893	3.34308	-1.73149	1.17009	-0.944238	0.431912	0.780974	-0.592448	-0.291435	0.105041	1.69495	0.154116	-0.111229	0.909397	-1.26256	0.02608	-0.732978	0.0773076	0.484302	-0.201334	-0.415788	-0.453126	-0.526374	-0.100384	-0.666952	-0.503588	0.854364	0.583444	0.479984	0.645592	0.0524619	-0.0116408	0.137332	0.124012	0.532271	0.211169	0.0572827	-0.20741	-0.00402397	-0.18759	-0.275379	-0.0324385	0.148626	-0.338581
682	-5.61118	10.0818	-0.460893	4.3133	-1.26308	-0.435327	3.13321	-0.629168	1.05525	-1.11161	0.99935	0.288139	-0.829648	-0.544052	0.0860821	1.37627	0.398093	0.166434	0.962639	-1.16979	0.497885	-0.483497	-0.0502583	0.551082	-0.185475	-0.21675	-0.152852	-0.53364	-0.241486	-0.72652	-0.867753	0.294286	0.385956	0.332827	0.380983	0.284702	0.261811	0.0888114	0.0627796	0.199349	-0.427266	0.361888	0.0685222	-0.128932	-0.222364	-0.262249	-0.00458279	-0.0641208	-0.325516
683	-6.02261	7.9175	-0.118285	4.17125	-1.93015	0.954449	2.76538	0.795199	0.883041	-0.998459	1.29556	-0.0900271	-0.966078	-0.526321	-0.0223148	0.805177	0.485384	0.257261	0.97543	-0.830345	0.669101	-0.111915	-0.0411387	0.284097	-0.0196047	-0.161506	0.193524	-0.518515	-0.365555	-0.640944	-0.604534	-0.0899005	0.00889579	0.0587305	-0.0368485	0.345172	0.342791	0.00457954	0.131624	-0.178511	-0.45288	0.496895	0.268685	0.069466	-0.123614	-0.2385	-0.0345316	-0.265827	-0.331974
684	-6.09359	4.29569	0.161289	4.13322	-2.09837	2.30552	2.15803	2.03471	0.835789	-0.939985	1.0049	0.066209	-0.929892	-0.228381	-0.151307	0.23825	0.391259	0.381331	1.04659	-0.199239	0.422139	0.335709	0.171976	-0.241377	0.0833974	-0.138601	0.381669	-0.392283	-0.303724	-0.482982	-0.218184	-0.269198	-0.129843	-0.0407486	-0.0907309	0.440526	0.204199	-0.266287	0.060855	-0.493737	-0.292474	0.324764	0.304222	0.0782863	0.114376	-0.307041	-0.372081	-0.16251	-0.182055
685	-5.24185	-0.141492	0.298303	4.09303	-1.91319	3.36344	1.44633	2.44386	0.953442	-0.987499	0.268872	0.81946	-0.643369	0.179095	0.0733211	0.00900477	0.466039	0.113929	0.610777	0.306243	0.0595859	0.423959	0.514039	-0.387949	-0.0482697	0.0740427	0.245121	-0.204169	-0.33457	-0.266872	-0.164905	-0.216966	0.017839	0.0336766	-0.232759	0.182183	-0.173046	-0.437014	0.0155305	-0.399229	0.0976414	-0.0310997	0.271246	-0.0212941	0.0205568	-0.203026	-0.465482	0.0476862	-0.183653
686	-5.36256	-0.27528	0.229224	4.00077	-1.99586	3.47619	1.44464	2.55213	1.26179	-0.792139	0.311476	1.0984	-0.71766	0.103893	0.208691	0.0139148	0.39726	0.141425	0.567992	0.436309	0.00695573	0.306918	0.505923	-0.399066	-0.0522596	0.109944	0.26532	-0.307302	-0.224895	-0.223122	-0.208482	-0.249981	0.0190062	0.0410238	-0.228812	0.254217	-0.070252	-0.480213	0.00327682	-0.415446	0.144062	-0.0804173	0.334639	-0.0586463	0.0463163	-0.158104	-0.48806	0.0271168	-0.191796
687	-3.54748	-4.11571	0.0956546	4.37877	-1.39154	3.41859	0.787511	1.73498	1.16262	-0.840252	-0.509667	1.72051	-0.493966	0.58212	0.435348	-0.0903312	0.593032	-0.188317	-0.161247	0.420024	-0.373246	0.49888	0.768874	-0.326074	-0.130694	0.418879	-0.218367	-0.221548	-0.327709	-0.151487	-0.0315225	-0.112029	0.35041	-0.0481074	-0.149114	0.0862845	-0.473393	-0.446524	0.0914608	-0.175083	0.11582	-0.0650009	0.179363	-0.109204	-0.161312	-0.0407569	-0.161627	-0.0183038	-0.142502
688	-1.41652	-6.40482	-0.124767	4.76853	-0.0899369	2.48002	0.59473	0.317608	1.19794	-0.70776	-1.11405	2.01731	-0.179342	0.594277	0.445359	-0.376932	0.765641	-0.210254	-0.59947	0.205978	-0.852358	0.472893	0.798572	-0.0241306	-0.0490408	0.456183	-0.421257	-0.113605	0.00114433	-0.115467	-0.0285124	0.189902	0.249173	-0.0757091	0.0210381	0.058386	-0.443567	-0.3295	0.00262828	0.0274963	-0.326448	-0.0824082	-0.108331	-0.0733178	0.0378287	-0.121848	0.155604	-0.0274009	-0.0443048
689	0.534445	-6.93628	0.122571	5.09455	0.974454	0.958465	0.902486	-1.2322	1.13648	-0.481899	-1.44303	2.03354	0.302495	0.131357	0.0572654	-0.917834	0.952155	-0.121878	-0.728711	-0.00654105	-1.05414	0.354852	0.512865	0.309686	0.27886	0.240947	-0.366118	-0.057894	0.214589	0.0846609	-0.0298492	0.238427	-0.0894831	-0.0596298	0.0334496	-0.0347352	-0.35326	-0.00233312	0.0230712	0.136085	-0.558921	-0.128909	-0.220619	0.00411204	0.0883523	-0.0567496	0.400088	-0.0474479	0.0577592
690	-4.65193	11.3176	-1.40971	2.41678	1.77663	-0.858263	2.59745	-2.37412	2.5702	-0.988232	0.667308	0.772867	-0.52795	-0.28792	0.625249	1.90293	-0.14852	-0.400271	0.25919	-1.00527	-0.928368	-0.236593	-0.301242	0.381136	0.00142531	-0.083562	-0.252244	-0.25333	-0.176355	-0.376565	-0.583715	0.463555	0.239763	0.528105	0.756359	0.281071	-0.0745998	-0.292734	0.103673	0.103106	0.167479	-0.107388	-0.293701	0.165734	0.0284866	0.128794	-0.113816	0.235773	-0.390446
691	-4.44144	10.8366	-1.77009	2.14372	1.27408	0.410813	2.73993	-1.45607	2.58119	-1.08053	1.33987	0.249386	-0.875634	-0.75436	0.696133	1.33737	0.318869	-0.00574823	0.416025	-0.916494	-0.211319	-0.281801	-0.355383	0.546197	0.143908	-0.0453577	-0.019615	-0.232273	-0.363864	-0.416242	-1.02765	-0.132157	-0.0256303	0.438475	0.705159	0.499091	0.211055	-0.0168035	0.218005	-0.0632184	-0.329775	0.26725	0.148845	-0.00670534	-0.0399478	0.277845	-0.111747	-0.0198242	-0.348456
692	-5.17995	8.29703	-1.49016	2.43326	0.421643	1.74474	2.27965	0.0401352	1.88615	-0.627786	1.56998	-0.00956284	-1.09872	-0.665452	0.0801203	0.634444	0.329867	0.535032	0.755767	-0.326714	0.361345	-0.1554	-0.356044	-0.0513319	0.0417451	-0.0786271	0.168103	-0.136937	-0.252253	-0.351571	-0.812205	-0.407098	-0.44123	0.141722	0.504311	0.521913	0.271115	-0.183866	0.0799682	-0.371688	-0.435816	0.423641	0.31013	-0.111207	0.00928076	0.0266497	-0.158256	-0.0110867	-0.175502
693	-5.12155	4.24847	-1.2393	2.37435	-0.150863	3.3401	1.81731	1.45881	1.36902	-0.293735	1.57135	0.0796559	-1.19224	-0.184521	-0.197346	0.234945	0.416569	0.474067	0.6462	0.13755	0.486244	0.117489	-0.0672961	-0.13578	0.14519	-0.0387624	0.224017	-0.161745	-0.268445	-0.146871	-0.196706	-0.29701	-0.398242	0.074344	0.236335	0.32475	0.031641	-0.300893	0.185639	-0.524292	-0.0713591	0.285955	0.307333	0.0270192	-0.0202133	-0.100555	-0.264302	-0.0301454	-0.191702
694	-4.08555	-1.05963	-1.19918	2.11609	-0.11979	4.48461	1.31639	2.25206	0.817989	-0.0296022	1.01933	0.735494	-0.847956	0.400395	0.17356	0.19379	0.620627	-0.0259554	-0.0578243	0.53019	0.193997	0.317203	0.486708	-0.167795	0.11654	0.0518197	0.209129	-0.202838	-0.307084	0.136715	0.207424	-0.20721	-0.0562529	0.257921	0.168473	0.00264729	-0.475356	-0.482046	0.43234	-0.464035	0.327281	0.081639	0.376311	0.233567	-0.421528	0.0130665	-0.367554	-0.130153	-0.00494979
695	-4.17237	-1.17739	-1.30039	2.02761	-0.236686	4.59712	1.28659	2.40018	1.17233	0.136805	1.04867	1.01687	-0.934824	0.364536	0.323923	0.211569	0.515178	0.0396758	-0.0570269	0.648296	0.157204	0.237208	0.473259	-0.163595	0.105909	0.162783	0.218847	-0.333347	-0.183522	0.123766	0.220815	-0.219042	-0.00426385	0.264689	0.190504	0.067326	-0.357437	-0.543242	0.430757	-0.495852	0.368609	0.0729749	0.426024	0.171645	-0.393651	0.0842825	-0.351731	-0.132117	-0.0244543
696	-2.32867	-5.06538	-1.55733	2.69195	0.210042	4.40759	0.954479	1.47039	1.08572	0.313522	0.0804131	1.30727	-0.657083	0.679394	0.580155	0.0741427	0.2796	-0.00438974	-0.399391	0.408933	-0.193866	0.35226	0.908699	-0.0709493	-0.167731	0.309235	0.000612272	-0.203526	-0.147473	0.0316503	0.0763577	-0.054171	0.298501	0.0997826	0.304509	-0.249905	-0.404806	-0.50078	0.149947	-0.102355	0.334142	0.0492059	0.162588	-0.192089	-0.0282726	-0.0706203	-0.296356	-0.0343246	-0.0139865
697	-0.510504	-7.04819	-1.83533	3.54955	0.805211	3.0722	0.855548	0.135489	1.25694	0.606162	-0.824971	1.5777	-0.416146	0.726413	0.578089	-0.30978	0.19696	-0.00905774	-0.700835	-0.055734	-0.404962	0.332763	0.901136	0.149016	-0.236771	0.385288	-0.173069	-0.141365	0.218849	-0.0839739	-0.121994	0.0298162	0.209033	-0.0775908	0.345093	-0.17931	-0.0226995	-0.308923	-0.00224607	0.0184472	-0.00981565	0.042915	-0.164632	-0.335812	0.0863988	-0.220243	0.0733025	-0.0264244	-0.000721545
698	1.14903	-7.5939	-1.45102	4.28493	1.35925	1.29268	1.16903	-1.21891	1.24164	0.542835	-1.44715	1.79905	0.0524159	0.280431	0.092539	-0.803978	0.425288	0.00545513	-0.730537	-0.225817	-0.597186	0.142878	0.56162	0.406195	-0.0401657	0.152027	-0.137996	-0.238663	0.475552	-0.0236417	-0.280958	0.137789	0.00609983	-0.115677	0.197528	-0.193871	0.0765962	-0.0734495	-0.0464006	0.00654026	-0.252868	-0.00465217	-0.320478	-0.134666	0.067218	-0.1158	0.313922	-0.0918232	-0.0233108
699	2.161	-7.23765	-0.830917	5.20411	1.49457	-0.752241	1.40077	-2.53176	1.0385	0.37272	-1.75352	1.59165	0.73047	-0.17863	-0.79264	-1.28507	0.668018	0.173334	-0.294262	-0.434923	-0.631218	0.102182	-0.0843062	0.524982	0.218436	-0.140418	-0.334629	-0.25976	0.488418	0.259457	-0.322074	0.160378	-0.16112	-0.167468	-0.0916467	-0.077361	-0.0542369	0.120144	-0.0496261	-0.222554	-0.332392	-0.151142	-0.227504	0.0658453	-0.0892675	-0.16321	0.309988	0.0104205	-0.0469967
700	-4.89183	11.1174	-1.31552	2.29693	1.84146	-0.881732	2.725	-2.41647	2.66096	-0.639117	0.732335	1.14043	-0.44869	-0.453667	0.676282	1.76792	-0.167552	-0.485996	0.199282	-0.733445	-1.1559	-0.406762	-0.436553	0.378404	0.134026	-0.194456	-0.31059	-0.42284	0.0386169	-0.193873	-0.556791	0.433008	0.179091	0.498171	0.843642	0.281748	-0.00871409	-0.207398	0.0403454	0.112498	0.356935	-0.420586	-0.110943	0.101777	0.104799	0.274402	-0.202359	0.0969377	-0.216757
701	-4.7082	10.6218	-1.70884	2.02436	1.34025	0.42822	2.84947	-1.4582	2.68684	-0.713821	1.4221	0.625491	-0.846745	-0.95825	0.7703	1.23855	0.288412	-0.0826393	0.288704	-0.616297	-0.404734	-0.489348	-0.437144	0.546308	0.24096	-0.169524	-0.0484961	-0.361164	-0.177271	-0.209582	-1.11317	-0.2223	-0.155712	0.417453	0.740717	0.499424	0.262041	0.0486745	0.155106	-0.0907955	-0.165865	0.0164436	0.267476	-0.0683564	0.00847458	0.371503	-0.195043	-0.15257	-0.226716
702	-5.46813	8.06619	-1.48443	2.31123	0.472733	1.81393	2.34842	0.0922276	2.05704	-0.249095	1.66774	0.369021	-1.1391	-0.902252	0.197516	0.573679	0.30516	0.474931	0.547893	-0.0231031	0.242674	-0.405461	-0.366275	-0.0677198	0.0934307	-0.250611	0.184367	-0.226119	-0.109316	-0.126436	-1.0398	-0.538925	-0.634908	0.119476	0.489773	0.517229	0.272548	-0.139212	0.0121529	-0.425738	-0.298491	0.208911	0.370213	-0.14216	0.0349134	0.0595944	-0.241369	-0.113878	-0.113302
703	-5.45891	3.99936	-1.21734	2.25204	-0.0451449	3.3958	1.92288	1.49634	1.4687	0.117033	1.6583	0.521616	-1.17076	-0.495631	-0.0956411	0.154998	0.429359	0.361384	0.37725	0.498684	0.355942	-0.199688	-0.142296	-0.153275	0.180422	-0.203669	0.263432	-0.262995	-0.0625516	0.091071	-0.419604	-0.425397	-0.611749	0.0599982	0.219427	0.331459	0.0517843	-0.230709	0.1067	-0.519117	0.0990858	0.0128227	0.392462	-0.00116607	0.0227675	-0.0484205	-0.362637	-0.152285	-0.102289
704	-4.2686	-1.20041	-1.19345	2.05929	-0.0364341	4.47856	1.33857	2.35325	0.85974	0.221076	1.06257	1.07669	-0.824298	0.186616	0.26138	0.179196	0.596523	-0.0665186	-0.25937	0.791383	0.147767	0.0764971	0.397268	-0.139811	0.105797	0.0311665	0.273437	-0.266129	-0.127776	0.248015	0.118042	-0.256819	-0.157262	0.243943	0.14115	-0.00550626	-0.451034	-0.465256	0.379277	-0.394988	0.440108	-0.0510481	0.385618	0.195899	-0.397215	0.0716441	-0.379436	-0.183274	0.0627339
705	-4.27627	-1.25358	-1.28947	1.99225	-0.192434	4.60075	1.30826	2.43493	1.19531	0.271711	1.08297	1.18213	-0.923099	0.267246	0.364751	0.191962	0.501307	0.0132736	-0.14612	0.780342	0.118876	0.117191	0.443288	-0.140603	0.123297	0.103639	0.233189	-0.355951	-0.111595	0.215263	0.15185	-0.258904	-0.0754582	0.261889	0.182158	0.0699687	-0.345193	-0.504452	0.40488	-0.486751	0.42896	-0.0239414	0.455091	0.159895	-0.389413	0.110371	-0.404426	-0.176857	-0.00118996
706	-2.42198	-5.13949	-1.60822	2.66345	0.214387	4.44994	0.950261	1.55268	1.1861	0.421735	0.107877	1.48823	-0.66728	0.603466	0.64929	0.0792768	0.243707	-0.0135463	-0.460773	0.523239	-0.2094	0.247699	0.889923	-0.0564288	-0.177158	0.321706	0.0254445	-0.257167	-0.0653196	0.0698573	0.0405633	-0.0879442	0.269419	0.101129	0.289671	-0.21163	-0.341531	-0.500969	0.143	-0.0863459	0.364451	0.0062433	0.179293	-0.215834	-0.0306657	-0.0561546	-0.320282	-0.0280655	-0.0111019
707	-0.577649	-7.11776	-1.88235	3.50277	0.769275	3.13022	0.84287	0.209599	1.41818	0.708988	-0.798217	1.73465	-0.456556	0.681968	0.653271	-0.297299	0.151036	0.0103076	-0.723242	0.022773	-0.42334	0.252892	0.88858	0.158367	-0.239617	0.407506	-0.161378	-0.1899	0.289968	-0.0654852	-0.13804	0.0159877	0.198649	-0.071622	0.346865	-0.134029	0.0436702	-0.319602	0.0068481	0.00639647	0.00472987	-0.00184312	-0.122237	-0.352454	0.0778604	-0.203148	0.0447162	-0.0375632	-0.0145869
708	1.02062	-7.68748	-1.66887	4.22844	1.26368	1.46073	1.14933	-1.08448	1.55149	0.640382	-1.42164	2.00598	-0.0317892	0.272217	0.226101	-0.801773	0.341482	0.0172661	-0.727974	-0.150639	-0.600612	0.110424	0.641511	0.381224	-0.0481736	0.142037	-0.157561	-0.360109	0.501373	-0.0186751	-0.359773	0.0804692	-0.0099276	-0.123587	0.181109	-0.0994649	0.174087	-0.110369	-0.0386536	-0.0485283	-0.217403	-0.0256151	-0.290397	-0.14257	0.0721108	-0.151096	0.278218	-0.0847332	-0.0823861
709	2.00644	-7.35224	-1.07443	5.12867	1.38677	-0.537806	1.40913	-2.38385	1.38273	0.470962	-1.76837	1.86468	0.640185	-0.242332	-0.650324	-1.28292	0.577602	0.184759	-0.347074	-0.332079	-0.615426	0.024063	-0.0332527	0.479312	0.172152	-0.114002	-0.318515	-0.384568	0.553073	0.221511	-0.428217	0.123519	-0.169695	-0.169647	-0.107248	0.0359229	0.0547706	0.0479368	-0.0253523	-0.255338	-0.314498	-0.147045	-0.200185	0.0689908	-0.0835955	-0.196922	0.284843	0.0430839	-0.10333
710	-5.05763	10.8773	-1.46578	0.71655	3.13353	-0.717984	1.3983	-2.96054	3.00488	-0.619755	0.207114	0.81496	-0.270229	-0.377215	0.384972	1.40726	-0.704256	-0.62924	0.0940689	-0.321974	-1.49153	-0.38961	-0.646979	-4.64241e-05	-0.103311	-0.186644	-0.101488	0.131283	-0.11746	0.13966	-0.414515	0.140824	0.0699774	0.0526312	0.75941	0.0923175	-0.012428	-0.23181	-0.312426	0.110565	0.647149	-0.531805	-0.101137	-0.128385	0.215895	0.221015	-0.378861	0.29949	0.0844591
711	-5.20355	9.83803	-1.80174	0.361363	2.59057	0.792661	1.35561	-1.91965	2.89747	-0.470053	0.928009	0.486077	-0.752911	-0.682994	0.50341	1.09413	-0.212906	-0.339118	-0.095008	0.234691	-0.722371	-0.644095	-0.657038	0.316034	0.0683955	-0.0685765	-0.0537519	-0.117066	-0.209691	0.286676	-0.628589	-0.304689	-0.332864	-0.165586	0.485236	0.448915	-0.03825	-0.0942709	-0.20395	-0.0119404	0.00955147	-0.191652	0.0634854	-0.0984978	0.254769	0.275966	-0.0228636	0.030688	-0.150745
712	-5.60889	7.15189	-1.87319	0.393254	2.01149	2.41652	1.02986	-0.451711	2.39768	0.168279	1.60532	0.150612	-0.857235	-0.703526	0.201538	0.41181	-0.237316	-0.0933784	-0.0235963	0.695984	-0.188392	-0.769937	-0.655492	0.0352389	0.0765163	-0.151949	0.0961908	0.0218199	-0.138988	0.286691	-0.650793	-0.414606	-0.645311	-0.201814	0.256523	0.319085	0.0453358	0.126779	0.0659897	-0.188322	0.105958	0.204263	0.190816	-0.103766	0.250979	0.261855	0.00468761	-0.265391	-0.0136552
713	-5.43696	2.93174	-1.94953	0.281409	1.35372	3.92099	0.600758	0.769811	1.5661	0.817183	1.77987	0.179596	-0.815673	-0.410337	-0.206303	-0.0285104	-0.151284	0.00937921	-0.327226	0.992946	0.151428	-0.543223	-0.466671	-0.0842202	-0.0260467	-0.2991	0.158682	0.0233988	-0.0450279	0.307931	-0.170737	-0.3004	-0.715058	-0.170977	0.203604	0.117569	-0.161782	0.177783	0.238606	-0.208429	0.385923	0.0486146	0.136597	-0.086679	0.0112984	0.18349	-0.017827	-0.226465	0.0737536
714	-3.88122	-1.6536	-2.31832	0.598658	1.29591	4.77473	0.477705	1.20974	1.14647	1.13732	1.27341	0.438637	-0.708042	-0.0282916	0.146738	0.0407256	-0.168229	0.0172197	-0.487012	0.969527	0.185946	-0.351536	0.185265	0.16238	-0.00140566	-0.117848	0.123677	-0.116995	0.00596894	0.1803	0.205053	-0.174806	-0.371004	-0.00897581	0.301617	-0.22222	-0.356775	-0.103079	0.185349	-0.192588	0.421312	-0.101963	0.197418	-0.168968	0.099401	0.0352329	-0.114979	-0.0783005	0.104005
715	-3.84698	-1.67701	-2.41395	0.557786	1.15051	4.86259	0.40745	1.31934	1.4368	1.15124	1.29375	0.508851	-0.816807	0.0640898	0.248331	0.086328	-0.270771	0.119483	-0.381336	0.934707	0.187429	-0.302031	0.240807	0.184955	0.000474743	-0.0171886	0.100611	-0.168122	0.00663385	0.128231	0.254603	-0.168695	-0.290988	-2.83874e-06	0.309728	-0.157963	-0.264239	-0.173171	0.223963	-0.255558	0.375691	-0.0265588	0.201431	-0.21152	0.0935879	0.06217	-0.0853429	-0.0522521	0.0460575
716	-1.86679	-5.517	-2.84099	1.06791	1.27397	4.55514	0.528314	0.933885	1.15538	1.55189	0.365203	0.750076	-0.436933	0.487097	0.810438	0.16628	-0.390256	-0.206012	-0.75137	0.414422	0.0407861	-0.158833	0.662117	0.429505	-0.111048	0.186639	0.0514378	-0.255719	0.0697861	-0.0412501	0.237542	-0.052138	0.14539	-0.0462178	0.3528	-0.3742	-0.0832433	-0.272341	0.0130962	-0.120955	0.390792	0.0506664	0.114087	-0.127369	0.132281	-0.00190916	-0.0893027	-0.0569197	0.0867658
717	0.00859825	-7.66632	-3.01284	2.13843	1.66476	3.21422	0.815682	-0.0695679	1.37566	1.78075	-0.599797	1.04559	-0.154966	0.542102	0.875162	-0.155053	-0.59434	-0.103832	-0.718952	-0.0840881	-0.133776	-0.139246	0.745423	0.423748	-0.254869	0.154777	0.118622	-0.133406	0.296133	-0.257118	-0.117823	-0.125821	0.127787	-0.00689224	0.39785	-0.404411	0.341263	-0.122385	-0.0772439	-0.0958679	0.203828	0.229359	-0.0929474	-0.235329	0.239652	-0.0620211	-0.00287508	-0.145599	0.0545685
718	1.36048	-8.34505	-2.71812	3.18832	1.78188	1.4141	1.13977	-1.23281	1.56203	1.64085	-1.24639	1.46517	0.318297	0.199503	0.355235	-0.563945	-0.414385	-0.142606	-0.669343	-0.274459	-0.345938	-0.282005	0.573516	0.545762	-0.368378	-0.10622	0.0408915	-0.37333	0.480745	-0.230143	-0.345172	-0.121188	0.00433798	-0.113622	0.28098	-0.326731	0.349735	-0.145054	-0.0927909	-0.234585	-0.049508	0.300649	-0.317319	-0.133937	0.27538	-0.112906	0.233853	-0.113183	0.155274
719	2.16335	-7.92908	-1.92115	4.28387	1.43155	-0.505557	1.73351	-2.28039	1.44712	1.23014	-1.6853	1.51689	0.817994	0.0843769	-0.579707	-0.87778	0.17529	-0.335125	-0.386555	-0.478783	-0.347457	-0.280843	-0.163353	0.75977	-0.0155263	-0.181181	-0.216377	-0.455564	0.377268	0.188137	-0.329162	-0.0804987	-0.0838478	-0.378121	-0.29997	-0.0746637	0.0878594	0.170885	0.153935	-0.369975	-0.105112	0.164843	-0.38131	0.154487	0.00237104	0.0102431	0.295094	-0.274885	-0.174066
720	2.81403	-7.12916	-1.47509	4.94299	1.59684	-2.38569	2.2226	-3.13425	1.15853	0.826437	-1.67291	1.05424	1.09458	0.207965	-1.34636	-1.26067	0.610482	-0.394531	0.0136776	-0.536752	-0.254994	-0.154612	-0.931959	0.879584	0.300106	-0.334569	-0.373768	-0.412543	0.348026	0.436898	-0.130969	-0.0779971	-0.0695968	-0.51613	-0.670278	0.238969	-0.258398	0.400212	0.536377	-0.431434	-0.125227	-0.0159038	-0.0266566	0.177574	-0.336891	0.0954125	0.135382	-0.142715	-0.0791624
721	-6.16048	9.67615	-1.10912	-0.668454	3.21004	-0.292932	0.152514	-2.99654	2.83615	-0.879924	-0.281343	0.270547	-0.33797	0.618929	0.358465	1.28963	-0.770367	-1.44892	-0.242532	0.119707	-1.50262	-0.298385	-0.692346	0.418147	0.167656	0.248327	0.0357331	-0.0249904	-0.455678	0.239175	0.330791	0.240353	0.122578	-0.300854	0.0474738	0.0322708	-0.348732	-0.310784	-0.494089	0.147725	0.407824	-0.33427	-0.170212	0.198341	0.224628	0.242283	-0.0478816	0.119551	-0.278132
722	-6.88255	8.01638	-1.48442	-1.02729	2.68221	1.12774	-0.281486	-1.92278	2.67622	-0.202701	0.357009	0.137307	-0.67431	0.202125	0.571539	0.917217	-0.584834	-0.941305	-0.501331	0.943884	-0.760857	-0.754139	-0.808947	0.292205	0.254538	0.160452	0.0800029	-0.0472809	-0.381726	0.517246	0.11056	-0.186641	-0.178896	-0.691588	-0.17471	0.439682	-0.32071	-0.100931	-0.16948	0.0246272	0.121728	0.0147849	-0.151157	0.180316	-0.0708824	0.351495	0.151509	-0.234704	-0.243056
723	-6.64219	5.39787	-1.8428	-1.14051	2.48222	2.55628	-0.59091	-0.866789	2.18568	0.480071	0.990022	-0.0743046	-0.598784	-0.226062	0.236622	0.240355	-0.613974	-0.319145	-0.486773	1.34616	-0.269725	-0.878024	-0.796287	-0.00531496	0.0206055	-0.0546145	0.0831062	0.0225193	-0.113485	0.509375	-0.173908	-0.309837	-0.429323	-0.588936	-0.0883996	0.50225	-0.221247	0.296469	0.0758598	0.156241	0.12197	0.308116	-0.0277641	0.0190995	0.0987841	0.277025	0.142901	-0.253601	0.0439065
724	-6.01621	1.74614	-2.20959	-1.09474	1.89465	3.78198	-0.605736	-0.0393887	1.30151	1.11671	1.49545	-0.239656	-0.462042	-0.426205	0.0804064	-0.00689451	-0.511611	-0.123464	-0.75612	1.42639	0.0432744	-0.820545	-0.552979	0.390775	0.0641907	-0.181835	0.108076	-0.10481	0.0907126	0.31471	0.242328	-0.0603326	-0.540295	-0.516048	-0.163677	0.0936966	-0.381699	0.300206	0.162138	0.124866	0.158033	-0.0851937	-0.0327227	-0.0214454	0.272719	0.0659244	0.2457	-0.0636412	0.00766937
725	-4.38774	-2.52373	-2.82091	-0.646572	1.48772	4.18612	-0.557794	0.425027	0.793074	1.81064	1.01343	-0.1248	-0.147701	-0.187663	0.378113	-0.0326392	-0.749597	0.0306588	-0.69776	1.08644	0.361037	-0.794314	0.000415182	0.210702	-0.27593	-0.218405	0.123333	-0.0677702	0.107415	0.0542651	0.0929261	-0.120491	-0.252163	-0.2202	0.0942594	-0.156998	-0.196163	0.171039	0.0506992	0.115705	0.306313	-0.0196795	0.237465	-0.113138	0.0769232	-0.00802247	0.0905162	-0.0140203	0.166877
726	-4.36884	-2.55408	-2.91411	-0.686089	1.3471	4.28609	-0.599624	0.505487	1.07601	1.81816	1.03493	-0.0634963	-0.240816	-0.0950046	0.470348	-0.0061919	-0.850872	0.111927	-0.577445	1.05427	0.34508	-0.733715	0.0492094	0.213736	-0.265683	-0.121032	0.0947571	-0.131894	0.122375	0.0209846	0.142149	-0.119943	-0.171418	-0.198836	0.109801	-0.099056	-0.0867035	0.117061	0.0900809	0.0460718	0.26991	0.0491097	0.279546	-0.155473	0.0643578	0.0162201	0.0878909	0.000479205	0.10521
727	-2.08783	-6.24517	-3.40047	-0.11359	1.58938	4.09441	-0.108552	0.421441	0.847404	2.22668	0.314603	-0.0250779	0.174591	0.312009	1.10919	0.181957	-1.02874	-0.258021	-0.669698	0.520746	0.299573	-0.64279	0.412579	0.41321	-0.261237	-0.00550069	0.319135	-0.233796	0.0158282	-0.259722	0.231195	-0.00701764	0.206689	-0.00211088	0.230452	-0.316575	0.212672	0.104478	0.00614675	0.10668	0.367945	0.238166	0.236209	0.00637668	0.154521	0.123908	0.0374227	-0.190155	0.0141509
728	-0.165617	-8.29621	-3.56539	0.874867	1.82934	2.79351	0.528135	-0.151567	0.975493	2.47063	-0.621631	0.434708	0.391528	0.323273	1.02662	0.118851	-1.11882	-0.180145	-0.466926	0.067931	0.382658	-0.629978	0.537384	0.443881	-0.360374	-0.129923	0.3255	-0.191209	0.194628	-0.496341	-0.098477	-0.267009	0.0916359	0.115902	0.313154	-0.462051	0.469054	-0.139417	-0.331721	-0.165945	0.112557	0.156377	0.104211	-0.0298878	0.2154	0.0163829	-0.00312036	-0.12788	0.125403
729	1.16175	-9.03775	-3.2217	2.04204	1.89489	1.11766	1.22018	-0.956902	1.16875	2.25552	-1.21584	0.923693	0.764573	0.261344	0.3459	-0.204705	-0.815727	-0.235431	-0.248836	-0.29521	0.214576	-0.657681	0.284791	0.478207	-0.403144	-0.303349	0.274213	-0.200918	0.402414	-0.405755	-0.362842	-0.252554	-0.00982325	0.0376927	0.120837	-0.287429	0.505015	-0.00627018	-0.33861	-0.205198	-0.0892899	0.281654	-0.192464	0.00975338	0.300629	0.0505954	-0.0167275	-0.0992112	0.0796324
730	1.95852	-8.67886	-2.50444	2.82919	1.52096	-0.730656	1.97951	-1.65738	0.9981	1.78898	-1.42568	0.885303	1.14269	0.473825	-0.468079	-0.463444	-0.0264952	-0.592448	-0.186432	-0.46441	0.0933264	-0.508187	-0.511695	0.763801	-0.122181	-0.24803	0.0365433	-0.289128	0.376195	-0.0412642	-0.203924	-0.250616	-0.094265	-0.248357	-0.351692	-0.0470104	0.0147666	0.0957571	0.0841272	-0.401441	-0.156964	0.104106	-0.303118	0.264129	-0.101937	0.140922	0.0828267	-0.291957	-0.0737969
731	2.50657	-7.80445	-2.04219	3.49724	1.69273	-2.66833	2.72196	-2.33665	0.919755	1.25668	-1.3338	0.36766	1.53963	0.71293	-1.32197	-0.974573	0.332644	-0.505393	0.293466	-0.551481	0.0884795	-0.384083	-1.0396	0.793163	0.0880268	-0.307045	-0.101254	-0.0513831	0.442335	0.115788	-0.359804	-0.131116	-0.0547205	-0.41053	-0.504253	0.0651922	-0.145688	0.318941	0.297668	-0.435466	-0.0757293	0.0151275	-0.0704758	0.274263	-0.246677	0.188171	-0.35661	-0.213313	0.109209
732	-8.90541	7.45418	-0.306198	-1.53115	2.76831	-0.969881	-1.2543	-2.65237	2.29167	-0.949348	-1.05966	0.355417	-0.539735	1.63956	0.100101	0.884012	-0.711393	-1.35	0.0448963	0.313028	-0.853208	-0.204914	-0.259208	0.175376	0.209045	0.441612	0.0690091	-0.0925203	-0.168063	0.0928167	0.55031	0.256434	0.481003	-0.291775	-0.376153	0.158791	0.0841775	-0.463556	-0.561278	0.240397	0.0708217	-0.24869	0.138581	0.217122	-0.102761	0.205629	-0.211786	0.140136	-0.159567
733	-9.4325	5.85091	-0.849035	-1.69869	2.29046	0.240144	-1.67614	-1.73995	2.19774	-0.163641	-0.502372	0.239103	-0.57675	1.1478	0.261725	0.381101	-0.600198	-0.516285	-0.225738	1.12362	-0.31364	-0.594088	-0.613652	0.104837	0.00700807	0.431378	0.21258	-0.093994	-0.0428544	0.294207	-0.0654543	-0.0444729	0.0266142	-0.533071	-0.43176	0.584035	-0.141419	-0.220443	-0.378157	0.121301	-0.124042	0.0515222	-0.0150064	0.169372	-0.197842	0.283854	0.0491817	-0.00313771	-0.03773
734	-8.96101	3.47271	-1.35908	-1.67283	1.94037	1.39172	-1.98648	-1.07166	1.55684	0.601583	0.205482	0.0218357	-0.499392	0.392328	0.0527662	-0.114321	-0.66646	0.371187	-0.18505	1.52948	0.178561	-0.772207	-0.584947	-0.103433	-0.234756	0.160157	0.0758404	-0.00291017	0.1606	0.283352	-0.367514	-0.122254	-0.199949	-0.475845	-0.299364	0.686784	-0.233667	0.131969	-0.0536591	0.33733	-0.314083	0.305415	0.00303504	-0.090013	0.0668516	-0.0555343	0.0376812	0.0949773	0.187125
735	-7.77408	0.293008	-1.97446	-1.54804	1.39879	2.42462	-1.73837	-0.477277	0.75503	1.21998	0.795999	-0.511423	-0.101897	-0.264779	0.048186	-0.235636	-0.740142	0.699194	-0.408471	1.49764	0.358106	-0.743614	-0.407416	0.135942	-0.139982	-0.0350361	0.18285	-0.0972603	0.118254	0.162404	-0.276977	0.0645952	-0.325605	-0.36482	-0.168572	0.292055	-0.351235	0.338963	-0.0216156	0.351035	-0.0312255	0.00155662	-0.113684	-0.0486216	0.106874	-0.0823736	0.0687614	0.154412	0.105741
736	-6.07677	-3.32681	-2.6716	-1.23108	0.896254	2.84509	-1.34255	0.0814189	0.11168	1.93883	0.647309	-0.453459	0.274463	-0.450818	0.360526	-0.0703049	-0.913432	0.675651	-0.529426	1.08931	0.680158	-0.7376	-0.210249	0.149523	-0.284613	-0.0840692	0.23079	-0.15182	0.117943	-0.0830016	-0.227842	-0.0610851	-0.201786	-0.132168	0.0168903	-0.00785586	-0.122009	0.128211	-0.162703	0.270262	0.0130034	-0.255516	0.157415	0.0142077	-0.009268	-0.0843011	0.0831898	0.208233	0.064097
737	-6.08303	-3.37179	-2.73614	-1.27343	0.795278	2.92057	-1.3848	0.169303	0.352131	1.9918	0.67444	-0.352288	0.198154	-0.418019	0.447373	-0.0444947	-0.979673	0.737101	-0.48515	1.10345	0.67605	-0.739114	-0.189193	0.158039	-0.2916	-0.00745891	0.227656	-0.207762	0.153916	-0.0966363	-0.214354	-0.0644956	-0.150665	-0.114576	0.0228267	0.0359805	-0.0456817	0.0872572	-0.141827	0.230519	0.00849478	-0.21531	0.172581	-0.0258376	-0.00671832	-0.0631482	0.0964022	0.218314	0.0183542
738	-3.29767	-6.84738	-3.41119	-0.913382	1.16505	2.9782	-0.765215	0.348422	0.168413	2.49666	0.0898461	-0.294989	0.636567	-0.131932	1.0063	0.377141	-1.2345	0.201445	-0.346421	0.689153	0.595037	-0.884522	0.139981	0.232801	-0.440224	-0.0390002	0.420136	-0.267229	-0.0242935	-0.407871	-0.0924502	-0.022554	0.147042	0.194727	0.161973	-0.108237	0.279536	-0.0234254	-0.17633	0.206656	0.0298574	0.0384434	0.391745	0.128803	-0.00315782	0.0197544	0.101014	-0.0684293	0.0398
739	-1.06972	-8.92763	-3.50504	-0.244378	1.34431	2.10517	0.0913996	0.266441	0.323796	2.68133	-0.666661	0.105589	1.08741	0.196088	0.9273	0.498681	-1.22642	-0.161018	-0.113485	0.245291	0.653691	-0.893516	0.133245	0.222326	-0.392104	-0.106023	0.555973	-0.201526	0.055678	-0.536962	-0.148165	-0.266659	0.00469095	0.421712	0.0756232	-0.236034	0.386248	-0.261471	-0.267228	-0.0307278	0.0168791	0.0700531	0.301954	0.137061	-0.0636656	-0.00622154	0.0442484	-0.0919428	0.22416
740	0.297271	-9.56349	-3.17476	0.466276	1.56657	0.751707	1.14643	-0.132333	0.439383	2.32862	-1.05962	0.407787	1.39269	0.478912	0.208442	0.34116	-0.771462	-0.359028	0.209781	-0.0689438	0.516309	-0.821452	-0.214338	0.250377	-0.263709	-0.208422	0.531202	-0.0891242	0.195918	-0.360436	-0.162453	-0.331437	-0.239071	0.345377	-0.00855677	-0.145713	0.181445	-0.24428	-0.188918	-0.158456	-0.109219	0.0390895	0.00621778	0.123487	0.0441794	0.00835866	0.0403207	-0.126575	0.216956
741	1.17719	-9.05951	-2.62545	1.23737	1.74997	-1.13935	2.27156	-0.705886	0.494327	1.73913	-1.13741	0.340647	1.65732	0.749482	-0.628053	-0.0712721	-0.0872673	-0.493009	0.454515	-0.35745	0.377286	-0.585616	-0.649295	0.439884	-0.173144	-0.205921	0.344605	0.0638765	0.353677	-0.195819	-0.270337	-0.293421	-0.26002	0.0854797	-0.313183	0.00220924	-0.150971	-0.105159	-0.0118662	-0.279439	-0.211105	-0.109245	-0.193498	0.236207	-0.00159259	0.0987838	-0.243827	-0.278001	0.0702417
742	1.6382	-8.24387	-2.1646	1.59036	1.73961	-2.98647	3.27787	-1.0823	0.462928	1.03395	-0.856433	-0.0410927	1.8537	1.20882	-1.42145	-0.643961	0.41517	-0.525414	0.743482	-0.285423	0.404806	-0.448453	-0.984797	0.556507	0.0035999	-0.289817	0.197786	0.168366	0.446976	-0.16351	-0.290636	-0.166401	-0.218781	-0.194477	-0.225274	0.111953	-0.32772	0.10681	0.157904	-0.252713	-0.24159	-0.0627219	-0.146496	0.319896	-0.0782382	0.250728	-0.641632	-0.22839	0.190073
743	-11.5717	5.02787	0.459068	-2.01508	2.27766	-1.95899	-2.00867	-1.6767	1.53155	-0.992988	-1.82667	0.784193	-0.950101	2.56236	-0.0427741	0.523632	-0.146092	-1.23938	0.153973	0.356762	-0.111584	-0.252716	0.19572	-0.0870727	0.107532	0.544159	0.135581	-0.176115	0.237251	-0.02573	0.479559	0.0651094	0.553712	0.0883298	-0.545609	0.329027	0.438819	-0.424401	-0.0545037	0.270053	-0.132282	0.260729	0.520669	0.261026	-0.321209	0.181129	-0.140181	-0.128669	0.114776
744	-11.854	3.74663	-0.0664418	-1.89027	2.02845	-1.12231	-2.52878	-1.2556	1.46546	-0.301848	-1.47085	0.715339	-0.866338	1.67232	-0.107516	0.0600109	-0.270792	-0.0244219	0.181045	1.10652	0.272658	-0.575181	0.0347927	-0.276595	-0.228056	0.411771	0.326529	0.0480215	0.345249	0.0694807	-0.430343	-0.0401843	0.223151	0.0416762	-0.40205	0.734028	0.138002	-0.168668	-0.00248625	0.379173	-0.242817	0.370322	0.162435	0.000122595	-0.115264	-0.0331953	-0.0639205	-0.117628	0.329507
745	-11.1242	1.9118	-0.694503	-1.96162	1.50367	-0.0709667	-2.60727	-0.644984	1.03269	0.411513	-0.745808	0.455962	-0.546598	0.728127	-0.0345455	-0.276267	-0.317317	0.774206	-0.0405707	1.27927	0.356678	-0.544596	-0.0622758	-0.227511	-0.359352	0.357094	0.302267	0.0513442	0.348133	0.25558	-0.774855	0.0675192	0.0386974	-0.0556442	-0.414384	0.766687	-0.217578	0.0169314	0.050457	0.375753	-0.272033	0.323282	-0.133098	-0.112465	0.0189705	-0.200677	-0.0145585	0.0114026	0.364814
746	-9.69036	-0.822009	-1.40998	-1.97591	1.07059	0.808732	-2.13065	-0.0464763	0.415193	0.902421	-0.11916	-0.130449	-0.0697141	-0.210316	-0.00487663	-0.29711	-0.329815	1.38743	-0.10439	1.29501	0.417064	-0.424442	-0.0288006	-0.0252745	-0.124257	0.234544	0.366819	-0.0359832	0.262066	0.0445318	-0.804552	0.334286	-0.102566	0.00416337	-0.231489	0.426781	-0.377462	0.0313144	-0.16853	0.311068	-0.0640462	-0.280685	-0.380518	-0.117013	0.113973	-0.160536	0.0283112	0.132653	0.144124
747	-7.4746	-4.09907	-2.15408	-1.9548	1.02599	1.47456	-1.68409	0.61081	-0.216247	1.4659	0.0816979	-0.511962	0.426292	-0.720762	0.371681	0.0957739	-0.623654	1.06267	-0.31388	0.982177	0.395511	-0.519069	-0.0412717	-0.0759225	-0.110578	0.126754	0.457393	-0.10764	0.0653176	-0.092047	-0.558118	0.413508	0.0461994	0.215803	-0.096685	0.234925	-0.193542	-0.000833432	-0.0883104	0.338446	0.0409022	-0.27932	-0.150831	0.199258	0.0157572	-0.0293975	0.106979	0.0371601	0.0111129
748	-7.48479	-4.13756	-2.1953	-1.99687	0.951903	1.53825	-1.7007	0.669009	-0.0434461	1.50394	0.0871929	-0.419321	0.367249	-0.713421	0.434161	0.118476	-0.686731	1.11776	-0.287187	0.997079	0.385713	-0.536515	-0.0359884	-0.0639838	-0.117096	0.18552	0.464488	-0.137149	0.0999886	-0.112711	-0.551323	0.414777	0.0773942	0.226329	-0.0922061	0.27176	-0.12621	-0.0499785	-0.062151	0.31301	0.0186069	-0.245004	-0.131042	0.167699	0.00107012	-0.00526162	0.109796	0.0382753	-0.0194741
749	-4.61454	-7.12985	-2.85103	-1.89182	1.11695	1.75309	-0.894314	0.978158	-0.212459	1.9028	-0.121088	-0.335678	1.01326	-0.665185	0.732697	0.710701	-0.820741	0.525084	-0.210772	0.545836	0.313762	-0.621766	0.0885187	0.100439	-0.270429	0.0973493	0.516081	-0.261491	-0.103188	-0.181225	-0.30123	0.225732	0.0472408	0.400774	-0.159503	0.0897559	0.17053	-0.223954	-0.221885	0.195684	0.0409529	-0.247638	0.0918175	0.237952	-0.153297	0.0934175	0.237384	0.0463399	-0.096019
750	-2.14304	-9.00059	-3.06273	-1.49561	1.09517	1.38556	0.196044	0.934715	-0.132294	1.99711	-0.594188	-0.023919	1.64146	-0.313927	0.436799	1.04431	-0.796571	0.0340892	0.262921	0.360296	0.308748	-0.847651	-0.103023	0.111139	-0.264861	-0.0179744	0.720421	-0.230364	-0.19271	-0.151585	-0.0679425	-0.10177	-0.26043	0.579661	-0.268734	-0.0739159	0.0512884	-0.408016	-0.222753	0.134698	0.0618098	-0.304719	0.109773	0.0983394	-0.063001	-0.11199	0.335226	0.157922	0.0011942
751	-0.593646	-9.52569	-2.79478	-0.865912	1.52844	0.104928	1.33931	0.593483	0.0647778	1.68075	-0.833251	0.12126	2.05329	0.110845	-0.22891	0.886393	-0.511936	-0.0170491	0.82231	0.142657	0.224186	-0.685931	-0.445408	0.0187796	-0.292485	-0.113171	0.755257	0.00568689	-0.0367013	-0.135872	-0.0970686	-0.340553	-0.53941	0.544479	-0.164675	0.0297742	-0.209127	-0.426155	-0.161914	0.114128	-0.14128	-0.270177	-0.164095	-0.0505742	0.154339	-0.187161	0.112647	0.181233	0.0147775
752	0.225675	-9.16501	-2.30027	-0.485548	1.69279	-1.69648	2.53385	0.286129	0.00225569	1.00993	-0.710271	-0.0454548	2.22127	0.709928	-1.04527	0.330226	0.0924707	-0.184553	1.21062	0.0539323	0.337369	-0.555312	-0.726267	0.0845466	-0.266785	-0.217828	0.508056	0.243672	0.12987	-0.189261	-0.117119	-0.380696	-0.517765	0.283718	-0.0714065	0.0166455	-0.462209	-0.280842	0.0201019	0.0826748	-0.183185	-0.269019	-0.277536	-0.0241229	0.219144	-0.154775	-0.27772	0.0267007	0.0766669
753	0.216437	-8.28815	-1.7505	-0.293169	1.25583	-3.60769	3.70112	0.123771	0.0100788	0.0556043	-0.127063	-0.372382	2.3329	1.52616	-1.72931	-0.552293	0.661137	-0.124317	1.52664	0.278745	0.560367	-0.464204	-0.819312	0.0533339	-0.351227	-0.34593	0.313685	0.387679	0.30378	-0.337983	-0.302087	-0.286246	-0.350791	-0.0840372	0.282679	0.096697	-0.379052	-0.0418855	0.026126	0.15905	-0.169023	-0.0238308	-0.204191	-0.0145908	0.300465	0.0677831	-0.856606	0.0472238	0.173002
754	-13.1991	3.25602	1.34124	-2.51058	2.51109	-2.86967	-2.23368	-0.893504	0.703485	-1.29429	-2.6517	0.958485	-1.49494	2.88255	-0.23601	0.243731	0.477319	-1.06979	0.275952	0.114823	0.56003	-0.202416	0.536261	-0.244852	-0.0069525	0.221352	0.190178	-0.225878	0.485816	-0.149449	0.419788	-0.288855	0.228696	0.445785	-0.35052	0.0376713	0.802114	-0.102031	0.0857853	0.342153	-0.232082	0.243849	0.79106	0.0925026	-0.232616	-0.0903524	-0.132019	0.199927	0.108304
755	-13.198	2.46647	0.687694	-2.549	1.81617	-2.00032	-2.34771	-0.385639	0.702579	-0.754747	-1.96607	0.888592	-1.1537	1.92883	-0.0666384	0.0389634	0.628964	-0.483034	-0.154736	0.630769	0.600177	-0.40173	0.597922	0.0418164	0.0895336	0.209603	0.456827	-0.121322	0.319026	0.119853	-0.266653	-0.220978	0.0984366	0.335838	-0.418317	0.316727	0.198554	0.028177	0.353166	0.274757	-0.0288234	0.453703	0.0918289	0.181645	-0.208788	0.0412893	0.170571	-0.215602	0.334824
756	-12.5832	0.864674	-0.0814109	-2.50589	1.18755	-1.32106	-2.26364	-0.0446757	0.456082	-0.139614	-1.46278	0.995741	-0.961062	0.732338	-0.177345	-0.190939	0.811402	0.714212	-0.236444	1.03526	0.623147	-0.290819	0.531891	0.216673	0.0647091	0.216058	0.552913	-0.197888	0.310613	0.246125	-0.836036	0.091821	-0.0459367	0.333751	-0.350311	0.513684	-0.430422	-0.00635788	0.0998756	0.205218	-0.171096	-0.112763	-0.382083	0.00571926	-0.0600252	-0.12852	0.294851	-0.0544234	0.23931
757	-10.8452	-1.53113	-0.99059	-2.3738	1.00951	-0.703568	-2.15479	0.590817	-0.105589	0.465545	-0.850849	0.648955	-0.501812	-0.59747	-0.129744	-0.164507	0.46849	1.43667	-0.265319	0.829801	0.385534	-0.171317	0.260256	-0.173231	-0.0913606	0.216948	0.325601	-0.0122603	0.225467	0.282559	-1.09729	0.495954	0.095453	0.363201	-0.261116	0.491791	-0.657844	0.0428899	0.0940331	0.189505	-0.0438043	-0.379532	-0.406178	-0.0666561	-0.00540139	-0.186615	0.0775932	-0.00979799	0.0999886
758	-8.70015	-4.28528	-1.70957	-2.50229	1.09653	-0.191346	-1.77267	1.10025	-0.533564	0.820051	-0.456023	-0.0281914	0.203848	-1.34411	0.0922678	0.206011	0.0617533	1.39698	-0.26301	0.421784	0.207919	-0.281625	0.145039	-0.311364	-0.227976	0.170055	0.235032	0.0516659	0.0472118	0.102361	-0.975445	0.663051	0.2416	0.294705	-0.164683	0.350761	-0.178154	-0.0936125	-0.152831	0.171631	0.0269516	-0.313018	-0.383388	0.157107	-0.0311083	-0.0854013	-0.0762628	0.0374784	0.0249911
759	-8.71104	-4.32276	-1.74405	-2.53551	1.03008	-0.14412	-1.79009	1.15206	-0.379159	0.860626	-0.440004	0.0530657	0.160491	-1.32486	0.150542	0.219309	0.00130619	1.43837	-0.219011	0.43657	0.184441	-0.284432	0.146251	-0.301778	-0.218751	0.230606	0.224351	0.0101177	0.0832838	0.104926	-0.945574	0.660878	0.275548	0.304388	-0.155505	0.377607	-0.112205	-0.127483	-0.142557	0.152328	0.0062586	-0.286848	-0.35784	0.117049	-0.045411	-0.0505279	-0.072396	0.037417	0.0081824
760	-5.65587	-6.99325	-2.38183	-2.65674	1.33023	0.264754	-0.756221	1.47779	-0.396948	1.07556	-0.355518	0.023777	1.02311	-1.49485	0.209737	0.922586	-0.094367	0.920166	0.0277075	0.0923404	-0.102763	-0.465335	0.108416	-0.13327	-0.321453	0.0997802	0.270501	-0.1574	-0.191522	0.302785	-0.543846	0.53668	0.159837	0.332958	-0.299106	0.246581	0.169628	-0.336119	-0.45779	0.106313	0.0109276	-0.241265	-0.119493	0.185448	-0.0758975	-0.100248	0.164942	0.325772	-0.124811
761	-2.83548	-8.74561	-2.69926	-2.63514	1.51532	0.313192	0.594093	1.59415	-0.238028	0.940604	-0.496384	0.208625	1.90123	-1.06764	-0.0440809	1.64602	-0.025616	0.184703	0.543148	0.052544	-0.33357	-0.6318	-0.137824	-0.0826588	-0.326884	0.0645593	0.571462	-0.161528	-0.479379	0.605725	0.0599867	0.00960641	-0.21763	0.472665	-0.647913	0.0633872	-0.0617536	-0.50656	-0.0367334	0.151622	0.25716	-0.186147	-0.00670929	-0.0107548	-0.120656	-0.258224	0.443358	0.314632	-0.0942187
762	-1.22842	-9.37076	-2.37543	-2.3043	1.67272	-0.693528	1.63682	1.43616	-0.361728	0.605512	-0.537412	0.225363	2.4063	-0.340568	-0.654758	1.42744	0.174063	-0.0338619	1.21592	0.07565	-0.22413	-0.558954	-0.450211	-0.216809	-0.356543	-0.0540454	0.64559	0.137826	-0.341313	0.394384	0.241482	-0.287694	-0.5244	0.599238	-0.491115	0.0465562	-0.369609	-0.52874	0.145835	0.270713	0.109381	-0.272248	-0.079859	-0.21281	0.0673498	-0.502936	0.268543	0.287148	-0.0486074
763	-0.538397	-8.9439	-1.88057	-2.27192	1.69411	-2.22699	2.88871	1.40894	-0.337258	0.0112997	-0.154818	-0.095533	2.51875	0.58991	-1.20513	0.619986	0.548848	-0.481574	1.54035	0.173517	0.0913972	-0.344591	-0.720553	-0.237413	-0.328111	-0.238473	0.433332	0.392196	-0.219825	-0.0659933	0.393619	-0.432474	-0.533313	0.201018	-0.0407685	0.011424	-0.549518	-0.231069	0.301933	0.418945	0.00758921	-0.0161701	-0.149199	-0.237457	0.32737	-0.380611	-0.141745	0.0592579	0.00942982
764	-0.672666	-7.89329	-1.32386	-2.40928	1.2337	-3.78079	4.19864	1.44532	-0.296576	-1.00494	0.514456	-0.516771	2.5374	1.5719	-1.76963	-0.263509	1.16627	-0.562589	1.70962	0.541636	0.28837	-0.226142	-0.94698	-0.0529918	-0.285776	-0.318243	0.275426	0.368877	-0.21503	-0.3327	0.418716	-0.292018	-0.360268	-0.404908	0.383239	-0.048152	-0.66685	0.0491843	0.322599	0.521135	0.109924	0.237237	-0.313503	-0.0425902	0.485282	-0.0709028	-0.554523	-0.065125	-0.0651702
765	-13.9917	1.9678	1.90778	-3.47615	2.43575	-3.14886	-1.72404	0.294719	0.0470496	-1.61398	-2.95075	0.744455	-1.85148	2.75738	-0.39207	0.109593	0.981531	-1.49392	0.064046	-0.034947	1.28284	-0.483609	0.900386	-0.213152	0.160316	-0.360646	0.31344	-0.179635	0.196821	-0.108617	0.328147	-0.60815	-0.10639	0.536208	0.0686058	-0.607643	0.994616	0.230855	-0.134676	0.248716	0.0104617	0.0829243	0.639148	0.0951734	-0.163923	-0.0427859	-0.0519657	0.34723	-0.315776
766	-13.6981	1.41236	1.38092	-3.49875	2.10332	-2.71993	-1.90506	0.564358	0.0514402	-1.32457	-2.45184	0.774711	-1.67134	1.8343	-0.22966	-0.0462117	1.20332	-0.95732	-0.214	0.19338	1.02527	-0.360943	0.911942	0.0785331	0.279258	-0.289598	0.410227	-0.175099	0.114048	-0.00866681	-0.0632212	-0.439794	-0.215038	0.507337	0.0665895	-0.206861	0.357648	0.309112	0.169069	0.0936555	0.0166928	0.0893662	0.0822933	0.0541789	0.034109	-0.0143067	0.245269	0.0402227	-0.144116
767	-12.9835	0.164581	0.643849	-3.34877	1.57822	-2.33965	-1.9962	0.873124	-0.256341	-0.780623	-2.00513	0.827051	-1.2972	0.701099	-0.281035	-0.207645	1.29725	-0.0145712	-0.387637	0.260155	0.895794	-0.0453959	0.667764	0.0604014	0.25755	-0.269027	0.429869	0.0288805	0.0791779	0.136992	-0.555838	-0.114117	-0.142858	0.520923	0.0885064	0.0516813	-0.293353	0.391943	0.283505	0.0369944	0.0920254	-0.134694	-0.380812	0.0559846	0.00604636	0.0144086	0.243574	-0.163768	0.0672227
768	-11.6125	-1.97387	-0.397626	-3.21328	1.37978	-1.9559	-2.02462	1.22997	-0.53168	-0.117082	-1.40041	0.595018	-0.926054	-0.922561	-0.274927	-0.112141	0.895119	0.664882	-0.391504	-0.0270525	0.550785	-0.0634188	0.408467	-0.215106	-0.0247481	-0.213574	0.137166	0.277401	-0.0676015	0.176014	-0.741258	0.444789	0.187277	0.202888	0.0601568	0.0745047	-0.525277	0.345583	0.153565	-0.0654814	0.0943991	-0.408682	-0.419956	-0.0941118	0.124869	-0.135673	-0.0234178	-0.0623587	0.0427753
769	-9.35835	-4.16795	-1.29621	-3.46816	1.54536	-1.61933	-1.40593	1.76154	-0.724761	0.0265998	-0.739359	0.1723	-0.212368	-2.03534	-0.0942595	0.252223	0.73094	0.85372	-0.565397	-0.260936	0.0883151	-0.156916	0.304448	-0.305887	-0.207367	-0.212371	-0.178058	0.155955	-0.151884	0.227766	-0.73479	0.677783	0.276002	-0.0570674	-0.0492641	0.185301	-0.131969	0.0488036	-0.327349	-0.209123	-0.0808542	-0.308064	-0.276403	0.24206	0.095675	-0.0321318	-0.130769	0.0894148	0.0533352
770	-9.37742	-4.20598	-1.29509	-3.4974	1.50761	-1.57333	-1.41056	1.79637	-0.625442	0.0835425	-0.723943	0.23204	-0.259034	-2.06544	-0.0544522	0.284279	0.706595	0.88393	-0.579718	-0.235636	0.0814976	-0.200258	0.309755	-0.311819	-0.227531	-0.171068	-0.152319	0.157903	-0.119906	0.239094	-0.759946	0.655161	0.26689	-0.0458299	-0.0670804	0.209559	-0.0990121	0.00701967	-0.31013	-0.228615	-0.110212	-0.258476	-0.273875	0.211995	0.0726335	-0.0196028	-0.143476	0.0743122	0.0369342
771	-6.36125	-6.36995	-2.10431	-3.72201	2.12375	-1.26668	0.000379833	2.32915	-0.298029	-0.0163442	-0.178409	0.0211462	0.746124	-2.20161	0.0613232	0.959048	0.760621	0.509358	-0.40079	-0.336716	-0.534268	-0.50697	0.349071	-0.309197	-0.407164	-0.157171	-0.18605	0.0191586	-0.439645	0.632951	-0.574292	0.696765	0.349193	-0.0423018	-0.227802	0.242587	0.419886	-0.13888	-0.63566	-0.242338	0.0242959	0.36259	-0.0915137	0.486922	0.00458508	0.0318749	0.0251731	0.249565	0.217395
772	-3.67098	-7.96993	-2.33367	-3.83458	2.19992	-1.34682	1.2115	2.47802	-0.282321	-0.265918	-0.164169	0.122139	1.6725	-1.65394	-0.360394	1.56381	0.911853	0.172754	0.350829	-0.240841	-0.700629	-0.628639	0.100769	-0.360259	-0.52201	-0.186729	0.0814129	0.00407752	-0.675536	0.960502	-0.107595	0.258764	0.0916324	0.125101	-0.448737	0.212507	0.402331	-0.315667	-0.421284	-0.0297287	0.224721	0.409987	0.110174	0.28777	-0.195907	-0.0870978	0.20459	0.413127	0.124085
773	-1.91379	-8.68446	-2.03992	-3.757	2.09472	-1.75184	2.23747	2.33731	-0.458282	-0.529581	-0.0604093	0.0530388	2.28987	-0.622073	-0.862069	1.5098	0.932038	-0.417949	1.14129	-0.0248698	-0.561787	-0.462552	-0.277026	-0.378212	-0.432096	-0.220883	0.233094	0.162002	-0.695803	0.595044	0.517979	-0.198259	-0.307685	0.21268	-0.40094	0.0723421	-0.250902	-0.296107	0.122393	0.299167	0.184604	0.262407	0.0705156	-0.118096	0.101122	-0.409091	0.252286	0.250148	-0.00910199
774	-1.46797	-8.39768	-1.383	-3.64803	1.78766	-2.88502	3.28318	2.30692	-0.575352	-1.04713	0.33024	-0.191144	2.39196	0.667329	-1.3685	0.727014	1.06587	-0.839222	1.67888	0.30476	-0.218502	-0.250863	-0.690411	-0.471169	-0.391509	-0.423131	0.244053	0.474821	-0.687544	-0.0298037	0.895187	-0.451001	-0.479236	0.0187404	0.215814	0.00342576	-0.785929	-0.106521	0.573358	0.528298	0.0571025	0.427376	-0.0100669	-0.468423	0.537085	-0.408647	-0.0026742	-0.0923485	0.0626693
775	-13.4124	0.75444	1.50823	-4.79462	2.11347	-2.65145	-1.33311	1.61933	-0.289696	-1.50265	-2.66323	0.52392	-1.99651	1.31244	-0.115115	-0.0728838	1.4562	-1.53917	-0.666573	0.0178596	1.65459	-0.642414	0.89134	0.0852303	0.337713	-0.9587	0.354363	-0.112224	-0.222996	0.0193344	-0.0994179	-1.06822	-0.671172	0.321156	0.622905	-0.886997	0.497232	0.478811	-0.25642	-0.166689	0.282003	-0.367696	0.0683256	-0.0598337	-0.0204249	0.0502567	0.154461	0.432064	-0.611449
776	-12.5388	-0.628964	0.686519	-4.77846	1.93816	-2.27424	-1.45481	1.90831	-0.338087	-1.02534	-2.11972	0.539163	-1.77458	0.11961	0.12306	-0.0109369	1.37311	-1.24196	-0.951804	-0.142886	1.18315	-0.49209	0.749526	0.21778	0.320264	-0.85988	0.253038	0.0702566	-0.318145	-0.00198197	-0.197391	-0.590738	-0.419653	0.169678	0.430159	-0.619161	-0.146335	0.543443	-0.00557833	-0.269718	0.29086	-0.406148	-0.304055	-0.18283	0.219581	0.00926816	0.185733	-0.0382167	-0.471421
777	-10.9792	-2.41219	-0.277109	-4.78226	1.98341	-2.11584	-1.49258	2.14741	-0.601061	-0.590294	-1.52152	0.216924	-1.31748	-1.34304	0.238158	0.173209	1.0731	-0.827213	-1.15434	-0.504006	0.63572	-0.33469	0.502335	0.0517175	0.0925713	-0.77761	-0.146713	0.29614	-0.416702	-0.0507505	-0.204226	-0.05432	0.0699925	-0.184175	0.276406	-0.506518	-0.301483	0.551288	0.0202368	-0.344545	0.178047	-0.292949	-0.259551	-0.0598456	0.15314	-0.0521053	-0.0839834	-0.189761	-0.20671
778	-6.18237	-5.58453	-1.94264	-5.34438	2.66216	-2.32146	0.899033	3.05013	-0.31133	-1.02119	0.0111653	-0.294828	0.0832796	-2.46959	0.209661	0.830964	1.62627	-0.503442	-1.06772	-0.492792	-0.700291	-0.685223	0.542019	-0.0861595	-0.35269	-0.501015	-0.618009	0.00875929	-0.689539	0.779013	-0.192916	0.454097	0.456637	-0.521334	-0.155896	0.112524	0.537978	0.155088	-0.819633	-0.554562	-0.0264539	0.543858	0.376645	0.684632	-0.138891	0.268908	-0.0488302	0.0119126	0.15258
779	-3.87578	-6.7823	-2.12574	-5.43519	2.90301	-2.64196	2.32625	3.25494	-0.179821	-1.39708	0.370638	-0.512845	0.99161	-1.7369	-0.12477	1.07829	1.84236	-0.680628	-0.420158	-0.198927	-1.01595	-0.747019	0.417986	-0.251155	-0.487711	-0.381513	-0.556191	-0.0127565	-0.893971	0.972185	0.0737268	0.395475	0.349133	-0.543885	-0.239445	0.15428	0.549019	-0.0343063	-0.77002	-0.423772	0.0810703	0.816599	0.346089	0.842839	-0.0798876	0.275209	0.116186	-0.0955976	0.241898
780	-13.3311	0.868312	1.72539	-4.70962	2.27585	-2.8469	-1.23146	1.32883	-0.772297	-1.63359	-2.67343	0.158655	-1.83018	1.37989	-0.343462	-0.177576	1.59552	-1.6413	-0.590476	-0.0933383	1.57674	-0.481444	0.861833	0.0707756	0.445317	-1.09848	0.251834	-0.0117391	-0.32316	0.0982539	-0.0142784	-1.06239	-0.721024	0.329012	0.67112	-1.01081	0.36534	0.614665	-0.267432	-0.178711	0.320447	-0.449013	0.0719211	-0.0454498	-0.0077769	0.0391497	0.153058	0.362358	-0.513206
781	-12.5277	-0.575895	0.783889	-4.73447	2.04979	-2.36867	-1.38221	1.7449	-0.634025	-1.09691	-2.14541	0.363696	-1.6737	0.113821	-0.0104792	-0.074876	1.46703	-1.32488	-0.963237	-0.180389	1.15346	-0.439487	0.731781	0.20228	0.364858	-0.96051	0.209357	0.132465	-0.374689	0.0381982	-0.192207	-0.591307	-0.472532	0.170277	0.449263	-0.68705	-0.22767	0.633264	-0.0286799	-0.262591	0.320736	-0.485692	-0.316615	-0.140162	0.233748	-0.0220441	0.191776	-0.0538242	-0.41371
782	-10.9998	-2.38949	-0.211249	-4.75308	2.08418	-2.17556	-1.43281	2.04224	-0.833982	-0.623655	-1.53978	0.123545	-1.24981	-1.39148	0.148646	0.132893	1.13986	-0.894752	-1.21708	-0.493835	0.622645	-0.34061	0.491795	0.0457389	0.112078	-0.870205	-0.160159	0.359955	-0.452647	-0.00319597	-0.255598	-0.0756024	-0.00767011	-0.186028	0.266339	-0.557207	-0.366202	0.625098	0.00329576	-0.340843	0.200319	-0.353121	-0.278474	-0.0163173	0.162345	-0.0943319	-0.0884077	-0.20331	-0.168135
783	-6.09644	-5.47911	-1.77866	-5.27132	2.78701	-2.48506	0.964642	2.83957	-0.691612	-1.14686	-0.00566244	-0.585283	0.221875	-2.40214	0.0341432	0.760416	1.72277	-0.572913	-0.992084	-0.603898	-0.755481	-0.559226	0.513544	-0.0788903	-0.270292	-0.609146	-0.698101	0.0946387	-0.775383	0.81953	-0.100137	0.479392	0.437864	-0.522888	-0.112315	0.0213783	0.436247	0.253054	-0.828094	-0.555505	-0.0181325	0.483685	0.382124	0.710295	-0.142595	0.258696	-0.0633108	-0.0360551	0.222833
784	-3.72346	-6.63153	-1.93859	-5.33189	3.01357	-2.84903	2.38313	3.01598	-0.583392	-1.58348	0.358023	-0.878325	1.16355	-1.57185	-0.324495	0.987922	1.93865	-0.746894	-0.237286	-0.368262	-1.09484	-0.525989	0.379785	-0.243693	-0.368168	-0.451563	-0.680277	0.0395756	-0.992459	0.995136	0.28928	0.45883	0.410119	-0.544381	-0.163737	0.0676718	0.471985	0.0790057	-0.768442	-0.406703	0.0989873	0.765418	0.386204	0.844889	-0.0562801	0.299678	0.107447	-0.136472	0.334616
785	-10.6904	3.21662	1.96459	6.68924	-6.33554	-0.173651	1.72509	0.320794	-2.16557	0.142251	1.32078	0.449927	-0.149281	-0.401924	-0.522159	0.0101085	0.202677	-0.572864	1.33742	-0.347339	0.349215	-0.531516	-0.48419	-0.530709	-0.567183	-0.797712	-0.276524	-0.74988	-0.452029	-0.0530294	-0.142744	0.297134	0.644891	-0.315523	-1.03893	-0.476324	0.570772	0.608444	0.439057	0.0963954	-0.191185	-0.762471	-0.116239	0.0845468	-0.309667	-0.297542	0.573274	-1.34404	0.212171
786	-10.3554	0.957433	2.04257	6.43047	-5.96415	0.82056	1.38708	1.15447	-1.80415	-0.197298	1.08388	0.802468	0.0640198	-0.378607	-0.2919	-0.342747	0.348669	-0.668299	0.796905	0.103907	0.162379	-0.202183	-0.271715	-0.634287	-0.480043	-0.605246	-0.0441783	-0.501069	-0.410414	-0.0514863	-0.0320594	0.118329	0.440412	-0.374661	-1.24792	-0.262663	0.392753	0.430409	0.285047	0.0435535	0.00534382	-0.810941	-0.0827782	0.24001	0.104737	-0.166783	0.189379	-0.862067	0.115137
787	-9.03006	-1.57003	2.07507	6.18734	-4.84064	1.82285	1.15915	1.66912	-1.00557	-0.783162	0.577791	1.18908	0.135933	-0.114111	-0.0860389	-0.643639	0.597888	-0.668256	0.40765	0.476208	-0.257109	0.157041	0.0915309	-0.655632	-0.169961	-0.369586	0.0680851	-0.135589	-0.504209	-0.0356435	0.0810909	-0.0476054	0.376452	-0.193915	-0.997833	0.113661	0.170128	0.31217	0.0269113	0.111074	0.158696	-0.692184	-0.153548	-0.0381589	0.237087	0.071533	-0.189799	-0.233822	-0.0196822
788	-8.97589	-1.56494	2.08994	6.15679	-4.92382	1.84839	1.14249	1.68509	-0.883443	-0.781296	0.577211	1.20128	0.0926925	-0.0441806	-0.0572298	-0.632813	0.538339	-0.603026	0.491814	0.444441	-0.283592	0.198247	0.0939837	-0.64279	-0.150965	-0.293758	0.0385632	-0.152768	-0.497243	-0.067968	0.156842	-0.0227547	0.457423	-0.16488	-0.961756	0.132143	0.219996	0.284429	0.0566991	0.0682046	0.140614	-0.644383	-0.127502	-0.0698332	0.234282	0.11852	-0.185287	-0.238013	-0.0450658
789	-9.54097	6.92669	0.576603	5.67147	-3.14833	-0.531255	2.81664	-0.653623	-0.393991	-0.119212	1.77936	0.789164	-1.19144	-0.54187	-0.194574	1.09245	0.374642	-0.522459	1.57475	-0.686918	-0.118988	-0.892876	-0.366038	-0.143592	-0.00589157	-0.93236	-0.106418	-0.615676	-0.177824	-0.0452698	-0.618297	0.37617	0.543977	0.33703	0.14315	-0.243906	0.407503	0.439528	0.041651	0.0193136	-0.267586	-0.0801245	-0.218738	-0.258332	-0.550698	-0.325404	0.379111	-0.890761	0.132956
790	-10.3912	4.46571	0.746232	5.88183	-4.09671	0.2766	2.35015	-0.0345418	-0.979485	0.210816	1.94271	0.776523	-0.881678	-0.721673	-0.482743	0.413188	0.341706	-0.12064	1.38642	-0.275716	0.236075	-0.538317	-0.506514	-0.424694	-0.230953	-0.724311	0.0542861	-0.390142	-0.189106	0.0840949	-0.627718	0.00518038	0.191636	0.028665	-0.380629	-0.364574	0.469768	0.368767	-0.107308	-0.160355	-0.301285	-0.381902	-0.0617763	-0.146652	-0.284306	-0.380884	0.281279	-0.751152	0.156695
791	-10.3681	1.40655	0.856289	5.78311	-4.17202	1.37186	1.9167	1.08637	-1.10021	0.339905	1.80918	1.2018	-0.737963	-0.451287	-0.375137	-0.0498109	0.491418	-0.113175	0.840939	0.0995301	0.308064	-0.240337	-0.309597	-0.703758	-0.364158	-0.363705	0.224854	0.052717	-0.17844	0.230233	-0.403786	-0.259267	0.0979679	0.0489537	-0.718237	-0.176194	0.326804	0.253061	0.0327949	-0.218663	-0.0155143	-0.379503	0.0844627	0.0546843	-0.0263666	-0.210026	-0.0933392	-0.472213	0.0459624
792	-9.12109	-2.12111	0.794291	5.58888	-3.26205	2.38706	1.60409	1.79275	-1.05745	0.088766	1.36832	1.76644	-0.76531	0.0564368	-0.111958	-0.257987	0.939671	-0.523855	0.0379921	0.438306	0.0986744	0.145709	0.236069	-0.639016	-0.194993	-0.0986759	0.0892512	0.283041	-0.317977	0.418422	0.0471439	-0.308766	0.332745	0.211034	-0.613056	0.172361	-0.0760876	-0.0250784	0.0860381	-0.172412	0.0792787	-0.399829	0.086345	0.085808	-0.0962757	-0.00770455	-0.36052	-0.0609293	-0.0575735
793	-9.14497	-2.18464	0.628186	5.52998	-3.4296	2.54136	1.54832	1.95275	-0.656381	0.135609	1.37249	1.96283	-0.870781	0.107894	0.0374731	-0.225194	0.828875	-0.450444	0.107978	0.458596	0.109421	0.142891	0.271385	-0.64183	-0.229122	0.028651	0.0939883	0.156951	-0.264315	0.344818	0.0787607	-0.292344	0.442926	0.225855	-0.594991	0.276543	0.0576115	-0.104198	0.102383	-0.211963	0.0477117	-0.334694	0.121589	0.0498836	-0.0709281	0.0272904	-0.352582	-0.0072014	-0.129151
794	-6.8744	-4.95962	0.246704	5.66863	-1.85983	2.81138	1.39486	1.34959	-0.228992	-0.0460601	0.661183	2.30265	-0.85512	0.301258	0.134297	-0.450886	1.11664	-0.612079	-0.554587	0.410065	-0.183595	0.280548	0.676877	-0.174041	-0.0880101	0.163819	-0.350732	0.309776	-0.302043	0.327194	0.201801	-0.240471	0.663454	0.106603	-0.35807	0.53366	-0.0948388	-0.122062	-0.121183	0.0722189	-0.00271288	-0.290056	-0.110355	-0.352012	-0.151778	-0.0119978	-0.466593	0.237813	-0.215741
795	-4.37938	-6.88064	0.0901089	5.89778	0.0281692	1.86629	1.35463	0.105451	-0.0478724	-0.0249859	-0.261686	2.24026	-0.26018	0.478882	0.140202	-0.887094	1.22785	-0.88474	-1.15463	0.0234827	-0.649816	0.415622	0.67864	0.222873	0.132527	0.23751	-0.564505	0.348551	-0.0184484	0.174486	0.198322	0.0996313	0.407287	0.0322211	-0.189585	0.655391	-0.176231	-0.104478	-0.140029	0.132219	-0.30849	-0.21142	-0.409754	-0.263356	-0.137585	-0.2189	-0.0913226	0.154797	-0.0271443
796	-7.9745	9.14343	-0.201792	3.77162	0.80297	-1.14841	2.53843	-2.07988	1.53326	-0.37161	1.00907	1.03672	-1.16872	-0.338065	0.0737219	1.611	-0.431017	-0.892438	1.1758	-0.702312	-1.48471	-0.630859	-0.538974	-0.104853	0.24693	-0.886557	0.0814481	-0.427869	0.307676	-0.0876379	-0.234572	0.698072	0.291302	0.596101	1.20521	0.0148813	0.0156877	-0.126088	-0.427484	0.0370481	0.222344	-0.223954	-0.496805	-0.258942	-0.253416	-0.0864433	0.0106634	-0.0606765	0.0446897
797	-8.91222	8.03896	-0.398414	3.84652	-0.296136	-0.156995	2.5052	-1.5511	1.09541	-0.291973	1.90322	0.672031	-1.29625	-1.03872	0.0762617	1.27395	-0.018409	-0.136527	1.21092	-0.178109	-0.753608	-0.786652	-0.578839	0.053138	0.323983	-0.852785	0.253333	-0.449834	0.124245	0.0951247	-0.81144	0.0341254	-0.107378	0.338607	0.956032	-0.0371136	0.154732	0.0984486	-0.530821	-0.0888254	-0.262256	-0.00332905	-0.185232	-0.479259	-0.341971	-0.0673995	0.00626038	-0.141857	0.138389
798	-10.1034	5.17935	-0.217949	4.31794	-1.55088	0.810668	2.10958	-0.420367	0.133184	0.286985	2.3035	0.652986	-1.10246	-0.967541	-0.21938	0.551295	0.116004	0.237873	1.05498	0.131305	-0.0870157	-0.575045	-0.676316	-0.40747	0.0415778	-0.582985	0.342314	-0.107667	0.131921	0.308412	-0.776801	-0.33236	-0.328749	0.158734	0.305644	-0.163018	0.269355	0.194821	-0.31288	-0.245943	-0.191811	0.0216473	0.0723399	-0.248302	-0.132084	-0.182411	0.0518331	-0.157149	0.231431
799	-10.1911	1.46641	-0.146808	4.46901	-1.95142	1.84019	1.75228	0.699076	-0.661507	0.712855	2.29888	1.01153	-1.01999	-0.413503	-0.32099	0.0128755	0.334998	0.105737	0.515043	0.341797	0.263396	-0.198986	-0.31076	-0.702259	-0.20221	-0.267501	0.3427	0.275116	-0.00282954	0.510709	-0.328314	-0.449036	-0.305726	0.179212	-0.115732	-0.193624	0.0468859	0.101713	-0.0430714	-0.259781	0.107672	0.0466999	0.253919	0.00679742	0.0328696	-0.153297	-0.132659	-0.0417231	0.15939
800	-8.70404	-2.61765	-0.310328	4.24501	-1.43119	2.93429	1.6035	1.4504	-1.03917	0.765268	1.88428	1.49775	-0.968269	0.145078	-0.067585	-0.108827	0.803389	-0.31664	-0.39635	0.47444	0.327449	0.163718	0.285586	-0.43187	-0.106454	0.0314393	0.229336	0.440982	-0.137706	0.579192	0.142051	-0.351969	0.167949	0.434764	-0.0730305	0.0227292	-0.265494	-0.220444	0.0655593	-0.103662	0.301532	-0.105809	0.276421	0.1359	-0.189594	0.0476069	-0.364774	0.186067	0.00611325
801	-8.71485	-2.68703	-0.48039	4.17766	-1.6246	3.0885	1.50969	1.65067	-0.58399	0.839962	1.92461	1.70456	-1.11389	0.225215	0.119543	-0.0520751	0.645532	-0.189558	-0.292446	0.496448	0.337682	0.170402	0.348267	-0.415296	-0.118686	0.175014	0.222061	0.323933	-0.0875797	0.536027	0.179058	-0.360293	0.27211	0.4545	-0.0638341	0.125188	-0.114241	-0.314302	0.104363	-0.167357	0.281397	-0.0233658	0.326304	0.0659975	-0.206084	0.0993203	-0.367406	0.205277	-0.0915811
802	-6.31311	-5.92745	-0.890473	4.31059	-0.113827	3.2345	1.4254	1.10854	-0.346141	0.995033	1.08425	1.81355	-0.997737	0.531411	0.396055	-0.328943	0.723512	-0.543253	-1.2024	0.076028	0.0986621	0.348794	0.765188	0.173527	-0.141146	0.428012	-0.151897	0.422596	0.0485842	0.306222	0.284354	-0.12792	0.577294	0.222504	0.0388395	0.426227	-0.0822749	-0.336083	-0.0651889	0.17303	0.113026	-0.035237	-0.0632294	-0.355445	-0.179072	-0.151121	-0.4525	0.337467	-0.15652
803	-3.71386	-7.62892	-1.27021	4.69295	1.43543	2.27926	1.60805	-0.0764422	0.125336	1.18343	-0.0137941	1.78048	-0.611142	0.603622	0.373896	-0.684505	0.758847	-0.945872	-1.80556	-0.466651	-0.368171	0.31054	0.641299	0.74058	0.112798	0.417294	-0.33727	0.504449	0.263939	0.0315175	0.179762	0.0857561	0.377917	-0.0517858	-0.0330463	0.516077	0.0659841	-0.123552	-0.0582398	0.249279	-0.0159844	-0.050926	-0.504469	-0.469945	-0.238521	-0.246706	-0.0352574	-0.0391034	-0.132057
804	-1.30529	-7.94084	-1.27725	5.28057	2.16715	0.702893	2.0502	-1.51568	0.399957	0.877409	-0.724783	1.76492	0.223169	0.510403	-0.196853	-1.16083	0.873288	-0.80477	-1.42036	-0.693822	-0.589218	0.198895	0.48401	1.10164	0.404679	0.13166	-0.36663	0.317307	0.51708	-0.0480478	0.0609723	0.165364	0.0510484	-0.0849878	-0.0446457	0.424093	0.153384	0.0558532	-0.0966085	0.160252	-0.234768	-0.0205005	-0.603163	-0.13612	-0.058153	-0.156785	0.137665	-0.101426	-0.0219739
805	-8.05809	9.09916	-0.165513	3.76372	0.885656	-1.17832	2.58324	-2.08939	1.4308	-0.28401	1.01857	1.12644	-1.12492	-0.443347	0.0676657	1.59183	-0.418872	-0.94409	1.07697	-0.598127	-1.52242	-0.722158	-0.576028	-0.098234	0.260325	-0.946836	0.0969992	-0.440035	0.354344	-0.0190819	-0.293739	0.659699	0.213935	0.58372	1.18493	0.00178708	-0.0102085	-0.105915	-0.460121	0.0644085	0.258229	-0.268756	-0.501756	-0.275179	-0.256957	-0.0858608	-0.00682922	-0.0962351	0.108658
806	-8.98614	8.00091	-0.298197	3.8544	-0.170052	-0.254216	2.5556	-1.59453	0.92448	-0.195224	1.91612	0.762729	-1.19383	-1.15664	0.03956	1.22177	0.0480939	-0.223831	1.09913	-0.057619	-0.806021	-0.889531	-0.679635	0.0607353	0.34386	-0.91071	0.277928	-0.475681	0.212557	0.173884	-0.812253	0.0367919	-0.157555	0.320106	0.959525	-0.0814188	0.122521	0.158281	-0.587177	0.00298661	-0.168835	-0.130896	-0.169532	-0.486178	-0.287872	-0.0251799	0.00750609	-0.174208	0.241733
807	-10.203	5.12516	-0.160565	4.30887	-1.44377	0.766773	2.16413	-0.440069	0.0080751	0.391496	2.30787	0.769607	-1.03713	-1.11693	-0.235446	0.521962	0.165282	0.158582	0.908547	0.257407	-0.112203	-0.704796	-0.750188	-0.418376	0.0346746	-0.643716	0.391663	-0.119359	0.213239	0.374862	-0.850202	-0.354458	-0.406688	0.141889	0.284896	-0.192231	0.233172	0.230464	-0.35956	-0.173344	-0.117991	-0.0809927	0.0932737	-0.230544	-0.113109	-0.178241	0.0218809	-0.185978	0.296374
808	-10.2836	1.41789	-0.0830956	4.45842	-1.84693	1.80236	1.80466	0.669339	-0.794547	0.801429	2.29219	1.09815	-0.975289	-0.569001	-0.347993	-0.0074367	0.400366	0.0290208	0.346105	0.452286	0.257028	-0.336861	-0.363591	-0.713185	-0.225253	-0.352531	0.403384	0.306103	0.0477858	0.573521	-0.439871	-0.473709	-0.404919	0.158338	-0.14815	-0.229926	-0.0165943	0.139955	-0.0940231	-0.203505	0.153145	-0.0387683	0.235222	0.0408565	0.0559463	-0.167746	-0.142871	-0.0479458	0.217267
809	-8.74359	-2.63591	-0.236386	4.25212	-1.35018	2.87598	1.62613	1.42649	-1.1569	0.834335	1.90177	1.52449	-0.927405	0.0649808	-0.0857954	-0.118788	0.848748	-0.359357	-0.483324	0.536784	0.31207	0.0939413	0.254478	-0.435375	-0.103262	-0.0345	0.257536	0.465106	-0.111641	0.644288	0.10331	-0.371979	0.101748	0.416548	-0.0940517	-0.0039264	-0.314416	-0.201692	0.0431552	-0.0593134	0.331246	-0.148073	0.271225	0.126295	-0.183353	0.0581725	-0.385842	0.159473	0.049787
810	-8.7701	-2.70798	-0.451327	4.1764	-1.55234	3.07196	1.5468	1.63521	-0.69372	0.878761	1.90645	1.75471	-1.07853	0.115299	0.0937578	-0.0519648	0.682197	-0.237359	-0.40788	0.562902	0.344375	0.076337	0.304184	-0.421075	-0.146841	0.141796	0.267166	0.349747	-0.0530348	0.54746	0.115569	-0.373824	0.208853	0.443777	-0.0878721	0.113076	-0.145763	-0.305572	0.0845326	-0.119735	0.305451	-0.0675225	0.324413	0.0938648	-0.202877	0.0756248	-0.383263	0.201802	-0.0649592
811	-6.35238	-5.95341	-0.895119	4.29729	-0.0955683	3.24753	1.43219	1.13353	-0.344165	1.04061	1.08178	1.88062	-1.00112	0.467969	0.412556	-0.317841	0.725158	-0.554238	-1.27147	0.124577	0.108786	0.27966	0.751479	0.175358	-0.164325	0.416533	-0.121382	0.425382	0.0733217	0.314824	0.235042	-0.140861	0.544794	0.218355	0.0215764	0.436788	-0.090798	-0.346039	-0.0746445	0.191401	0.12037	-0.0462045	-0.0637076	-0.348645	-0.180296	-0.162314	-0.464204	0.334204	-0.155982
812	-3.73318	-7.655	-1.26917	4.68025	1.43868	2.28301	1.58653	-0.0323199	0.157424	1.22705	0.00109382	1.84476	-0.638014	0.559526	0.405894	-0.65939	0.743982	-0.92839	-1.85603	-0.427895	-0.356153	0.251204	0.639096	0.755941	0.0975167	0.422919	-0.306324	0.52086	0.288495	0.0548923	0.134706	0.0704841	0.350464	-0.0554127	-0.0574368	0.508364	0.0655317	-0.133219	-0.0637646	0.25707	-0.0256184	-0.0518806	-0.524749	-0.467156	-0.250187	-0.249036	-0.0271477	-0.0425319	-0.142708
813	-1.36866	-8.00205	-1.31999	5.24936	2.15212	0.754774	2.02312	-1.43448	0.518992	0.975854	-0.700215	1.89036	0.168471	0.430001	-0.129242	-1.12417	0.867222	-0.794141	-1.51224	-0.62089	-0.563962	0.101522	0.49801	1.09627	0.357414	0.131541	-0.313042	0.308875	0.553795	-0.0299216	-0.0303311	0.130694	0.00521139	-0.0887411	-0.0844583	0.443712	0.161691	0.0176521	-0.107858	0.164873	-0.235237	-0.0144607	-0.641374	-0.137379	-0.0583674	-0.173465	0.14479	-0.091976	-0.0466936
814	-7.86321	9.12684	-0.235544	2.08243	2.46588	-1.01439	1.44177	-2.7527	1.90339	-0.433848	0.493838	0.495797	-0.795138	-0.28353	0.0485181	1.52778	-1.09189	-1.31006	0.559159	-0.275781	-1.97671	-0.398876	-0.777114	-0.0733683	0.276398	-0.659365	0.329848	-0.175306	0.23142	0.128437	0.105692	0.600053	-0.0340765	0.147387	0.872793	-0.312423	-0.252403	-0.293159	-0.800321	0.00872904	0.459531	-0.35989	-0.478794	-0.16993	-0.00854298	-0.123402	-0.116728	0.298977	0.00455764
815	-9.29736	7.57281	-0.321045	2.2051	1.59472	-0.027597	1.27603	-1.99063	1.11127	-0.138291	1.42691	0.156069	-0.986741	-0.773566	0.173941	1.20922	-0.594595	-0.596674	0.473493	0.406848	-1.17506	-0.64952	-0.916462	-0.238909	0.403924	-0.57104	0.356806	-0.232363	0.275706	0.376978	-0.354405	-0.0592456	-0.384559	-0.0994775	0.710683	-0.00713298	-0.210838	-0.112137	-0.588143	-0.0477541	-0.0323737	0.0430898	-0.277481	-0.0827587	-0.162622	0.0360809	-0.00213858	0.0289219	0.159928
816	-10.3382	4.72638	-0.349853	2.3283	0.493855	1.00823	1.08306	-0.948689	0.113577	0.511195	2.03926	0.0853068	-0.838782	-0.844636	-0.00425598	0.574965	-0.219057	-0.39617	0.0760232	0.657807	-0.36092	-0.65893	-0.923253	-0.355836	0.303227	-0.463489	0.355717	-0.0433815	0.212074	0.519753	-0.377503	-0.406102	-0.678971	-0.223217	0.166329	-0.231554	-0.208319	0.14124	-0.200102	-0.0907025	0.158661	0.220369	0.0715672	0.147578	-0.206123	0.115147	0.141725	-0.18933	0.212952
817	-10.4369	1.00296	-0.5	2.76871	-0.145712	2.02021	0.881653	-0.02999	-0.737346	1.13828	2.32688	0.128742	-0.630512	-0.588737	-0.130058	-0.000490844	-0.204216	-0.103062	-0.296408	0.627312	0.16641	-0.341671	-0.639325	-0.458365	0.0244734	-0.106901	0.468418	0.290572	0.133106	0.454512	-0.265615	-0.321718	-0.630539	-0.0801457	-0.0681982	-0.37466	-0.187279	0.170025	-0.0318073	-0.0483492	0.281613	0.141165	0.160732	0.242324	0.109683	0.026686	0.0210373	0.0697584	0.070368
818	-8.5793	-2.90172	-1.11076	2.88191	0.313201	2.76886	0.75156	0.267963	-0.910804	1.52154	1.88618	0.461173	-0.62203	-0.216412	0.0369759	-0.194005	-0.136008	-0.0168874	-0.654813	0.553339	0.410457	-0.173906	0.142498	-0.206546	-0.263531	0.0772503	0.21911	0.538919	0.094235	0.30752	-0.0811098	-0.369995	-0.277413	0.123121	0.212379	-0.22617	-0.243704	-0.127443	-0.0579387	0.157203	0.282227	0.109029	0.256722	-0.141819	0.233337	-0.130159	-0.174129	0.207187	0.0947322
819	-8.61108	-2.96597	-1.24531	2.82348	0.181991	2.89752	0.690534	0.425568	-0.570743	1.58945	1.8951	0.652661	-0.730015	-0.210245	0.175914	-0.144601	-0.226539	0.0588727	-0.640347	0.588555	0.442782	-0.22366	0.172318	-0.20616	-0.309578	0.169945	0.257109	0.453305	0.141809	0.254773	-0.100351	-0.364905	-0.212557	0.124624	0.207862	-0.148967	-0.151312	-0.21213	-0.0437929	0.137598	0.265634	0.161489	0.271187	-0.163713	0.225856	-0.10207	-0.170058	0.238799	0.0283049
820	-5.90543	-6.17609	-1.88319	3.0081	1.21091	2.94876	0.979328	0.136282	-0.318087	1.95106	1.12877	0.864078	-0.554283	0.113109	0.58924	-0.277196	-0.122173	-0.326282	-1.27001	0.0771254	0.284735	-0.0929642	0.599248	0.525801	-0.29222	0.297592	0.043767	0.430286	0.241079	-0.0472455	0.0123431	-0.237649	0.127721	0.0744927	0.292571	0.0816477	0.0540287	-0.231766	-0.197355	0.327394	0.154109	0.195984	0.0373681	-0.371848	0.0671507	-0.176036	-0.239406	0.178578	-0.0790051
821	-3.04466	-7.83076	-2.35156	3.58605	2.37409	2.12554	1.565	-0.824004	0.196838	2.0562	0.166854	1.01655	-0.104978	0.328378	0.546274	-0.550654	0.046119	-0.757239	-1.63217	-0.480755	-0.130262	-0.189486	0.588798	1.05498	-0.0948005	0.216995	0.010959	0.53849	0.419329	-0.247289	-0.134664	-0.231148	0.0740064	-0.012911	0.235661	0.17949	0.405724	-0.0336777	-0.179537	0.375156	0.182086	0.334323	-0.38535	-0.441006	0.0389939	-0.0833104	-0.0341062	-0.229172	0.0404205
822	-0.781883	-8.24584	-2.33717	4.28472	2.90252	0.593689	2.17488	-1.99109	0.462648	1.75499	-0.528199	1.26998	0.445749	0.267276	-0.110471	-0.912377	0.387984	-0.767889	-1.33722	-0.691928	-0.399084	-0.280718	0.40836	1.41499	0.0671266	-0.13381	-0.0736435	0.272914	0.611334	-0.222697	-0.20332	-0.239795	-0.201631	-0.176669	0.169263	0.27615	0.362668	0.0626588	-0.208605	0.115776	-0.181117	0.352304	-0.611754	-0.26313	0.0604782	-0.0461862	0.132052	-0.196152	0.109866
823	0.449566	-8.32899	-1.81255	4.93579	2.6571	-1.08458	2.45379	-2.73693	0.318914	1.2483	-1.13027	1.14178	1.24014	0.525103	-0.866438	-1.23258	0.619674	-0.786613	-0.544066	-0.917846	-0.329555	-0.128208	-0.0683104	1.36343	0.275182	-0.296791	-0.265707	0.0927553	0.574109	-0.18163	0.0654145	-0.0503522	-0.0589967	-0.21936	-0.141587	0.342464	0.228701	0.175511	0.0729671	-0.170135	-0.352538	0.068776	-0.385624	-0.0521164	-0.256447	-0.0249718	0.0623617	-0.144203	0.0863768
824	-8.67206	8.01374	0.0315438	0.532395	3.03472	-0.844159	0.11797	-2.96595	1.76174	-0.703118	-0.253887	-0.227525	-0.664149	0.572594	0.281716	1.52722	-1.24815	-1.86586	0.0155882	0.172432	-1.93587	-0.212926	-0.685312	0.0378939	0.407775	-0.211684	0.415546	-0.246176	0.00671967	0.232589	0.640642	0.437603	-0.0711825	-0.245451	0.134954	-0.302335	-0.412885	-0.365241	-0.70247	0.0892908	0.404642	-0.0906797	-0.45997	0.15542	-0.124735	-0.0669008	-0.104366	0.299372	-0.215901
825	-10.3995	6.14814	0.0750429	0.68731	2.31847	-0.0422325	-0.337254	-2.34081	0.987843	-0.0891559	0.387941	-0.533869	-0.828869	-0.00969616	0.411699	1.01144	-1.0683	-1.11386	0.0964169	1.01385	-1.10124	-0.696831	-0.952965	-0.423019	0.433815	-0.163321	0.31712	-0.30544	0.117056	0.52084	0.142403	-0.155782	-0.471127	-0.715517	0.115395	0.0252681	-0.387827	-0.152428	-0.587933	0.118213	0.071555	0.332599	-0.369344	0.182165	-0.127182	-0.0420986	0.0147432	0.013689	-0.0436531
826	-11.1937	3.60374	-0.210351	0.991729	1.64813	0.747213	-0.512061	-1.61938	0.0216622	0.613015	1.24263	-0.77279	-0.497219	-0.516401	0.111604	0.270441	-0.916467	-0.321234	-0.243421	1.01864	-0.406715	-0.518736	-0.953665	-0.537434	0.220109	-0.167131	0.372878	0.0253328	0.263949	0.460381	-0.247676	-0.379503	-0.741113	-0.690254	-0.0234857	-0.105683	-0.307814	0.163667	-0.167179	0.112834	0.0845812	0.425467	-0.146951	0.207457	-0.0190339	0.0073436	0.0750819	-0.017452	0.156413
827	-10.6977	0.343752	-0.69713	1.28867	0.929789	1.52466	-0.515135	-0.975277	-0.858659	1.36366	1.74499	-0.84442	-0.258406	-0.653215	0.0142849	-0.154189	-0.831138	0.0676913	-0.676463	0.909427	0.167815	-0.278049	-0.670237	-0.291764	-0.0772065	-0.0951627	0.204504	0.11371	0.225561	0.26179	-0.112502	-0.358007	-0.703936	-0.532565	0.0123193	-0.240623	-0.385265	0.138	0.0663484	0.204735	0.118122	0.226374	0.0224341	0.154306	0.136633	-0.101529	0.155296	0.229112	0.137182
828	-8.87181	-3.35491	-1.34119	1.42182	0.970434	2.2323	-0.259297	-0.440253	-1.23831	1.98584	1.63969	-0.665011	0.0461824	-0.485074	0.415628	-0.272085	-0.753367	-0.0424361	-1.0624	0.665694	0.516496	-0.254011	-0.180017	0.0655209	-0.23279	0.0804624	0.227048	0.193569	0.138086	-0.106338	-0.0581911	-0.228459	-0.372292	-0.236479	0.102338	-0.238186	-0.220361	-0.0439739	0.0315917	0.255897	0.182526	0.126259	0.297166	0.236516	0.0665014	-0.0632206	0.0647756	0.158628	-0.034948
829	-8.88587	-3.40307	-1.42974	1.37925	0.867191	2.32583	-0.307506	-0.316392	-0.974671	2.04212	1.65411	-0.516684	-0.0352232	-0.472952	0.520687	-0.229349	-0.825346	0.0192465	-1.04599	0.692472	0.52895	-0.289885	-0.163741	0.0711091	-0.270535	0.170625	0.255221	0.130788	0.182755	-0.15191	-0.0584695	-0.221253	-0.311266	-0.231956	0.0930386	-0.173856	-0.132581	-0.11349	0.0470397	0.250574	0.166692	0.183673	0.324104	0.215264	0.0668489	-0.0442463	0.0605167	0.191599	-0.0893999
830	-5.80133	-6.56367	-2.23937	1.58565	1.7073	2.68224	0.292321	-0.5288	-0.750804	2.47963	1.09256	-0.402358	0.328069	-0.195078	0.992931	-0.0689513	-0.831578	-0.56875	-1.40616	0.288489	0.40432	-0.452943	0.272204	0.837081	-0.271682	0.106244	0.295971	0.0713621	0.0121887	-0.483609	0.146738	-0.212779	0.020646	-0.120152	0.285895	-0.135183	0.0816709	-0.067692	-0.122884	0.469816	0.170996	0.303231	0.261932	0.100315	0.0922623	0.00828004	0.0350442	-0.00413558	-0.0954817
831	-2.94833	-8.32555	-2.67857	2.1749	2.38991	1.82444	1.20082	-1.17647	-0.325463	2.49675	0.197584	0.0787277	0.751999	0.0793763	0.742614	-0.207898	-0.488254	-0.776954	-1.29268	-0.192555	0.311892	-0.586065	0.36931	1.29433	-0.158316	-0.106609	0.304836	0.185272	0.0679864	-0.622904	-0.0924321	-0.353905	-0.023258	0.0234283	0.266051	-0.105522	0.414839	-0.0106548	-0.338895	0.338518	0.116482	0.233473	0.0178422	-0.0150408	-0.076441	0.129253	0.0366267	-0.252431	-0.0322466
832	-0.947014	-8.90315	-2.56742	2.98088	2.70711	0.338024	1.94751	-2.01266	-0.143043	2.09556	-0.501528	0.472696	1.22785	0.326135	-0.0730624	-0.534309	-0.0112677	-0.773848	-0.829145	-0.553557	0.115497	-0.574302	0.234368	1.45606	-0.0822323	-0.325829	0.121049	0.124208	0.335384	-0.51731	-0.163686	-0.392637	-0.277732	-0.0720074	0.133731	0.0895292	0.354576	-0.0420491	-0.450068	0.0693645	-0.262824	0.108342	-0.310185	-0.0756599	0.0200919	0.00537235	0.0196351	-0.172782	0.126519
833	0.379331	-8.93417	-2.1698	3.65917	2.84057	-1.16332	2.54358	-2.49699	-0.0323183	1.5894	-1.01454	0.324859	1.79077	0.787748	-0.846886	-0.776805	0.272446	-0.934866	-0.146882	-0.755646	-0.0914657	-0.307216	-0.309306	1.35429	0.130972	-0.331999	-0.0578503	0.152705	0.3751	-0.399576	0.156796	-0.306853	-0.205091	-0.144333	-0.120896	0.27477	-0.0124245	0.0342854	0.0244501	-0.245848	-0.449199	0.00586796	-0.30767	-0.0100621	-0.125114	-0.0308093	-0.0319176	-0.294949	0.227779
834	-10.9197	6.04198	0.711933	-0.728341	2.85593	-1.44869	-1.16362	-2.70625	1.20576	-1.04116	-1.08812	-0.375892	-0.760043	1.54958	0.3156	1.32212	-0.839899	-1.7313	-0.037745	0.356301	-1.15619	-0.146242	-0.119507	0.165911	0.472518	0.209589	0.234011	-0.538224	0.327253	0.0313044	0.764666	0.313484	0.221261	-0.297596	-0.617153	-0.286547	-0.0359388	-0.579535	-0.589268	0.0688781	0.00505037	-0.120293	-0.0883228	0.311441	-0.347746	-0.0865205	-0.269843	0.317798	-0.224005
835	-11.9009	4.48132	0.577592	-0.385313	2.70772	-0.688541	-1.47217	-2.15622	0.668836	-0.398647	-0.499985	-0.70801	-0.774284	0.779221	0.316919	0.671668	-0.758521	-0.768595	-0.108495	1.04723	-0.714554	-0.291826	-0.504572	-0.21022	0.437921	0.24069	0.287951	-0.428017	0.459529	0.288747	0.105041	-0.129344	-0.399889	-0.516563	-0.45023	0.182556	-0.449177	-0.305767	-0.322082	0.060137	-0.327098	0.221877	-0.260071	0.224523	-0.115892	-0.122612	-0.0719724	0.140864	-0.0574918
836	-12.059	2.24869	0.0895343	-0.0191046	2.15479	-0.0146348	-1.56386	-1.75015	-0.139999	0.395832	0.260637	-1.02237	-0.425165	0.012725	0.160975	0.0847052	-0.781529	0.0782283	-0.21068	1.18629	-0.169922	-0.282311	-0.500158	-0.401829	0.134808	0.177103	0.164397	-0.204634	0.378221	0.347325	-0.270472	-0.293193	-0.544673	-0.567826	-0.272072	0.119528	-0.482755	0.0385777	0.0735628	0.204944	-0.192412	0.36907	-0.142005	0.0672254	0.00749317	-0.172377	0.039847	0.0904295	0.16703
837	-11.2047	-0.542073	-0.452582	0.169038	1.49253	0.791792	-1.34332	-1.29052	-1.074	1.11689	0.931193	-1.36573	0.0657555	-0.558906	0.238566	-0.211535	-0.781181	0.264627	-0.700191	1.00402	0.188053	-0.206682	-0.432719	-0.0630696	-0.0451839	0.129793	0.12396	-0.216278	0.118299	0.150002	-0.252544	-0.161846	-0.476823	-0.523353	-0.283978	-0.144803	-0.525618	0.205341	0.304434	0.265048	0.0430387	0.130169	0.00557599	0.174223	0.0461165	-0.167042	0.15217	0.0636333	0.0311199
838	-9.27907	-3.74095	-1.22101	0.297284	1.11371	1.31573	-1.07275	-0.865245	-1.57018	1.81483	0.939421	-1.29735	0.471124	-0.819959	0.472789	-0.266519	-0.84461	0.462273	-0.931399	0.836246	0.736174	-0.254844	-0.168063	0.128073	-0.272951	0.0888953	0.060049	-0.15936	0.0155813	-0.231594	-0.409608	-0.190285	-0.343745	-0.225988	0.0654927	-0.128123	-0.29618	-0.00198293	-0.0576304	0.370014	0.0651629	-0.183944	0.259253	0.257393	-0.130328	-0.101361	0.0758586	0.0985431	-0.125013
839	-9.2909	-3.77908	-1.29466	0.264446	1.03289	1.38874	-1.11285	-0.764209	-1.36631	1.85573	0.947762	-1.17503	0.412463	-0.81302	0.556605	-0.235739	-0.905364	0.508445	-0.921339	0.863449	0.749121	-0.28609	-0.160409	0.13862	-0.299072	0.167383	0.0738772	-0.207423	0.0544602	-0.268628	-0.399839	-0.185913	-0.29394	-0.215034	0.0652154	-0.0752685	-0.226245	-0.0481757	-0.0500596	0.359011	0.0483451	-0.146718	0.271697	0.240623	-0.12493	-0.0854275	0.0795069	0.133071	-0.164405
840	-6.32656	-7.18825	-2.0786	0.54423	1.29436	1.56517	-0.583127	-0.878236	-1.52744	2.51575	0.489091	-1.0823	1.11412	-0.541727	0.971463	0.00670574	-1.11175	-0.0101193	-0.873976	0.584312	0.864972	-0.757717	0.259643	0.541505	-0.665947	-0.142174	0.187592	-0.272673	-0.226364	-0.744055	-0.305611	-0.295155	-0.0425203	0.0193649	0.305077	-0.185829	0.0942934	-0.150586	-0.321049	0.422596	-0.0681305	-0.0188415	0.621187	0.216106	-0.271747	-0.0469601	0.0371797	0.0152257	0.00362971
841	-3.41294	-9.01173	-2.49989	1.05617	2.27777	1.19474	0.621422	-1.1464	-1.02913	2.50565	-0.134924	-0.83734	1.71764	-0.130922	0.680476	0.123207	-0.971294	-0.419383	-0.482706	0.233536	0.642079	-0.892075	0.360431	0.803781	-0.552324	-0.39532	0.398779	0.0579735	-0.333383	-0.809875	-0.225373	-0.503676	-0.17927	0.210521	0.444012	-0.222413	0.256021	-0.151182	-0.387241	0.416619	-0.0013979	0.163305	0.323945	0.00741782	-0.084201	-0.00810823	-0.023908	-0.198669	0.333317
842	-1.76821	-9.36934	-2.3199	1.6932	2.54489	-0.112407	1.67802	-1.55248	-0.772024	1.92136	-0.61803	-0.343269	2.04853	0.397729	-0.165201	-0.0535389	-0.245462	-0.5853	-0.0215548	-0.31718	0.34542	-0.569312	0.0100208	1.05018	-0.217465	-0.320228	0.280534	0.105554	-0.0506782	-0.629064	-0.0310067	-0.494777	-0.411108	0.228262	0.109875	0.0840579	0.0359701	-0.237182	-0.363462	0.0561443	-0.265157	-0.131172	-0.0558682	-0.0237786	-0.0677445	-0.0670026	-0.0244423	-0.172296	0.198315
843	-0.301737	-9.17107	-2.04677	2.19226	2.7609	-1.52156	2.59911	-1.92719	-0.538687	1.33456	-0.86032	-0.345134	2.34844	0.988901	-0.975391	-0.385584	0.185572	-0.737258	0.645071	-0.575984	0.190072	-0.350144	-0.461112	1.03331	-0.050707	-0.395044	0.186658	0.2594	0.0687653	-0.558234	0.127542	-0.433587	-0.31673	0.0416374	-0.0564009	0.209377	-0.218013	-0.0747282	-0.0176719	-0.16762	-0.342232	-0.213155	-0.172528	-0.0965772	-0.0550402	0.0211674	-0.278933	-0.354747	0.199396
844	-12.8425	4.1433	1.34859	-1.29773	2.99426	-2.10565	-1.74553	-2.14726	0.657803	-1.33788	-1.74686	-0.403384	-1.05491	2.22048	0.225322	0.91267	-0.241056	-1.44936	0.0450149	0.264248	-0.55506	-0.117294	0.518042	0.0912108	0.455862	0.458003	0.136977	-0.595324	0.697608	0.0196242	0.557234	0.0471627	0.282859	-0.00170737	-0.906442	-0.225667	0.436458	-0.385388	-0.184293	0.132913	-0.151076	0.175738	0.286406	0.245574	-0.0541959	-0.171376	-0.458575	0.101197	-0.132751
845	-13.4227	2.82165	1.046	-1.09218	2.75593	-1.54156	-1.96213	-1.76806	0.272763	-0.695238	-1.23928	-0.650426	-0.813496	1.29931	0.266192	0.397977	-0.239271	-0.577574	-0.195344	0.712643	-0.33568	-0.266591	0.325218	-0.0973863	0.264267	0.351176	0.257703	-0.428108	0.663372	0.218901	-0.260431	-0.105922	-0.121461	-0.134814	-0.807625	0.0531919	-0.00366401	-0.0403441	0.132895	0.111518	-0.127279	0.345247	-0.049062	0.0802258	-0.126239	-0.157554	-0.318194	-0.0349549	0.147716
846	-13.2111	1.01225	0.548689	-0.80465	2.26278	-1.03055	-2.04827	-1.37387	-0.445158	-0.0991459	-0.610531	-1.03357	-0.432345	0.349131	0.148347	-0.0481899	-0.261017	0.390411	-0.153945	0.915306	-0.09843	-0.122296	0.248654	-0.309845	0.00263225	0.360322	0.133288	-0.285281	0.521682	0.325403	-0.724262	-0.0737998	-0.22384	-0.0780545	-0.5436	0.206943	-0.292466	0.0628335	0.353116	0.10419	-0.0703681	0.187919	-0.13921	-0.0933598	-0.0113746	-0.229351	-0.102533	-0.0734115	0.291604
847	-12.0375	-1.35521	-0.0617183	-0.723483	1.72868	-0.336383	-1.80455	-0.936577	-1.20803	0.466985	0.0661421	-1.3951	0.0481932	-0.521179	0.178209	-0.269974	-0.263227	1.00164	-0.404867	0.965086	0.125254	-0.0120923	0.153544	-0.112926	-0.0907232	0.276313	0.0598538	-0.330761	0.266	0.154486	-0.830401	0.0586595	-0.293314	0.00235492	-0.270334	0.0941557	-0.503497	0.0192248	0.276165	0.0926224	-0.0443264	-0.190526	-0.0878367	-0.0890013	0.0570578	-0.290447	0.0346297	0.111638	0.13156
848	-10.0211	-4.09751	-0.779219	-0.652331	1.58478	0.33909	-1.24915	-0.504609	-1.78154	1.02611	0.424515	-1.73383	0.657346	-0.976938	0.389767	-0.101469	-0.418288	0.917323	-0.653612	0.734214	0.340805	0.0491847	0.16164	0.11891	-0.0885434	0.15477	0.15227	-0.361815	-0.115142	-0.161534	-0.62587	0.15995	-0.140658	0.0512382	-0.0135365	0.10853	-0.289087	-0.046802	-0.0535578	0.199288	0.0581642	-0.472414	-0.0449092	0.177672	-0.0992394	0.00668942	0.0831506	0.0553497	-0.191639
849	-10.051	-4.13548	-0.818493	-0.682014	1.54902	0.390341	-1.26031	-0.44595	-1.67727	1.06884	0.425553	-1.64202	0.615093	-1.00964	0.439448	-0.0780332	-0.462405	0.948495	-0.681759	0.771208	0.347871	-0.000504799	0.163795	0.124214	-0.111487	0.19229	0.175021	-0.369863	-0.0824912	-0.169654	-0.660208	0.148448	-0.149456	0.0507274	-0.0258752	0.126877	-0.257418	-0.0898049	-0.0406166	0.191501	0.0394017	-0.447402	-0.0495372	0.168261	-0.120406	0.0159823	0.0828852	0.0582099	-0.217401
850	-7.34558	-6.89687	-1.38361	-0.60252	1.85531	0.557364	-0.501262	-0.344101	-1.7702	1.40722	0.233629	-1.56723	1.46462	-0.941385	0.57201	0.267211	-0.495223	0.498473	-0.466773	0.462525	0.407293	-0.3389	0.308395	0.383973	-0.363162	-0.0147987	0.173119	-0.397799	-0.403229	-0.359078	-0.450238	-0.0081677	-0.129785	0.179998	0.074531	0.0239465	-0.0443724	-0.212125	-0.288443	0.272143	0.018319	-0.34974	0.20609	0.312383	-0.20211	0.0287928	0.114346	0.0237511	-0.115401
[truncated: 71 more rows]
[truncated: 451 more columns]

## Sheet: HumanPCA_raw_loadings
CorticalROI/Gene	PC1_raw_score	PC2_raw_score	PC3_raw_score	PC4_raw_score	PC5_raw_score	PC6_raw_score	PC7_raw_score	PC8_raw_score	PC9_raw_score	PC10_raw_score	PC11_raw_score	PC12_raw_score	PC13_raw_score	PC14_raw_score	PC15_raw_score	PC16_raw_score	PC17_raw_score	PC18_raw_score	PC19_raw_score	PC20_raw_score	PC21_raw_score	PC22_raw_score	PC23_raw_score	PC24_raw_score	PC25_raw_score	PC26_raw_score	PC27_raw_score	PC28_raw_score	PC29_raw_score	PC30_raw_score	PC31_raw_score	PC32_raw_score	PC33_raw_score	PC34_raw_score	PC35_raw_score	PC36_raw_score	PC37_raw_score	PC38_raw_score	PC39_raw_score	PC40_raw_score	PC41_raw_score	PC42_raw_score	PC43_raw_score	PC44_raw_score	PC45_raw_score	PC46_raw_score	PC47_raw_score	PC48_raw_score	PC49_raw_score
[truncated: 2,478 more rows]
[truncated: 451 more columns]

[truncated: 1 more sheets: HumanPCA_variance_explained]
