# Supplementary material for: A phylogenetically-conserved axis of thalamocortical connectivity in the human brain
Source: Nat Commun. 2023 Sep 27;14:6032. doi: 10.1038/s41467-023-41722-8 (PMC10533558; doi:10.1038/s41467-023-41722-8)
Supplement: Supplementary file 6 — Supplementary Data 3. [file 41467_2023_41722_MOESM6_ESM.xlsx]

## Sheet: MouseConnectivityGeneMatrix
ThalamicROI	PTLp	ACAd	ILA	ACAv	AId	AIp	AIv	FRP	SSp-bfd	SSp-ll	SSp-m	SSp-n	SSp-tr	SSp-ul	SSs	VISp	VISam	VISal	VISl	VISpl	VISpm	TEa	VISC	ORBl	ORBm	ORBvl	RSPd	RSPv	RSPagl	ECT	PERI	PL	MOp	MOs	AUDp	AUDd	AUDv	GU	Gene_Chrna4	Gene_Adam11	Gene_Adora1	Gene_Alcam	Gene_Aldoa	Gene_Aldoc	Gene_Ank3	Gene_Apbb2	Gene_Nr2f2	Gene_Atp1b1	Gene_Atp2a2
PT	0.239123	0	0.497654	0.9617	0	0	0	0	0	0	0	0	0	0	0	0	0.659583	0	0	0	0.757088	0.0693861	0	0	1	0	0.904381	0.157097	1	0.41549	0.000283809	0.773794	0	0	0	0	0	0	0.243463	0.02615	0.0799961	0.840001	0.913729	0.3306	0.48251	0.118487	0.170112	0.579428	0.354714
IMD	0	0	0	0	0	0.410366	0	0	0.0057562	0	0	0	0	0	0	0	0	0	0	0	0	0	0	0	0	0	0	0	0	0	0	0	0.17921	0	0	0	0	0.231995	0.252064	0.442346	0.00510982	0.281309	0.744641	0.291503	0.200368	0.152274	0.252647	0.979619	0.842543
AD	0	0	0.0750062	0.862861	0	0	0	0	0	0	0	0	0	0	0	0	0	0	0	0	0	0.00742855	0	0	0	0	0	1	0	0.0644249	0.163013	0	0	0	0	0	0	0	1	0	0.277907	0.582705	0.0516773	1	0.393599	0.337321	0.275828	0.957505	0.521474
PVT	0	0	0	0	0	0.0451949	0.146652	0	0	0	0	0	0	0	0	0	0	0	0	0	0	0	0	0	0	0	0	0.00344639	0	0	0	0	0	0	0	0	0	0	0.221208	0.100483	0.0131824	0.779732	0.998154	0.30799	0.303311	0.145238	0	0.974875	0.483945
LD	0.388371	0.0768774	0	0.0806803	0	0	0	0	0.000786168	0	0	0	0.00821673	0	0	0.0193025	0.201887	0	0.00202373	0.0145983	0.10511	0	0	0	0	0	0.997085	0.160879	0.881632	0.00383547	0.0119045	0.00303295	0.0964298	0.0952176	0	0	0	0	0.937763	0.777873	1	0.239666	0.348866	0.283698	0.79208	0.767259	0.178503	0.146525	0.785795
LGd	0.484837	0	0	0.00175141	0	0	0	0.0042432	0	0	0	1.50531e-05	0	0	0	1	1	1	1	1	0.920941	0	0	0	0.00330484	0	0.0246849	0.0361943	0.0708246	0	0	0	0	0	0	0	0	0	0.578642	1	0.966097	0.607873	0.69945	0.268214	0.993975	0.682831	0.360702	0.842812	0.912903
LGv	0	0	0	0	0.0109932	0.0265772	0	0	0	0	0	0	0	0	0.0290308	0	0	0	0	0	0	0	0.018149	0	0	0	0	0	0	0	0	0	0	0	0	0	0	0.00802027	0.0430814	0.569173	0.915412	1	0.414352	0.886093	0.757803	0.237005	0.39709	0.562289	0.146549
RE	0	0	0.128116	0	0	0.0170213	0.0977081	0	0	0	0	0	0	0	0	0.0045986	0	0	0	0.00352024	0.0275498	0	0	0	0.204	0	0	0.0406538	0	0.0432429	0.290125	0.0938348	0	0	0	0	0	0	0.17669	0.315081	0.0697424	0.81574	0.259009	0.706082	0.377419	0.0539029	0.467441	0.660037	0.511848
LH	0	0	0	0.017501	0.0748674	0.10777	0.141215	0	0	0	0	0	0	0	0	0	0	0	0	0	0	0	0	0.0427966	0	0	0	0	0	0	0	0	0	0	0	0	0	0	0.538822	0.345721	0.0262731	0.637245	0.93255	0.761614	0.530806	0.0551497	0.09736	0.476872	0.016316
RH	0	0	0	0	0	0	0	0	0	0	0	0	0	0	0	0.0021286	0	0	0	0	0	0	0	0	0	0	0	0	0	0	0	0	0	0	0	0	0	0	0.482554	0.604131	0.0256874	0.478575	0.600677	0.176196	0.493092	0.165721	0.232422	0.80764	0.74574
LP	1	0.189807	0	0	0.0192351	0.0832515	0	0.0351935	0	0.388397	0	0	0.99034	0	0	0.0370344	0.333141	0.816717	0.631741	0.071711	0	0.145239	0	0	0	0	0	0	0	0.321884	0.522344	0.117966	0.388439	0.816343	0.109674	0.865165	0.250851	0.0411518	0.725428	0.630373	0.46642	0.0454864	0.57975	0.255966	0.848018	0.291522	0.364574	0.357776	0.447767
AV	0.509806	0.465315	0	0.157177	0	0	0	0	0.0505767	0	0	0	0.210545	0	0	0.0564247	0.306638	0.161972	0.0497369	0.0125078	0.136159	0.00102864	0	0	0	0	1	0.423936	0.537137	0	0	0	0.122938	0.610069	0.00153614	0.00816941	0	0	0.648566	0.104518	0.230483	0.134943	0.384395	0.268663	0.262224	0.365888	0.757051	0.689745	0.329697
RT	0.231611	0.1763	0	0.0100284	0	0	0	0	0	0.33926	0	0	0.41915	0	0	0.0220489	0.0822641	0.0514268	0.00145525	0.00689167	0.0420732	0.00256316	0	0	0	0	0.196011	0.0185077	0.0551775	0.00933671	0	0.0500643	0.244012	0.284369	0.00910902	0.0316239	0	0	0.136916	0.268332	0.0589567	0.573395	0.391393	0.561364	0.524369	0.465666	0.977535	0	0.329079
MD	0	0.151425	0.28191	0	0.399999	0.00899393	0.684611	0.654084	0	0	0	0	0	0	0	0	0	0	0	0	0	0	0	0.237699	0.953372	0.262557	0	0	0	0	0	0.872764	0	0.120417	0	0	0	0	0.614529	0.671235	0.0364302	0.184721	0.796296	0.170355	0.485761	0.43426	0.13612	0.804565	0.61572
SMT	0	0	0.365419	0	0.957629	0.57773	1	0.655431	0.369062	0	0	0	0	0	0	0.040672	0	0.0652289	0.0270246	0.056106	0	0.189918	0.137354	1	0.933299	1	0	0	0	0.628	1	0	0	0	0.0305652	0.0297557	0.122351	0	0.429862	0.600609	0.0148204	0.336208	0.284547	0.259424	0.28665	0.292031	0.415783	0.189983	0.463701
SPFm	0.0269382	0	0	0.142183	1	1	0.883897	0	0	0.28542	0	0	0.208761	0	0.0357801	0	0.022829	0	0.0278192	0.0104492	0.0489925	0.372912	0.999755	0	0	0	0	0	0	0.664635	0.964324	0.790507	0	0	0.11184	0.124158	0.422557	1	0.0930703	0.462294	0.00484569	0.364786	0.683016	0.956764	0.306043	0.21205	0.31787	0.175274	0.702491
SPFp	0	0	0	0	0.012978	0.597785	0	0	0	0	0	0	0	0	0.51632	0	0	0	0	0	0	0	0.936439	0	0	0	0	0	0	0	0.727695	0	0	0	0	0	0	0.154912	0.290309	0.573565	0.0739873	0.675368	0.345208	0.659057	0.632738	0.323278	0.781398	0.225715	0.253564
MH	0	0	0	0	0.488755	0	0	0	0	0	0	0	0	0	0	0	0	0	0	0	0	0.0187402	0	0	0	0	0	0	0	0.186182	0.368039	0	0	0	0	0	0	0.00904144	0.15011	0.700509	0.0895681	0.985176	1	0.48576	0.454414	0.0124551	0.299962	0.873747	0
CL	0	1	0.138057	0.991745	0	0	0	0	0	0	0	0	0	0	0	0	0.465382	0	0	0	0.0623544	0	0	0	0	0	0.573706	0	0	0	0	0.320642	0.201962	0.776632	0	0	0	0	0.960167	0.770822	0.0868978	0.0103527	0.88281	0.221612	0.529673	0.718973	0.186731	0.957767	0.879521
CM	0	0.100264	0	0	0.696573	0.375609	0.0734494	0.698781	0	0	0	0	0	0	0.157259	0	0	0	0	0	0	0.0234722	0.449592	0	0	0	0	0	0	0.0519367	0.624511	0.125682	0.0399732	0.253412	0	0	0	0.632297	0.36777	0.555415	0.00683625	0.288004	0.710072	0.182721	0.330142	0.220457	0.294597	1	0.782934
SPA	0	0	0	0	0.394334	0	0	0	0.163693	0	0	0	0	0.240975	0	0	0	0	0	0	0	0	1	0	0	0	0.0351558	0	0	0	0	0	0.94368	0	0	0	0	0.844053	0.0568831	0.468355	0	0.153209	0.912992	0.507486	0	0	0.68673	0.25795	0.60396
VAL	0.433464	0.355611	0.00909706	0.0481404	0	0	0	0.0112292	0	1	0	0	1	0.527546	0	0.00838901	0.0125763	0.0829223	0.0183737	0	0	0	0	0.059058	0	0.0392692	0.0311795	0	0	0	0	0.123463	1	0.960793	0.0236329	0.138042	0	0	0.781131	0.626108	0.0136911	0.0181135	0.697769	0.405176	0.57403	0.911609	0.788585	0.803743	0.798857
VM	0	0.501518	0.0636036	0	0.418304	0	0.0406601	1	0.127127	0	0.133134	0.0160559	0	0.261443	0.174215	0.00969667	0	0.0223819	0.0282883	0.0157326	0.012089	0.000226271	0.03654	0.0320151	0.183202	0	0	0	0	0	0	0.691669	0.895129	1	0	0	0	0.301974	0.513368	0.464953	0.012084	0.273004	0.579705	0.51018	0.449233	0.480508	0.729492	0.609822	0.587852
VPL	0	0	0	0	0	0.0265881	0.015643	0	1	0.896217	0	0	0.938165	1	0.192972	0	0	0	0	0	0	0	0	0	0.0165811	0	0	0	0	0	0.00504393	0	0.216513	0	0	0	0.216858	0	0.712814	0.865663	0.0309651	0.21638	0.628752	0.620583	0.892545	0.90229	0.989221	0.710772	0.813418
VPM	0	0	0	0	0	0	0	0	0.154739	0	0.352829	0.287099	0	0.628579	0.930953	0	0	0	0	0	0	0	0.450556	0	0	0	0	0	0	0	0	0	0	0	0	0	0	0	0.893042	0.981117	0.0181706	0	0.586735	0.446477	1	1	0.982038	0.984232	1
VPMpc	0	0	0	0	0.497892	0.141269	0	0	0	0	1	1	0	0	1	0	0	0	0	0	0	0	0.893951	0	0	0	0	0	0	0	0.0990989	0	0	0	0	0	0	0.927129	0.686705	0.800274	0.0377173	0.116079	0.433601	0.239329	0.562648	0.859038	0.144255	0.4362	0.833532
PF	0	0	0	0	0	0	0	0	0	0	0	0	0	0	0	0	0	0	0	0	0	0	0	0	0	0	0	0	0	0	0	0	0	0	0	0	0	0	0.436882	0.724143	0.0554447	0.225677	0.788623	0.688681	0.638689	0.471417	0.28375	0.722838	0.712072
PO	0.0435529	0.0659203	0	0	0	0	0	0.0164847	0.68514	0.635773	0.0270205	0	0.496919	0.748123	0.771409	0.0838293	0.26037	0.100006	0	0.0550755	0.29301	0.0940581	0.092928	0	0	0.00176459	0.135739	0	0.284771	0.0503009	0.00877608	0.0302717	0.360472	0.163657	0.085751	0.0226371	0.294119	0.00230731	0.887603	0.980431	0.196635	0.00939081	0.631743	0.129667	0.69334	0.797759	0.349024	0.663322	0.7844
POL	0	0	0	0	0	0	0.0330008	0	0	0	0	0	0	0	0	0	0	0	0	0	0	0.547958	0	0	0	0	0	0	0	0.416268	0.574965	0	0	0	0.728525	0.464602	0.791193	0	0.259332	0.428123	0.0339325	0.346678	0.311842	0.225348	0.510431	0.0836925	0.505809	0.143936	0.27297
PP	0	0	0	0	0	0	0.198397	0	0	0	0	0	0	0	0	0	0	0	0	0	0	0.672745	0	0	0	0	0	0	0	0.986234	0.68708	0	0	0	0.149902	0	0.71243	0	0	0.22329	0.267978	0.981217	0	0.957868	0.568109	0.031371	0.799476	0.373684	0.0124266
MGd	0.836863	0	0	0	0	0	0.0172467	0	0.0339389	0	0	0	0	0	0.103218	0	0	0	0.0260821	0	0	1	0	0	0	0	0	0	0	1	0.227393	0	0	0	1	1	1	0	0.326767	0.386192	0.114394	0.0855042	0.772484	0.143314	0.506227	0.0800747	0.579389	0.16458	0.407115
MGv	0	0	0	0	0	0	0	0	0	0	0	0	0	0	0	0	0	0	0	0	0	0.628432	0	0	0	0	0	0	0	0.351506	0	0	0	0	0.847956	0.224394	0.914415	0	0.132038	0.367601	0.126997	0.521917	0.564584	0.35318	0.528534	0.0880212	0.677662	0.1059	0.222665
MGm	0	0	0	0	0.0892127	0	0	0	0	0	0	0	0	0	0	0	0	0	0	0	0	0	0	0	0	0	0	0	0	0	0	0	0	0	0	0	0.734643	0	0.347718	0.499096	0.0344782	0.2776	0.588282	0.110052	0.479423	0.155562	0.793164	0.546072	0.558099
AMd	0.0094121	0.925953	0.326011	1	0	0	0.0250555	0.511232	0	0	0	0	0	0	0	0	0.101041	0	0.0102171	0	0	0	0	0.000987072	0.815458	0.158076	0	0	0.251974	0	0	1	0	0.383952	0	0	0	0	0.484989	0.375074	0.00645791	0.467232	0.380677	0	0.277564	0.294795	0.544295	0.660376	0.323457
AMv	0.752113	0	1	0	0	0	0	0	0	0	0	0	0	0	0	0.289402	0.804604	0.249763	0.377053	0.473873	1	0	0	0	0	0.535955	0.979982	0	0.953591	0	0	0	0	0	0	0	0	0	0.188074	0.225214	0.000212539	0.422845	0.610951	0.166673	0.351279	0.197347	1	0.526928	0.323326
[truncated: 436 more columns]
