# Supplementary material for: A phylogenetically-conserved axis of thalamocortical connectivity in the human brain
Source: Nat Commun. 2023 Sep 27;14:6032. doi: 10.1038/s41467-023-41722-8 (PMC10533558; doi:10.1038/s41467-023-41722-8)
Supplement: Supplementary file 18 — Source data [file 41467_2023_41722_MOESM18_ESM.xlsx]

## Sheet: Fig2a
Thalamic_Seed	PC1_score
1	0.645994
2	0.880876
3	0.05805
4	0.707875
5	0.0581055
6	0.569301
7	0.828039
8	0.998241
9	0.989451
10	0.990853
11	0.607024
12	0.854988
13	1.0434
14	1.18162
15	1.2202
16	1.23366
17	1.13797
18	0.972347
19	1.04836
20	1.16926
21	1.28036
22	1.33625
23	1.34065
24	1.29089
25	1.19582
26	1.0404
27	1.20145
28	1.271
29	1.31489
30	1.31492
31	1.3455
32	1.3052
33	1.20969
34	1.14294
35	1.19605
36	1.2089
37	1.2177
38	1.25199
39	1.27622
40	1.23265
41	1.15084
42	1.17859
43	1.17606
44	1.17848
45	1.19822
46	1.1556
47	1.15137
48	0.276217
49	0.343732
50	0.443661
51	0.414034
52	-0.153962
53	0.365378
54	0.582472
55	0.730619
56	0.721951
57	0.71717
58	0.592782
59	0.326379
60	0.54806
61	0.725952
62	0.879367
63	0.930308
64	0.937566
65	0.918007
66	0.783027
67	0.551921
68	0.690324
69	0.841775
70	0.968205
71	1.05153
72	1.03955
73	1.03487
74	0.999158
75	0.915805
76	0.777392
77	0.820575
78	0.919915
79	0.974635
80	1.02205
81	1.03232
82	0.743166
83	1.1263
84	1.10536
85	1.03092
86	0.86574
87	0.925089
88	0.983243
89	0.996855
90	1.01638
91	1.07916
92	1.1245
93	1.17133
94	1.16478
95	1.08184
96	0.851157
97	0.93209
98	1.0429
99	1.06988
100	1.08145
101	1.08228
102	1.1082
103	1.1681
104	1.19741
105	1.15729
106	0.820106
107	0.935493
108	1.07633
109	1.15211
110	1.1526
111	1.16523
112	1.17479
113	1.17223
114	1.19258
115	1.19628
116	0.909009
117	1.05648
118	1.1397
119	1.13568
120	1.14939
121	1.14968
122	1.14189
123	1.16099
124	1.10428
125	1.10722
126	1.19832
127	1.19605
128	1.19048
129	1.19221
130	0.287098
131	0.368154
132	0.345813
133	0.445307
134	0.402624
135	-0.158427
136	0.374025
137	0.591141
138	0.723101
139	0.705001
140	0.683893
141	0.544397
142	0.330223
143	0.558753
144	0.745748
145	0.885809
146	0.932024
147	0.921828
148	0.88651
149	0.731583
150	0.578695
151	0.715309
152	0.863905
153	0.98547
154	1.05169
155	1.0367
156	1.02217
157	0.974452
158	0.884304
159	0.708429
160	0.748894
161	0.842336
162	0.930187
163	0.978891
164	1.03134
165	1.0411
166	0.756766
167	1.1307
168	1.09496
169	0.995366
170	0.775291
171	0.858476
172	0.916518
173	0.980962
174	1.0055
175	1.03408
176	1.10509
177	1.15117
178	1.19041
179	1.15596
180	1.06275
181	0.731594
182	0.833986
183	0.921565
184	1.03333
185	1.07196
186	1.09241
187	1.09767
188	1.1289
189	1.19557
190	1.21408
191	1.16468
192	0.647392
193	0.803478
194	0.921745
195	1.06711
196	1.15064
197	1.14852
198	1.16355
199	1.17489
200	1.18064
201	1.20713
202	1.21427
203	1.09827
204	0.77293
205	0.897689
206	1.04817
207	1.12985
208	1.1275
209	1.14202
210	1.1444
211	1.13528
212	1.16506
213	1.18052
214	1.08078
215	0.803293
216	0.949494
217	1.09428
218	1.09698
219	1.18456
220	1.18258
221	1.18123
222	1.19874
223	1.17866
224	1.07996
225	0.551038
226	0.735067
227	0.917986
228	0.92203
229	1.07082
230	1.1525
231	1.15808
232	1.13299
233	1.07221
234	0.399827
235	0.613528
236	0.614352
237	0.83486
238	1.0124
239	1.01174
240	0.939825
241	0.832118
242	0.248975
243	0.247943
244	0.548563
245	0.689675
246	0.711009
247	0.690985
248	0.389646
249	0.461548
250	-0.00190966
251	0.0678207
252	0.0752863
253	0.025335
254	0.194208
255	0.310701
256	0.294289
257	0.253534
258	0.245103
259	0.177355
260	0.311894
261	0.432527
262	0.517108
263	0.501665
264	0.497099
265	0.393739
266	0.23291
267	0.33353
268	0.438476
269	0.529235
270	0.636114
271	0.615868
272	0.671428
273	0.687641
274	0.635266
275	0.420213
276	0.455157
277	0.502025
278	0.508775
279	0.62881
280	0.621972
281	0.784151
282	0.887703
283	0.91174
284	0.804809
285	0.448652
286	0.500734
287	0.55719
288	0.609165
289	0.703817
290	0.754291
291	0.873498
292	0.987747
293	1.04046
294	1.03238
295	0.91556
296	0.493965
297	0.588335
298	0.671806
299	0.786833
300	0.867521
301	0.889753
302	0.943776
303	0.906258
304	1.07035
305	1.11309
306	1.08103
307	0.487792
308	0.611881
309	0.759673
310	0.922508
311	0.983053
312	0.979052
313	0.996764
314	1.00611
315	1.04074
316	1.11987
317	1.13861
318	1.08828
319	0.45924
320	0.589937
321	0.740457
322	0.906321
323	0.962901
324	0.958546
325	0.971488
326	0.969052
327	0.990813
328	1.07174
329	1.1091
330	1.08498
331	0.454729
332	0.636919
333	0.823851
334	0.945307
335	0.944921
336	1.01887
337	1.0038
338	1.03052
339	1.07971
340	1.11575
341	1.05485
342	0.182257
343	0.386782
344	0.600324
345	0.800861
346	0.802164
347	0.932145
348	0.984423
349	1.01436
350	1.021
351	0.995474
352	0.893704
353	-0.232991
354	-0.0216823
355	0.249354
356	0.462772
357	0.460798
358	0.702078
359	0.871078
360	0.908455
361	0.87032
362	0.776075
363	0.643784
364	-0.500811
365	-0.249229
366	0.0942718
367	0.0899603
368	0.421641
369	0.587505
370	0.631423
371	0.631714
372	0.551805
373	-0.6296
374	-0.266756
375	-0.271558
376	0.135295
377	0.396469
378	0.463326
379	0.390523
380	0.258229
381	-0.510392
382	-0.513859
383	-0.0616007
384	0.189281
385	0.24844
386	0.172127
387	-0.541567
388	-0.260542
389	-0.156253
390	-0.0964348
391	-0.142068
392	-0.281112
393	-0.162003
394	-0.0533682
395	0.0637248
396	0.0348737
397	0.0979892
398	0.0871343
399	-0.142318
400	-0.125821
401	-0.0503887
402	0.0306794
403	0.160829
404	0.129822
405	0.282971
406	0.315691
407	0.301759
408	0.0370299
409	0.00258856
410	-0.0216119
411	-0.0110615
412	0.181832
413	0.157665
414	0.373903
415	0.521545
416	0.622755
417	0.0591416
418	0.0395894
419	0.0726752
420	0.104534
421	0.235481
422	0.253532
423	0.424612
424	0.639888
425	0.820662
426	0.77038
427	0.149718
428	0.210551
429	0.283013
430	0.378885
431	0.459635
432	0.463554
433	0.541775
434	0.702984
435	0.832307
436	0.873673
437	0.875362
438	0.194629
439	0.331683
440	0.445808
441	0.598313
442	0.668054
443	0.659675
444	0.721829
445	0.77644
446	0.855696
447	0.892346
448	0.945465
449	0.170162
450	0.309131
451	0.428121
452	0.578482
453	0.642755
454	0.628835
455	0.692471
456	0.745578
457	0.820579
458	0.853135
459	0.921384
460	0.92918
461	0.0358722
462	0.192072
463	0.376812
464	0.536455
465	0.641306
466	0.630722
467	0.738222
468	0.807735
469	0.85883
470	0.88597
471	0.902
472	0.877835
473	-0.0859458
474	0.107426
475	0.839644
476	0.492814
477	0.483323
478	0.635599
479	0.729184
480	0.832892
481	0.851618
482	0.79841
483	0.727058
484	-0.552946
485	-0.340762
486	-0.0865904
487	0.142512
488	0.138365
489	0.408644
490	0.604763
491	0.710992
492	0.727517
493	0.612164
494	0.476302
495	-1.10066
496	-0.889533
497	-0.62769
498	-0.284559
499	-0.288722
500	0.124167
501	0.389667
502	0.495147
503	0.532877
504	0.425253
505	0.233985
506	-1.33192
507	-1.09972
508	-0.675653
509	-0.671688
510	-0.169008
511	0.177157
512	0.338337
513	0.303076
514	0.158705
515	-1.61379
516	-1.49649
517	-1.01286
518	-1.00869
519	-0.364019
520	0.0202203
521	0.209503
522	0.111612
523	-1.48432
524	-1.00502
525	-1.00142
526	-1.0266
527	-1.0275
528	-0.612106
529	-0.508495
530	-0.535229
531	-0.670687
532	-0.528103
533	-0.377475
534	-0.429049
535	-0.378701
536	-0.576155
537	-0.593532
538	-0.497859
539	-0.349995
540	-0.351334
541	-0.250622
542	-0.118163
543	-0.510208
544	-0.595591
545	-0.756953
546	-0.356114
547	-0.39462
548	-0.198367
549	0.0527436
550	0.214484
551	-0.425851
552	-0.484874
553	-0.525919
554	-0.483656
555	-0.34814
556	-0.36542
557	-0.155558
558	0.146004
559	0.399977
560	-0.283417
561	-0.27999
562	-0.282753
563	-0.208638
564	-0.128074
565	-0.154905
566	0.0199537
567	0.270634
568	0.492095
569	0.597434
570	-0.216961
571	-0.11079
572	-0.0633526
573	-0.00449324
574	0.0970962
575	0.0759512
576	0.228896
577	0.427547
578	0.591881
579	0.633462
580	0.714601
581	-0.250732
582	-0.142446
583	-0.0943188
584	-0.039485
585	0.0632551
586	0.0453579
587	0.197758
588	0.40558
589	0.558914
590	0.604723
591	0.704786
592	-0.339335
593	-0.246578
594	-0.130509
595	0.359833
596	0.122833
597	0.118092
598	0.269819
599	0.447971
600	0.586486
601	0.592827
602	0.638621
603	-0.592415
604	-0.537695
605	-0.400054
606	-0.231031
607	-0.0292535
608	-0.0305661
609	0.204486
610	0.378682
611	0.531032
612	0.570272
613	0.586443
614	-1.0996
615	-1.02182
616	-0.858238
617	-0.619459
618	-0.341741
619	-0.342126
620	-0.0175762
621	0.241504
622	0.393509
623	0.485836
624	0.456146
625	-1.50541
626	-1.36955
627	-1.09718
628	-0.746348
629	-0.748752
630	-0.294586
631	0.0255287
632	0.220929
633	0.258847
634	0.242673
635	-1.87167
636	-1.77049
637	-1.5122
638	-1.10032
639	-1.09998
640	-0.555865
641	-0.111999
642	0.0833308
643	0.116148
644	0.0552175
645	-2.06879
646	-1.99569
647	-1.82638
648	-1.37364
649	-1.37802
650	-0.747459
651	-0.29099
652	-0.0503272
653	-0.028309
654	-1.98799
655	-1.78403
656	-1.3148
657	-1.31745
658	-0.737056
659	-0.333562
660	-1.99936
661	-1.79888
662	-1.32653
663	-1.32493
664	-0.741627
665	-0.327352
666	-0.843314
667	-0.857853
668	-1.21588
669	-1.15701
670	-0.985913
671	-1.00852
672	-0.697219
673	-1.09512
674	-1.16857
675	-1.12442
676	-0.95751
677	-0.986658
678	-0.700048
679	-0.352114
680	0.00548333
681	-0.827309
682	-0.903174
683	-0.969398
684	-0.980822
685	-0.843727
686	-0.863155
687	-0.571002
688	-0.228002
689	0.0860241
690	-0.748772
691	-0.714893
692	-0.833763
693	-0.824362
694	-0.657609
695	-0.671583
696	-0.374822
697	-0.0821706
698	0.184948
699	0.347833
700	-0.787386
701	-0.75783
702	-0.880149
703	-0.878665
704	-0.687073
705	-0.688306
706	-0.389841
707	-0.0929781
708	0.164279
709	0.322957
710	-0.814075
711	-0.837562
712	-0.902805
713	-0.875131
714	-0.62472
715	-0.619208
716	-0.300478
717	0.00138397
718	0.218983
719	0.348213
720	0.452946
721	-0.991589
722	-1.10781
723	-1.06912
724	-0.968367
725	-0.70625
726	-0.703206
727	-0.336056
728	-0.0266576
729	0.186995
730	0.315243
731	0.403456
732	-1.43341
733	-1.51825
734	-1.44236
735	-1.25131
736	-0.978114
737	-0.979123
738	-0.530792
739	-0.172183
740	0.0478486
741	0.18948
742	0.263684
743	-1.86257
744	-1.90802
745	-1.79054
746	-1.55976
747	-1.20311
748	-1.20475
749	-0.742754
750	-0.344944
751	-0.095553
752	0.0363245
753	0.0348376
754	-2.12453
755	-2.12435
756	-2.02539
757	-1.74563
758	-1.40037
759	-1.40213
760	-0.910368
761	-0.456398
762	-0.197726
763	-0.0866603
764	-0.108272
765	-2.2521
766	-2.20483
767	-2.08981
768	-1.86914
769	-1.50632
770	-1.50939
771	-1.0239
772	-0.590879
773	-0.308043
774	-0.236284
775	-2.15885
776	-2.01824
777	-1.76721
778	-0.995112
779	-0.623844
780	-2.14577
781	-2.01645
782	-1.77053
783	-0.98128
784	-0.599326
785	-1.72072
786	-1.6668
787	-1.45348
788	-1.44476
789	-1.53571
790	-1.67256
791	-1.66884
792	-1.46813
793	-1.47197
794	-1.1065
795	-0.704904
796	-1.28357
797	-1.43451
798	-1.62624
799	-1.64035
800	-1.401
801	-1.40274
802	-1.01616
803	-0.597781
804	-0.210098
805	-1.29703
806	-1.44641
807	-1.64227
808	-1.65525
809	-1.40736
810	-1.41163
811	-1.02248
812	-0.600891
813	-0.2203
814	-1.26566
815	-1.4965
816	-1.66403
817	-1.67992
818	-1.38092
819	-1.38604
820	-0.950536
821	-0.490067
822	-0.125852
823	0.072362
824	-1.39585
825	-1.67391
826	-1.80173
827	-1.7219
828	-1.428
829	-1.43027
830	-0.933781
831	-0.474561
832	-0.152431
833	0.0610569
834	-1.75763
835	-1.91557
836	-1.94101
837	-1.80351
838	-1.49356
839	-1.49546
840	-1.01832
841	-0.549345
842	-0.284611
843	-0.0485675
844	-2.06713
845	-2.16051
846	-2.12645
847	-1.93755
848	-1.61299
849	-1.6178
850	-1.18234
851	-0.736692
852	-0.429573
853	-0.195541
854	-2.23457
855	-2.28314
856	-2.19365
857	-1.95537
858	-1.65034
859	-1.65201
860	-1.25905
861	-0.796204
862	-0.478298
863	-0.342594
864	-2.29074
865	-2.29711
866	-2.17724
867	-1.9291
868	-1.63402
869	-1.63355
870	-1.25298
871	-0.862996
872	-0.586205
873	-0.515904
874	-2.08743
875	-1.86206
876	-1.87443
877	-1.46538
878	-2.08668
879	-2.09339
880	-1.8718
881	-1.87883
882	-1.47007
883	-0.9816
884	-1.95099
885	-2.1472
886	-2.15972
887	-1.91561
888	-1.92659
889	-1.47143
890	-0.907861
891	-1.78096
892	-2.08671
893	-2.21591
894	-2.17139
895	-1.92847
896	-1.93597
897	-1.47188
898	-0.918728
899	-1.97952
900	-2.1839
901	-2.2637
902	-2.16738
903	-1.93917
904	-1.94454
905	-1.5409
906	-1.03482
907	-2.20748
908	-2.33299
909	-2.32985
910	-2.21407
911	-1.93538
912	-1.9371
913	-1.58279
914	-1.11717
915	-0.752796
916	-2.32522
917	-2.10823
918	-1.88447
919	-1.88152
920	-1.57368
921	-1.18321

## Sheet: Fig2b
Thalamic_ROI	mPC1_score
PT	-1.27651
IMD	-0.994734
AD	-0.219322
PVT	-1.35726
LD	1.32524
LGd	1.74033
LGv	-0.0324265
RE	-1.27611
LH	-0.708228
RH	-0.762335
LP	0.766856
AV	-0.0746179
RT	0.248034
MD	0.0335919
SMT	-0.424609
SPFm	-0.93063
SPFp	-0.129608
MH	-0.933347
CL	0.95801
CM	-0.699629
SPA	-1.37761
VAL	1.23292
VM	-0.0743864
VPL	1.87648
VPM	2.34987
VPMpc	0.974051
PF	0.131436
PO	1.6621
POL	-0.322552
PP	-0.718841
MGd	0.221648
MGv	0.0979921
MGm	0.153043
AMd	-0.600101
AMv	-0.858745

## Sheet: Fig2c
Gene	Human_PC1_loading	AMBA_PC1_loading
TNK2	-1.48828	0.339836
OLIG2	0.394334	-0.517554
BASP1	0.530192	0.951366
PNPLA5	-0.241159	0.74186
GPRIN1	0.538974	0.739383
AKAP14	0.928141	1.09965
C1orf216	0.535878	-0.0877337
ADAM29	0.214787	0.918951
BEST3	1.34261	1.56867
EFNB3	1.16939	1.34012
RCAN2	-1.26861	-1.49527
CACNG3	1.50801	1.3552
MAGEC3	0.963471	-1.29927
DSCAM	1.2288	1.25817
APC2	0.378537	-0.629483
CDH2	0.951323	1.11328
TSPAN19	0.775315	1.36903
COL9A3	0.357253	-0.311414
DCT	-0.838373	-1.63203
C1orf64	-0.890206	-0.61301
RTN3	-0.25445	1.2972
ZCCHC12	0.692606	0.515972
DLX2	0.329657	-0.547604
KIAA1024L	1.44332	0.40264
NPM2	-1.55217	0.487416
PNLDC1	-0.513185	-1.1208
CDH18	0.093812	-1.12732
C3orf22	-0.631601	0.119701
C9orf131	-1.83283	-1.98912
WDR49	-1.85305	-0.0365947
CACNG2	0.0136004	1.03881
ADD2	0.409861	-0.190026
LRRN2	0.835668	1.58805
SLC9A6	-1.2593	-0.139207
CAP2	0.893585	-0.42966
HCN4	0.718149	-0.522262
SNX31	0.954044	0.911546
ACOT7	-0.242397	-1.08585
C1orf87	0.263525	-0.232996
OTOS	-2.05166	-1.33112
DGKB	-0.956124	0.642286
RASL10A	0.870024	0.457921
DMRT2	-1.78776	-0.525606
KHDRBS3	0.471126	-1.33046
KLF1	0.106499	1.12119
CGREF1	1.10305	1.04421
CSPG5	-0.269633	-0.784117
DLL3	-2.16173	-1.48937
PNMA2	-2.18299	-1.32452
DMRT1	-1.65974	-0.795964
SLC32A1	1.43433	1.38146
FUT9	-1.68506	-1.11386
CRHR1	1.34334	1.415
ADCY1	-0.535019	-1.22935
EEF1A2	-0.141879	0.609006
FAM81A	0.974278	-0.346679
COL11A1	-0.706136	-1.07381
EFHB	-1.4835	-1.42089
PRICKLE2	-1.49893	-0.75142
RFPL3	1.1193	1.19354
PRUNE2	-1.25134	-1.46341
LINGO2	0.162842	-0.280323
KRT222	0.490455	1.42055
PTTG2	-1.50424	-1.17272
CHL1	0.562449	1.03003
ADCY2	1.28555	0.977032
NCAN	0.656514	-0.930779
GJB6	-1.34109	-1.34962
NXPH2	-1.70458	-1.59669
SYT2	-0.80057	1.23972
CPLX2	0.144322	0.0363861
CYP46A1	-0.0114286	-0.777886
SLC22A7	-1.97081	-1.58561
TMEM74	-1.1722	0.871351
NUDT10	1.44814	1.04305
LRRC38	-2.17475	-1.13174
ACTL7A	-0.349089	-1.53109
UPP2	0.14341	-0.21581
NKAIN2	-0.451905	0.419618
DAB1	-1.80691	-0.354351
SMYD1	0.163974	-0.447417
WASF3	0.149111	-0.324648
GPR75	1.52888	1.42877
MLLT11	1.24792	0.980527
SDS	0.351063	-0.0353333
CCDC85B	1.21023	1.56008
LIX1	0.95723	0.936105
VAX1	0.843643	1.32954
VSTM2L	0.667155	0.944749
ADAP1	0.921049	1.41562
LECT1	0.798361	0.808976
ADRA1B	0.712242	1.30852
RAPGEF4	-0.0943338	-1.71585
GPR139	1.16376	1.43472
HSF2BP	-1.31411	-0.0803975
DPYSL2	-1.58886	-1.16983
GALNTL5	0.340402	-1.00517
CHGA	1.00868	1.07799
CHGB	0.557262	-0.214301
TMEM170B	1.27743	1.01574
PTPRT	-0.427097	0.861898
TTLL8	-0.538585	-0.786716
FAM78B	-0.319795	0.200018
CHI3L1	1.00897	-1.35546
SOX21	-1.73605	-0.974423
LZTS1	1.47526	1.2291
DUSP8	0.977752	1.43589
AMZ1	1.15716	0.423781
PADI2	0.326269	-0.872221
CDH9	1.41883	1.28876
PRRT2	0.205634	-1.14325
NXPH3	-0.621794	-0.547856
DRD1	1.12645	0.611992
GPR45	-0.612797	-1.24085
HRH3	-0.458835	-1.62376
SLITRK4	0.257185	0.956919
GALNT13	0.737219	1.08484
CNGB1	-0.205791	0.119598
ADIG	0.580517	1.15465
POU6F2	0.739096	1.29306
C2orf73	0.771024	0.28344
ADORA1	0.604124	0.27285
GLB1L3	-0.0210548	-1.27892
ZNRF4	-1.03081	-1.56207
RFTN2	1.32973	1.3008
CCDC151	0.122834	-0.566089
COL11A2	-1.72319	-1.66948
CIDEA	-1.31739	-0.35287
NR0B1	0.684334	0.538661
ENPP6	0.949632	1.30351
ADCY8	-0.0220447	1.11323
ADAMTS18	0.727363	0.804988
CYP17A1	-0.958041	-1.28594
CHRM4	-0.117414	0.416295
CRYAB	0.575494	0.148889
CRH	-0.371012	1.1482
IGSF11	-0.0457363	1.1615
TDRD9	-0.234657	1.07603
EXD1	1.06444	-0.301445
CHRM1	-0.567797	0.0835107
CHRNB3	-0.628119	-0.746
FRMPD2	0.36212	0.151971
CGB2	0.765559	-0.00209088
LMTK3	-0.173178	-0.714308
CSMD2	1.50439	0.827815
XKR4	-0.240894	-1.20245
FMNL2	-0.743459	1.10905
BMPER	-0.930638	-0.248404
CPNE9	-0.750749	0.904352
ADRA1D	-0.77542	-1.27103
SLITRK1	0.542017	0.681322
SORCS1	1.07642	1.44226
PNMA5	1.30127	1.31106
TMEM174	0.493299	-1.26607
CSAG1	0.801881	-0.351609
TSGA13	0.536013	1.21116
SLC26A9	-1.06153	-0.898269
KNCN	0.195473	0.560365
CPNE4	-0.0841667	0.946364
CLU	0.804588	1.44466
CKB	1.0475	0.236423
SLC5A11	-1.2279	-1.17428
DIRC1	1.20323	0.744178
SCAMP5	0.828825	0.809972
CMTM5	0.96782	-1.04432
C8orf34	-1.79874	-1.73274
ANKRD13B	-1.10155	-0.819915
SLC26A8	-1.38955	-1.33805
LYPD1	0.87499	1.35791
MED12L	0.958636	0.841644
WDR17	0.637548	-0.403418
AGAP2	-1.24685	-1.04296
AGAP3	-0.299972	-0.702137
ADCYAP1R1	-0.691251	-0.501876
RXFP2	0.871454	0.422592
C10orf90	-0.235409	0.0299237
USH1C	-0.933347	-0.857745
BTBD16	-0.256952	-0.38716
RNF157	-1.32175	-1.44847
EDIL3	-0.940591	-1.57669
TSPAN5	-1.32281	-1.65065
FGFBP3	-0.0816334	-0.00304096
C17orf77	-0.160786	-1.0963
CABP7	-1.06567	0.252054
CRYGA	0.511085	-1.13781
CDH13	0.520735	1.24922
SGK2	0.123847	0.430418
ATP8A1	-1.40292	0.90502
HORMAD2	0.667328	-0.0587045
RTP1	0.932232	-0.916208
ATP9A	-1.0118	-1.30316
C3orf49	1.09313	1.19468
CBLN4	1.16613	0.802514
SLAIN1	0.824346	0.987483
CNP	-1.57476	-0.872463
ABI2	-1.41126	-1.09464
SP7	0.60924	1.18728
MORN4	1.38286	0.560681
FAM187B	-1.6298	-0.517826
PAQR4	-0.700566	-0.660166
ROPN1B	0.483086	0.278571
LONRF2	0.55137	-0.0851248
DIO2	0.437241	-1.17082
CHN1	0.518566	0.725406
WIF1	-0.262376	-0.0336684
CCDC27	-1.12201	-1.08716
ZNF676	1.34787	0.15159
TBR1	-2.12649	-0.372871
AGBL1	0.24565	0.160451
KCNH8	-1.01557	-1.32866
TTC9B	1.28444	0.84026
C2orf50	0.581992	0.216337

## Sheet: Fig2d
Thalamic_ROI	mPC1_score	Hierarchical_level
PT	-1.27651	-0.157659
IMD	-0.994734	-0.321172
AD	-0.219322
PVT	-1.35726	0.0568978
LD	1.32524	-0.045688
LGd	1.74033	-0.632912
LGv	-0.0324265
RE	-1.27611	0.639609
LH	-0.708228
RH	-0.762335
LP	0.766856	0.178719
AV	-0.0746179	0.135831
RT	0.248034
MD	0.0335919	-0.209044
SMT	-0.424609	0.17558
SPFm	-0.93063
SPFp	-0.129608
MH	-0.933347
CL	0.95801	-0.601939
CM	-0.699629	0.110587
SPA	-1.37761
VAL	1.23292	0.158061
VM	-0.0743864	0.659403
VPL	1.87648	-0.9149
VPM	2.34987	-1.02365
VPMpc	0.974051
PF	0.131436	0.63793
PO	1.6621	-0.007013
POL	-0.322552	0.660462
PP	-0.718841
MGd	0.221648
MGv	0.0979921
MGm	0.153043
AMd	-0.600101
AMv	-0.858745

## Sheet: Fig3a
Cortical_ROI	PC1_loading
1	-0.0637459
2	-0.192866
3	0.173199
4	0.87858
5	1.20049
6	-0.243654
7	-0.0992523
8	0.166951
9	0.0712646
10	0.363745
11	0.659445
12	0.316642
13	-0.236048
14	-0.255048
15	-0.109999
16	0.375196
17	0.0699837
18	0.0521444
19	0.42555
20	0.264905
21	0.20365
22	-0.22712
23	-0.116676
24	-0.32842
25	0.120425
26	0.00358213
27	0.185709
28	0.680164
29	0.100725
30	0.451428
31	0.0701925
32	0.219629
33	0.150289
34	0.418536
35	-0.106068
36	0.107594
37	0.747015
38	-1.77914
39	0.189811
40	-1.96059
41	0.16838
42	0.371487
43	0.329828
44	0.164448
45	0.0169047
46	-0.275237
47	0.308255
48	-1.36525
49	0.197424
50	0.518602
51	-1.841
52	0.354096
53	0.186403
54	0.411483
55	0.238669
56	-2.24834
57	0.453312
58	0.237493
59	0.508746
60	0.495406
61	0.214325
62	-2.10319
63	-2.22866
64	0.226258
65	0.430407
66	-1.41473
67	0.258394
68	-2.05754
69	0.314736
70	0.420906
71	-2.20021
72	0.235955
73	-2.27858
74	0.585588
75	0.251418
76	0.697282
77	0.57051
78	0.428979
79	0.54009
80	0.252328
81	0.321154
82	-2.33348
83	-2.03822
84	-2.30788
85	-0.501566
86	-2.26898
87	0.318465
88	0.676204
89	0.43815
90	-1.97659
91	0.347853
92	0.288811
93	0.621528
94	0.869037
95	0.469953
96	1.23054
97	-2.34761
98	0.857977
99	0.362701
100	-2.16209
101	-2.21453
102	0.695292
103	1.14775
104	-2.09351
105	-2.23006
106	0.805032
107	0.69948
108	0.366133
109	0.315098
110	0.654224
111	0.730688
112	-0.751489
113	0.479564
114	0.462651
115	-1.63407
116	-2.24209
117	0.439991
118	-1.83243
119	0.532353
120	-2.28132
121	-0.871794
122	0.80672
123	0.393255
124	0.316782
125	-2.02782
126	0.613433
127	0.785151
128	0.72461
129	1.00505
130	0.187421
131	-1.87862
132	0.544265
133	-2.05999
134	0.735722
135	0.582538
136	0.764897
137	0.705023
138	0.632271
139	0.763717
140	-0.782006
141	-1.42884
142	-1.90149
143	-1.71242
144	-2.08808
145	0.513014
146	0.64191
147	0.739816
148	0.78269
149	0.835025
150	0.602017
151	-2.02695
152	-0.435573
153	0.800331
154	0.208705
155	-1.64333
156	0.710537
157	0.927574
158	-1.66977
159	0.658535
160	0.780364
161	-1.09482
162	0.786543
163	0.844205
164	-1.83118
165	-1.26047
166	0.728915
167	0.868579
168	0.140098
169	0.898368
170	-1.71648
171	0.844689
172	0.688469
173	0.727187
174	-1.72953
175	0.843672
176	-1.50534
177	1.28724
178	-0.136822
179	0.927887
180	0.962551
181	0.747372
182	0.803572
183	1.02784
184	-1.31165
185	0.89699
186	0.845909
187	0.834556
188	-1.43067
189	-0.916763
190	0.919042
191	-1.51952
192	-0.196317
193	1.00656
194	0.542004
195	0.884041
196	0.822547
197	-1.47782
198	0.898087
199	0.898348
200	0.855991
201	0.929298
202	-1.09584
203	0.262699
204	-1.24642
205	0.889978
206	0.92609
207	0.899026
208	0.692766
209	0.93087
210	-0.345352
211	0.922787
212	-0.966768
213	0.869993
214	-1.21477
215	-0.0861991
216	-1.19431
217	0.855736
218	0.645634
219	0.902677
220	0.832727
221	0.863029
222	0.883114
223	0.873484
224	-0.803219
225	0.847697
226	-0.130609
227	0.471511
228	-0.558138
229	0.814666
230	-0.333402
231	0.84472
232	0.819622
233	-0.448937
234	0.499513
235	0.854421
236	0.734747
237	-0.252301
238	0.704198
239	0.821036
240	0.607345
241	0.22426
242	0.799749
243	0.634472
244	0.754243
245	0.171379
246	0.50186
247	0.720427
248	0.698332
249	0.562995
250	0.53228

## Sheet: Fig3c
Cortical_ROI	mPC1_loading
PTLp	0.706484
ACAd	0.301835
ILA	-1.11599
ACAv	-0.723581
AId	-1.35706
AIp	-1.0953
AIv	-1.09741
FRP	-0.72324
SSp-bfd	1.19689
SSp-ll	1.72078
SSp-m	0.65082
SSp-n	0.56015
SSp-tr	1.90907
SSp-ul	2.10522
SSs	1.96665
VISp	0.571428
VISam	0.509097
VISal	0.914201
VISl	0.672221
VISpl	0.471355
VISpm	-0.0416569
TEa	-0.537688
VISC	-0.566674
ORBl	-0.402817
ORBm	-1.34937
ORBvl	-0.660825
RSPd	-0.172297
RSPv	-0.331553
RSPagl	-0.465104
ECT	-1.14821
PERI	-1.50536
PL	-1.14462
MOp	0.411977
MOs	0.965505
AUDp	-0.174542
AUDd	0.178021
AUDv	-0.081097
GU	-1.11732

## Sheet: Fig3d
PC1_loading	Intrinsic_timescale
-0.0637459	20.7495
-0.192866	24.7451
0.173199	20.5672
0.87858	23.5912
1.20049	24.3004
-0.243654	27.4405
-0.0992523	25.2494
0.166951	18.7066
0.0712646	17.7132
0.363745	19.0189
0.659445	19.6673
0.316642	17.4712
-0.236048	32.4042
-0.255048	12.9041
-0.109999	26.713
0.375196	22.9905
0.0699837	15.7269
0.0521444	17.416
0.42555	17.8987
0.264905	19.0674
0.20365	15.6616
-0.22712	32.9304
-0.116676	32.1099
-0.32842	7.70377
0.120425	17.912
0.00358213	25.8204
0.185709	23.9318
0.680164	19.5904
0.100725	13.7679
0.451428	16.8301
0.0701925	14.3984
0.219629	15.7538
0.150289	13.8825
0.418536	19.7019
-0.106068	25.1658
0.107594	26.3397
0.747015	18.2007
-1.77914	28.2627
0.189811	17.0035
-1.96059	23.0329
0.16838	14.0055
0.371487	18.6444
0.329828	21.2453
0.164448	12.9524
0.0169047	23.2821
-0.275237	24.2696
0.308255	15.2546
-1.36525	26.4774
0.197424	12.8322
0.518602	17.8956
-1.841	16.8617
0.354096	23.9062
0.186403	14.1389
0.411483	22.267
0.238669	14.7017
-2.24834	30.5412
0.453312	17.7513
0.237493	14.4672
0.508746	16.1067
0.495406	16.857
0.214325	13.7502
-2.10319	34.2771
-2.22866	29.587
0.226258	22.4924
0.430407	18.6347
-1.41473	21.9905
0.258394	12.8503
-2.05754	16.9471
0.314736	13.2392
0.420906	19.2403
-2.20021	40.5028
0.235955	14.6742
-2.27858	24.286
0.585588	19.5706
0.251418	13.3227
0.697282	18.1058
0.57051	17.1277
0.428979	15.774
0.54009	15.2799
0.252328	12.5024
0.321154	11.9275
-2.33348	37.1936
-2.03822	27.4346
-2.30788	38.4088
-0.501566	21.0882
-2.26898	28.9322
0.318465	13.3974
0.676204	17.6282
0.43815	16.7628
-1.97659	21.9294
0.347853	14.3829
0.288811	12.2181
0.621528	15.1791
0.869037	16.5354
0.469953	12.9102
1.23054	18.9484
-2.34761	45.0743
0.857977	17.1322
0.362701	13.3428
-2.16209	25.6689
-2.21453	34.8703
0.695292	14.9435
1.14775	15.6137
-2.09351	23.8425
-2.23006	38.6148
0.805032	16.6737
0.69948	15.7849
0.366133	12.3598
0.315098	12.2429
0.654224	13.3417
0.730688	15.1468
-0.751489	19.0862
0.479564	13.0417
0.462651	13.8026
-1.63407	20.6576
-2.24209	40.8215
0.439991	12.5639
-1.83243	23.7589
0.532353	12.8747
-2.28132	38.7256
-0.871794	15.8623
0.80672	15.0499
0.393255	12.7039
0.316782	16.2554
-2.02782	29.9941
0.613433	12.3507
0.785151	13.325
0.72461	13.8163
1.00505	17.1417
0.187421	16.9263
-1.87862	23.263
0.544265	12.6162
-2.05999	32.5064
0.735722	14.0587
0.582538	12.258
0.764897	15.4003
0.705023	15.6557
0.632271	12.993
0.763717	12.078
-0.782006	21.554
-1.42884	20.2395
-1.90149	33.1143
-1.71242	25.3668
-2.08808	35.4676
0.513014	11.9601
0.64191	13.0078
0.739816	13.6106
0.78269	13.651
0.835025	14.0595
0.602017	11.8395
-2.02695	34.8809
-0.435573	17.9386
0.800331	13.1127
0.208705	17.8015
-1.64333	22.5398
0.710537	11.7833
0.927574	12.8136
-1.66977	26.3119
0.658535	11.8572
0.780364	12.4508
-1.09482	21.1738
0.786543	12.739
0.844205	18.3166
-1.83118	33.8718
-1.26047	20.3958
0.728915	14.8411
0.868579	12.8877
0.140098	19.7186
0.898368	15.2485
-1.71648	28.2951
0.844689	12.9237
0.688469	11.3954
0.727187	11.5696
-1.72953	31.617
0.843672	14.1796
-1.50534	27.2092
1.28724	17.1897
-0.136822	16.8078
0.927887	11.7942
0.962551	12.2507
0.747372	15.998
0.803572	12.0278
1.02784	12.0386
-1.31165	20.1898
0.89699	11.9629
0.845909	11.8341
0.834556	15.4567
-1.43067	24.626
-0.916763	19.4783
0.919042	12.0616
-1.51952	32.5962
-0.196317	20.194
1.00656	18.1174
0.542004	18.9972
0.884041	14.1972
0.822547	11.578
-1.47782	25.7965
0.898087	11.5925
0.898348	13.2523
0.855991	17.6385
0.929298	11.3919
-1.09584	25.5771
0.262699	16.6814
-1.24642	25.005
0.889978	12.0315
0.92609	11.683
0.899026	11.5654
0.692766	14.6437
0.93087	11.2565
-0.345352	21.1398
0.922787	16.3514
-0.966768	21.7024
0.869993	11.4061
-1.21477	24.9721
-0.0861991	19.5447
-1.19431	22.3216
0.855736	11.7289
0.645634	18.5918
0.902677	13.895
0.832727	15.9947
0.863029	12.7568
0.883114	11.9139
0.873484	11.4266
-0.803219	23.7021
0.847697	11.057
-0.130609	21.39
0.471511	17.8451
-0.558138	20.6361
0.814666	13.5473
-0.333402	20.3177
0.84472	11.1826
0.819622	13.0931
-0.448937	20.6663
0.499513	17.4882
0.854421	14.4141
0.734747	11.8009
-0.252301	18.4692
0.704198	13.7645
0.821036	11.7379
0.607345	16.2595
0.22426	16.2945
0.799749	12.9884
0.634472	11.8129
0.754243	10.7562
0.171379	15.8002
0.50186	15.7569
0.720427	13.7027
0.698332	11.8288
0.562995	12.3533
0.53228	14.2737

## Sheet: Fig3e
Cortical_ROI	mPC1_loading	Hierarchical_level
PTLp	0.706484
ACAd	0.301835	0.358589
ILA	-1.11599	0.226358
ACAv	-0.723581	0.249408
AId	-1.35706	0.127554
AIp	-1.0953	-0.0949281
AIv	-1.09741	0.332424
FRP	-0.72324	0.227417
SSp-bfd	1.19689	-0.157092
SSp-ll	1.72078	-0.236495
SSp-m	0.65082	-0.182199
SSp-n	0.56015	-0.262066
SSp-tr	1.90907	0.128689
SSp-ul	2.10522	-0.187118
SSs	1.96665	-0.139776
VISp	0.571428	-0.420983
VISam	0.509097	0.274742
VISal	0.914201	0.0226129
VISl	0.672221	-0.085552
VISpl	0.471355	-0.00385648
VISpm	-0.0416569	0.112409
TEa	-0.537688	0.331998
VISC	-0.566674
ORBl	-0.402817	0.203132
ORBm	-1.34937	0.22613
ORBvl	-0.660825	0.386147
RSPd	-0.172297	-0.0485324
RSPv	-0.331553	0.0135916
RSPagl	-0.465104	0.000427627
ECT	-1.14821
PERI	-1.50536
PL	-1.14462	0.215276
MOp	0.411977	-0.0444753
MOs	0.965505	0.315826
AUDp	-0.174542	-0.276399
AUDd	0.178021	-0.234481
AUDv	-0.081097
GU	-1.11732

## Sheet: Fig4a
Cell_class	Medial_enrichment	Medial_pFDR	Lateral_enrichment	Lateral_pFDR
Neuron	2.08903	0.0181071	6.57489	3.43513e-28
Oligodendrocyte	0.438227	1.80189	8.0291	2.27631e-11
Microglia/Macrophage	0	1.27381	0	1.27381
Fibroblast-Like	1.13639	1.35976	0	1.27381
Mural	0	1.27381	0	1.27381
Endothelial	0.193069	1.7913	0	1.27381
Polydendrocyte	0.679251	1.74131	2.51603	0.232286
Astrocyte	3.3877	0.00659361	0	1.27381
Ependyma	5.95755	1.1202e-11	0	1.27381

## Sheet: Fig4b
Neuron_class	Medial_enrichment	Medial_pFDR	Lateral_enrichment	Lateral_pFDR
Gad2/Ahi1	8.18824	1.12012e-07	1.79598	0.354624
Rora	1.34626	0.346297	8.6389	3.1083e-26
Habenula	5.80844	7.41138e-06	0.465852	0.885953

[truncated: 52 more sheets: Fig4c, Fig4d, FigS1, FigS2a, FigS2b, FigS2c, FigS2d, FigS3, FigS4, FigS5, FigS6a, FigS6b, FigS7a, FigS7b, FigS7c, FigS7d, FigS7e, FigS7f, FigS8, FigS9 …]
